# Supplementary material for: Transcript Profile Analyses of Maize Silks Reveal Effective Activation of Genes Involved in Microtubule-Based Movement, Ubiquitin-Dependent Protein Degradation, and Transport in the Pollination Process
Source: PLoS One. 2013 Jan 3;8(1):e53545. doi: 10.1371/journal.pone.0053545 (PMC3536752; doi:10.1371/journal.pone.0053545)
Supplement: Table S3 — Genes differentially expressed before and after pollination. (XLS) [file pone.0053545.s003.xls]

## Sheet: Table S3
		Genes differentially expressed before and after pollination
Locus	The longest transcript ID	Annotation (Maize Sequence Project)	Bin (MapMan)	Bin Name (MapMan)	Description (MapMan)	RPKM (IMS)	RPKM (MS)	RPKM (20MAP)	RPKM (3HAP)	RPKM (MP)
GRMZM2G433002	GRMZM2G433002_T01	hypothetical protein LOC100384334	18.5.2.10	2-phytyl-1,4-naphthoquinone methyltransferase.PHYLLO	highly similar to ( 586) AT1G68890 | Symbols: | 2-oxoglutarate decarboxylase/ hydro-lyase/ magnesium ion binding / thiamin pyrophosphate binding | chr1:25896988-25906553 FORWARDmoderately similar to ( 358) loc_os02g37090 12002.m08797 protein esterase ytxM, putative, expressed seq=cds; coord=5:178235052..178240241:1; parent_gene=GRMZM2G433002	18.1193	4.08841	4.49868	2.64199
GRMZM2G066496	GRMZM2G066496_T01	ACT domain containing protein	13	amino acid metabolism	moderately similar to ( 323) AT5G04740 | Symbols: | ACT domain-containing protein | chr5:1368713-1371391 REVERSEmoderately similar to ( 415) loc_os12g05650 12012.m04558 protein ACT domain containing protein, expressed seq=cds; coord=10:5523751..5529199:-1; parent_gene=GRMZM2G066496	66.8289	130.393	109.428	47.7909
GRMZM2G101457	GRMZM2G101457_T01	carnitine racemase/ catalytic (LOC100284027), mRNA	13.2.6.3	amino acid metabolism.degradation.aromatic aa.tryptophan	moderately similar to ( 209) AT4G14430 | Symbols: IBR10, ATECI2, ECI2, ECHIB, PEC12 | IBR10 (INDOLE-3-BUTYRIC ACID RESPONSE 10); catalytic/ dodecenoyl-CoA delta-isomerase | chr4:8304910-8305632 REVERSEmoderately similar to ( 347) loc_os05g45300 12005.m08655 protein carnitine racemase/ catalytic, putative, expressed seq=cds; coord=6:159759627..159763263:1; parent_gene=GRMZM2G101457	8.58767	22.168	15.0732	16.7525	0.292665
GRMZM2G181227	GRMZM2G181227_T01	CHY1	13.2.6.3	amino acid metabolism.degradation.aromatic aa.tryptophan	moderately similar to ( 456) AT5G65940 | Symbols: CHY1 | CHY1 (BETA-HYDROXYISOBUTYRYL-COA HYDROLASE 1); 3-hydroxyisobutyryl-CoA hydrolase | chr5:26376927-26379161 REVERSEhighly similar to ( 552) loc_os12g16350 12012.m073804 protein CHY1, putative, expressed seq=cds; coord=10:19475272..19481312:1; parent_gene=GRMZM2G181227	6.01573	46.2526	10.3129	12.5674
GRMZM2G412604	GRMZM2G412604_T01	hypothetical protein LOC100191283	13.2.6.2	amino acid metabolism.degradation.aromatic aa.tyrosine	moderately similar to ( 461) AT5G36160 | Symbols: | aminotransferase-related | chr5:14233261-14235129 REVERSEvery weakly similar to (90.5) 1A12_CUCMA 1-aminocyclopropane-1-carboxylate synthase CMA101 (EC 4.4.1.14) (ACC synthase) (S-adenosyl-L-methionine methylthioadenosine-lyase) - Cucurbita maxima (Pumpkin) (Winter squash)highly similar to ( 716) loc_os02g20360 12002.m33659 protein tyrosine amin…	12.0672	9.72811	11.9158	39.5381	0.597679
GRMZM2G096958	GRMZM2G096958_T01	hypothetical protein LOC100193424	13.2.6.2	amino acid metabolism.degradation.aromatic aa.tyrosine	moderately similar to ( 468) AT5G36160 | Symbols: | aminotransferase-related | chr5:14233261-14235129 REVERSEvery weakly similar to (81.3) 1A1C_DIACA 1-aminocyclopropane-1-carboxylate synthase (EC 4.4.1.14) (ACC synthase) (S-adenosyl-L-methionine methylthioadenosine-lyase) - Dianthus caryophyllus (Carnation) (Clove pink)highly similar to ( 724) loc_os02g20360 12002.m33659 protein tyrosine aminotr…	24.4202	9.39963	11.0817	12.4376
GRMZM2G002652	GRMZM2G002652_T01	hypothetical protein LOC100279205	13.2.6.2	amino acid metabolism.degradation.aromatic aa.tyrosine	moderately similar to ( 489) AT5G53970 | Symbols: | aminotransferase, putative | chr5:21910676-21912594 FORWARDhighly similar to ( 656) loc_os11g35040 12011.m07358 protein tyrosine aminotransferase, putative, expressed seq=cds; coord=4:210690188..210693147:-1; parent_gene=GRMZM2G002652	7.5469	4.47534	13.706	2.8493
GRMZM2G146885	GRMZM2G146885_T01	hypothetical protein LOC100192936	13.2.3.5	amino acid metabolism.degradation.aspartate family.lysine	moderately similar to ( 262) AT5G43280 | Symbols: ATDCI1 | ATDCI1 (DELTA(3,5),DELTA(2,4)-DIENOYL-COA ISOMERASE 1); delta3,5-delta2,4-dienoyl-CoA isomerase/ enoyl-CoA hydratase | chr5:17367947-17368750 FORWARDmoderately similar to ( 433) loc_os01g70090 12001.m13057 protein delta3,5-delta2,4-dienoyl-CoA isomerase, mitochondrial precursor, putative, expressed seq=cds; coord=8:160448565..160450641:-1…	9.64098	36.8809	28.2243	21.9514	0.306096
GRMZM2G019363	GRMZM2G019363_T01	hypothetical protein LOC100272861	13.2.3.5	amino acid metabolism.degradation.aspartate family.lysine	weakly similar to ( 154) AT2G37210 | Symbols: | Encodes a protein of unknown function. It has been crystallized and shown to be structurally almost identical to the protein encoded by At5g11950. | chr2:15624253-15626834 REVERSEweakly similar to ( 169) loc_os09g37540 12009.m06701 protein carboxy-lyase, putative, expressed seq=cds; coord=7:147202512..147205112:-1; parent_gene=GRMZM2G019363	100.979	2.56438	2.41862	9.46938
GRMZM2G059392	GRMZM2G059392_T01	carboxy-lyase	13.2.3.5	amino acid metabolism.degradation.aspartate family.lysine	weakly similar to ( 153) AT3G53450 | Symbols: | unknown protein | chr3:19812977-19815430 REVERSEweakly similar to ( 176) loc_os05g51390 12005.m09204 protein carboxy-lyase, putative, expressed seq=cds; coord=3:221538724..221542863:-1; parent_gene=GRMZM2G059392	0.592846	4.1379	7.11429	27.5754
GRMZM5G896859	GRMZM5G896859_T01	hypothetical protein LOC100384413	13.2.3.5	amino acid metabolism.degradation.aspartate family.lysine	weakly similar to ( 104) AT3G53450 | Symbols: | unknown protein | chr3:19812977-19815430 REVERSEweakly similar to ( 111) loc_os04g43840 12004.m09343 protein carboxy-lyase, putative, expressed seq=cds; coord=10:130902309..130905700:1; parent_gene=GRMZM5G896859	5.06952
GRMZM2G450498	GRMZM2G450498_T01	O-succinylhomoserine sulfhydrylase	13.2.3.4.1	amino acid metabolism.degradation.aspartate family.methionine.methionine gamma-lyase	moderately similar to ( 493) AT1G64660 | Symbols: ATMGL | ATMGL (ARABIDOPSIS THALIANA METHIONINE GAMMA-LYASE); catalytic/ methionine gamma-lyase | chr1:24028977-24030537 FORWARDhighly similar to ( 661) loc_os10g37340 12010.m06527 protein O-succinylhomoserine sulfhydrylase, putative, expressed seq=cds; coord=1:223161919..223165331:1; parent_gene=GRMZM2G450498	14.4976	7.98864	41.8212	184.634	945.753
GRMZM2G175071	GRMZM2G175071_T01	hypothetical protein LOC100193689	13.2.4.4	amino acid metabolism.degradation.branched-chain group.leucine	moderately similar to ( 426) AT2G26800 | Symbols: | hydroxymethylglutaryl-CoA lyase, putative / 3-hydroxy-3-methylglutarate-CoA lyase, putative / HMG-CoA lyase, putative | chr2:11429192-11432290 REVERSEmoderately similar to ( 491) loc_os01g16350 12001.m97495 protein hydroxymethylglutaryl-CoA lyase, putative, expressed seq=cds; coord=8:3426738..3431544:1; parent_gene=GRMZM2G175071	52.1945	20.1204	14.8067	19.8758
GRMZM2G381051	GRMZM2G381051_T01	hypothetical protein LOC100217040	13.2.4.4	amino acid metabolism.degradation.branched-chain group.leucine	highly similar to ( 633) AT3G45300 | Symbols: IVD, ATIVD | IVD (ISOVALERYL-COA-DEHYDROGENASE); ATP binding / isovaleryl-CoA dehydrogenase | chr3:16621659-16624848 REVERSEhighly similar to ( 624) IVD2_SOLTU Isovaleryl-CoA dehydrogenase 2, mitochondrial precursor (EC 1.3.99.10) (IVD 2) (Fragment) - Solanum tuberosum (Potato)highly similar to ( 689) loc_os05g03480 12005.m083606 protein isovaleryl-Co…	25.5065	22.0952	16.1523	34.6538
GRMZM2G095141	GRMZM2G095141_T01	LOC100283677	13.2.4.4	amino acid metabolism.degradation.branched-chain group.leucine	moderately similar to ( 311) AT2G26800 | Symbols: | hydroxymethylglutaryl-CoA lyase, putative / 3-hydroxy-3-methylglutarate-CoA lyase, putative / HMG-CoA lyase, putative | chr2:11429192-11432290 REVERSEmoderately similar to ( 347) loc_os11g04210 12011.m04617 protein hydroxymethylglutaryl-CoA lyase, mitochondrial precursor, putative, expressed seq=cds; coord=4:186657244..186660518:1; parent_gene=G…	9.12668	34.5383	30.9792	41.165
GRMZM2G033491	GRMZM2G033491_T01	3-hydroxybutyryl-CoA dehydratase	13.2.4.1	amino acid metabolism.degradation.branched-chain group.shared	moderately similar to ( 320) AT4G16210 | Symbols: ECHIA, E-COAH-2 | ECHIA (ENOYL-COA HYDRATASE/ISOMERASE A); catalytic | chr4:9176864-9177978 REVERSEmoderately similar to ( 421) loc_os03g19680 12003.m07384 protein 3-hydroxybutyryl-CoA dehydratase, putative, expressed seq=cds; coord=1:50252957..50255269:1; parent_gene=GRMZM2G033491	9.84728	53.4162	32.7352	30.3458	0.530138
GRMZM2G088689	GRMZM2G088689_T01	hypothetical protein LOC100191513	13.2.4.1	amino acid metabolism.degradation.branched-chain group.shared	highly similar to ( 626) AT5G09300 | Symbols: | 2-oxoisovalerate dehydrogenase, putative / 3-methyl-2-oxobutanoate dehydrogenase, putative / branched-chain alpha-keto acid dehydrogenase E1 alpha subunit, putative | chr5:2884282-2886291 REVERSEweakly similar to ( 159) ODPA_SOLTU Pyruvate dehydrogenase E1 component subunit alpha, mitochondrial precursor (EC 1.2.4.1) (PDHE1-A) - Solanum tuberosum (P…	27.8989	22.3191	8.19901	35.1616
GRMZM2G037614	GRMZM2G037614_T01	hypothetical protein LOC100273293	13.2.4.1	amino acid metabolism.degradation.branched-chain group.shared	highly similar to ( 566) AT1G55510 | Symbols: BCDH BETA1 | BCDH BETA1 (BRANCHED-CHAIN ALPHA-KETO ACID DECARBOXYLASE E1 BETA SUBUNIT); 3-methyl-2-oxobutanoate dehydrogenase (2-methylpropanoyl-transferring)/ catalytic | chr1:20723482-20725505 FORWARDweakly similar to ( 180) ODPB_PEA Pyruvate dehydrogenase E1 component subunit beta, mitochondrial precursor (EC 1.2.4.1) (PDHE1-B) - Pisum sativum (Gar…	28.8136	97.1495	33.1442	45.3075
GRMZM2G001898	GRMZM2G001898_T01	hypothetical protein LOC100274311	13.2.4.3	amino acid metabolism.degradation.branched-chain group.valine	highly similar to ( 550) AT2G14170 | Symbols: ALDH6B2 | ALDH6B2; 3-chloroallyl aldehyde dehydrogenase/ methylmalonate-semialdehyde dehydrogenase (acylating)/ oxidoreductase | chr2:5977851-5981899 REVERSEweakly similar to ( 137) BADH_SPIOL Betaine-aldehyde dehydrogenase, chloroplast precursor (EC 1.2.1.8) (BADH) - Spinacia oleracea (Spinach)highly similar to ( 642) loc_os07g09060 12007.m29088 prot…	38.8497	79.3525	61.8703	37.5781	5.84451
GRMZM2G139689	GRMZM2G139689_T01	hypothetical protein LOC100279867	13.2.1.2	amino acid metabolism.degradation.central amino acid metabolism.aspartate	highly similar to ( 868) AT5G14760 | Symbols: AO | AO (L-ASPARTATE OXIDASE); L-aspartate oxidase/ electron carrier/ oxidoreductase | chr5:4769133-4772012 FORWARDmoderately similar to ( 256) DHSA_ORYSA Succinate dehydrogenase [ubiquinone] flavoprotein subunit, mitochondrial precursor (EC 1.3.5.1) (FP) (Flavoprotein subunit of complex II) - Oryza sativa (Rice)nearly identical (1115) loc_os02g04170 …	11.3762	3.30844	4.86146	10.3578	14.2224
GRMZM2G090087	GRMZM2G090087_T02	Putative aldehyde dehydrogenase MIS1Putative uncharacterized protein ;	13.2.2.2	amino acid metabolism.degradation.glutamate family.proline	highly similar to ( 874) AT5G62530 | Symbols: ALDH12A1, ATP5CDH, P5CDH | ALDH12A1; 1-pyrroline-5-carboxylate dehydrogenase/ 3-chloroallyl aldehyde dehydrogenase | chr5:25099768-25103159 REVERSEvery weakly similar to (83.2) AL7A1_MALDO Aldehyde dehydrogenase family 7 member A1 (EC 1.2.1.3) (Antiquitin-1) (Matured fruit 60 kDa protein) (MF-60) - Malus domestica (Apple) (Malus sylvestris)highly simi…	120.066	45.3448	59.1767	24.7359	0.802999
GRMZM2G029262	GRMZM2G029262_T01	hypothetical protein LOC100275494	13.2.5.3	amino acid metabolism.degradation.serine-glycine-cysteine group.cysteine	moderately similar to ( 444) AT1G79230 | Symbols: ST1, ATMST1, MST1, ATRDH1 | MST1 (MERCAPTOPYRUVATE SULFURTRANSFERASE 1); 3-mercaptopyruvate sulfurtransferase/ sulfurtransferase/ thiosulfate sulfurtransferase | chr1:29801358-29803679 FORWARDhighly similar to ( 535) loc_os12g41500 12012.m07931 protein thiosulfate sulfurtransferase, putative, expressed seq=cds; coord=1:172122450..172128491:-1; par…	35.6719	46.5109	48.6506	17.5579	0.981554
GRMZM2G104310	GRMZM2G104310_T01	Glycine cleavage complex P-protein Fragment	13.2.5.2	amino acid metabolism.degradation.serine-glycine-cysteine group.glycine	nearly identical (1593) AT2G26080 | Symbols: AtGLDP2 | AtGLDP2 (Arabidopsis thaliana glycine decarboxylase P-protein 2); ATP binding / glycine dehydrogenase (decarboxylating) | chr2:11109330-11113786 REVERSEnearly identical (1595) GCSP_SOLTU Glycine dehydrogenase [decarboxylating], mitochondrial precursor (EC 1.4.4.2) (Glycine decarboxylase) (Glycine cleavage system P-protein) - Solanum tuberosum…	52.1693	4.15406	13.797	5.93788	7.48038
GRMZM5G876898	GRMZM5G876898_T02	hypothetical protein LOC100279332	13.2.5.2	amino acid metabolism.degradation.serine-glycine-cysteine group.glycine	highly similar to ( 616) AT1G11860 | Symbols: | aminomethyltransferase, putative | chr1:4001801-4003245 FORWARDhighly similar to ( 626) GCST_FLAPR Aminomethyltransferase, mitochondrial precursor (EC 2.1.2.10) (Glycine cleavage system T protein) (GCVT) - Flaveria pringleihighly similar to ( 685) loc_os04g53230 12004.m10214 protein aminomethyltransferase, mitochondrial precursor, putative, expresse…	14.2463	39.8163	66.9348	31.7977	24.2179
GRMZM2G147268	GRMZM2G147268_T01	hypothetical protein LOC100274124	13.2.5.2	amino acid metabolism.degradation.serine-glycine-cysteine group.glycine	moderately similar to ( 449) AT1G08630 | Symbols: THA1 | THA1 (Threonine Aldolase 1); aldehyde-lyase/ threonine aldolase | chr1:2743948-2745685 REVERSEhighly similar to ( 596) loc_os04g43650 12004.m101586 protein L-allo-threonine aldolase, putative, expressed seq=cds; coord=2:29265971..29269850:-1; parent_gene=GRMZM2G147268	7.93194	11.8426	5.05611	31.3132
GRMZM2G092432	GRMZM2G092432_T01	ACR8	13.99	amino acid metabolism.misc	moderately similar to ( 407) AT1G12420 | Symbols: ACR8 | ACR8; amino acid binding | chr1:4226673-4228917 REVERSEhighly similar to ( 553) loc_os08g02500 12008.m04394 protein ACR8, putative seq=cds; coord=4:37388617..37390902:-1; parent_gene=GRMZM2G092432	17.2539	1.18152	3.40498	1.33312
GRMZM5G828182	GRMZM5G828182_T02	hypothetical protein LOC100272293	13.1.6.1.1	amino acid metabolism.synthesis.aromatic aa.chorismate.3-deoxy-D-arabino-heptulosonate 7-phosphate synthase	highly similar to ( 759) AT1G22410 | Symbols: | 2-dehydro-3-deoxyphosphoheptonate aldolase, putative / 3-deoxy-D-arabino-heptulosonate 7-phosphate synthase, putative / DAHP synthetase, putative | chr1:7912120-7914742 FORWARDhighly similar to ( 766) AROF_TOBAC Phospho-2-dehydro-3-deoxyheptonate aldolase 1, chloroplast precursor (EC 2.5.1.54) (Phospho-2-keto-3-deoxyheptonate aldolase 1) (DAHP synth…	12.8936	10.328	39.3294	29.4089	274.849
GRMZM2G117707	GRMZM2G117707_T01	phospho-2-dehydro-3-deoxyheptonate aldolase 1	13.1.6.1.1	amino acid metabolism.synthesis.aromatic aa.chorismate.3-deoxy-D-arabino-heptulosonate 7-phosphate synthase	moderately similar to ( 422) AT4G33510 | Symbols: DHS2 | DHS2 (3-deoxy-d-arabino-heptulosonate 7-phosphate synthase); 3-deoxy-7-phosphoheptulonate synthase | chr4:16116496-16118233 FORWARDmoderately similar to ( 485) AROG_ORYSA Phospho-2-dehydro-3-deoxyheptonate aldolase 2, chloroplast precursor (EC 2.5.1.54) (Phospho-2-keto-3-deoxyheptonate aldolase 2) (DAHP synthetase 2) (3-deoxy-D-arabino-hept…	221.611	82.9697	113.462	142.112
GRMZM2G036861	GRMZM2G036861_T01	hypothetical protein LOC100272984	13.1.6.1.7	amino acid metabolism.synthesis.aromatic aa.chorismate.chorismate synthase	highly similar to ( 525) AT1G48850 | Symbols: EMB1144 | EMB1144 (embryo defective 1144); chorismate synthase | chr1:18065399-18067956 REVERSEhighly similar to ( 643) loc_os03g14990 12003.m06936 protein chorismate synthase 2, chloroplast precursor, putative, expressed seq=cds; coord=9:141935141..141941423:1; parent_gene=GRMZM2G036861	62.006	7.87564	31.9447	28.8224
GRMZM2G010468	GRMZM2G010468_T01		13.1.6.3	amino acid metabolism.synthesis.aromatic aa.phenylalanine	highly similar to ( 745) AT2G30490 | Symbols: ATC4H, C4H, CYP73A5 | C4H (CINNAMATE-4-HYDROXYLASE); trans-cinnamate 4-monooxygenase | chr2:12993861-12995683 REVERSEhighly similar to ( 768) TCMO_CATRO Trans-cinnamate 4-monooxygenase (EC 1.14.13.11) (Cinnamic acid 4-hydroxylase) (CA4H) (C4H) (P450C4H) (Cytochrome P450 73) - Catharanthus roseus (Rosy periwinkle) (Madagascar periwinkle)highly similar …	4.95427	39.2689	28.7487	50.1425	0.810219
GRMZM2G119150	GRMZM2G119150_T01		13.1.6.2	amino acid metabolism.synthesis.aromatic aa.phenylalanine and tyrosine	moderately similar to ( 497) AT4G33680 | Symbols: AGD2 | AGD2 (ABERRANT GROWTH AND DEATH 2); L,L-diaminopimelate aminotransferase/ transaminase | chr4:16171847-16174630 REVERSEhighly similar to ( 685) loc_os03g09910 12003.m06445 protein transaminase/ transferase, transferring nitrogenous groups, putative, expressed seq=cds; coord=1:24599397..24603787:-1; parent_gene=GRMZM2G119150				11.6108
GRMZM2G029135	GRMZM2G029135_T01	hypothetical protein LOC100193293	13.1.6.2	amino acid metabolism.synthesis.aromatic aa.phenylalanine and tyrosine	highly similar to ( 560) AT1G80360 | Symbols: | aminotransferase class I and II family protein | chr1:30208736-30210643 REVERSEhighly similar to ( 711) loc_os01g08270 12001.m42887 protein transaminase/ transferase, transferring nitrogenous groups, putative, expressed seq=cds; coord=3:10175360..10222084:1; parent_gene=GRMZM2G029135	17.3092	5.41995	10.3766	4.87521	0.262979
GRMZM2G010328	GRMZM2G010328_T01	transaminase/ transferase, transferring nitrogenous groups	13.1.6.2	amino acid metabolism.synthesis.aromatic aa.phenylalanine and tyrosine	highly similar to ( 668) AT4G33680 | Symbols: AGD2 | AGD2 (ABERRANT GROWTH AND DEATH 2); L,L-diaminopimelate aminotransferase/ transaminase | chr4:16171847-16174630 REVERSEhighly similar to ( 779) loc_os03g18810 12003.m35176 protein transaminase/ transferase, transferring nitrogenous groups, putative, expressed seq=cds; coord=1:46852658..46861936:1; parent_gene=GRMZM2G010328	46.5598	16.5118	21.9357	15.9176
GRMZM2G466543	GRMZM2G466543_T01	hypothetical protein LOC100278745	13.1.6.3.1	amino acid metabolism.synthesis.aromatic aa.phenylalanine.arogenate dehydratase / prephenate dehydratase	highly similar to ( 533) AT1G08250 | Symbols: ADT6 | ADT6 (arogenate dehydratase 6); arogenate dehydratase/ prephenate dehydratase | chr1:2588994-2590235 REVERSEhighly similar to ( 615) loc_os09g39260 12009.m06865 protein prephenate dehydratase, putative, expressed seq=cds; coord=2:165872056..165874345:-1; parent_gene=GRMZM2G466543	6.46888	3.16057	6.03281	16.0475	0.961194
GRMZM2G100864	GRMZM2G100864_T01	phosphoribosylanthranilate transferase	13.1.6.5	amino acid metabolism.synthesis.aromatic aa.tryptophan	nearly identical (1313) AT3G57880 | Symbols: | C2 domain-containing protein | chr3:21431198-21433519 REVERSEnearly identical (1470) loc_os05g30750 12005.m083576 protein phosphoribosylanthranilate transferase, putative, expressed seq=cds; coord=6:98414096..98418201:1; parent_gene=GRMZM2G100864	44.2412		1.07595
GRMZM2G129642	GRMZM2G129642_T01	hypothetical protein LOC100279621 (LOC100279621), mRNA	13.1.6.5	amino acid metabolism.synthesis.aromatic aa.tryptophan	nearly identical (1052) AT5G48060 | Symbols: | C2 domain-containing protein | chr5:19475296-19478878 FORWARDnearly identical (1380) loc_os06g41090 12006.m08644 protein anthranilate phosphoribosyltransferase-like protein, putative, expressed seq=cds; coord=6:98571470..98574524:1; parent_gene=GRMZM2G129642	3.71296	0.173541	0.409192	0.400518
GRMZM2G108149	GRMZM2G108149_T01	hypothetical protein LOC100273873	13.1.6.5	amino acid metabolism.synthesis.aromatic aa.tryptophan	nearly identical (1327) AT3G57880 | Symbols: | C2 domain-containing protein | chr3:21431198-21433519 REVERSEnearly identical (1481) loc_os05g30750 12005.m083576 protein phosphoribosylanthranilate transferase, putative, expressed seq=cds; coord=9:100883410..100887676:1; parent_gene=GRMZM2G108149	54.2875	0.464353	0.72993	0.50012
GRMZM2G066153	GRMZM2G066153_T01	phosphoribosylanthranilate transferase	13.1.6.5	amino acid metabolism.synthesis.aromatic aa.tryptophan	nearly identical (1016) AT1G22610 | Symbols: | C2 domain-containing protein | chr1:7994478-7997567 FORWARDnearly identical (1328) loc_os05g35480 12005.m07778 protein phosphoribosylanthranilate transferase, putative, expressed seq=cds; coord=6:150736517..150739528:1; parent_gene=GRMZM2G066153	17.0499	5.66412	15.7836	6.65498
GRMZM2G325131	GRMZM2G325131_T01	Putative uncharacterized protein	13.1.6.5.1	amino acid metabolism.synthesis.aromatic aa.tryptophan.anthranilate synthase	moderately similar to ( 337) AT1G25220 | Symbols: ASB1, TRP4, WEI7 | ASB1 (ANTHRANILATE SYNTHASE BETA SUBUNIT 1); anthranilate synthase | chr1:8837430-8839478 REVERSEmoderately similar to ( 426) loc_os04g38950 12004.m35577 protein anthranilate synthase component II, putative, expressed seq=cds; coord=2:41023743..41028889:1; parent_gene=GRMZM2G325131	15.678	8.94367	16.8155	37.397	28.5387
GRMZM2G171383	GRMZM2G171383_T01	anthranilate synthase component II	13.1.6.5.1	amino acid metabolism.synthesis.aromatic aa.tryptophan.anthranilate synthase	moderately similar to ( 339) AT1G25220 | Symbols: ASB1, TRP4, WEI7 | ASB1 (ANTHRANILATE SYNTHASE BETA SUBUNIT 1); anthranilate synthase | chr1:8837430-8839478 REVERSEmoderately similar to ( 424) loc_os04g38950 12004.m35577 protein anthranilate synthase component II, putative, expressed seq=cds; coord=10:123292346..123296946:-1; parent_gene=GRMZM2G171383	13.1927	1.62879	4.73665	3.00729	6.62667
GRMZM2G138382	GRMZM2G138382_T01		13.1.6.5.1	amino acid metabolism.synthesis.aromatic aa.tryptophan.anthranilate synthase	moderately similar to ( 457) AT2G29690 | Symbols: ASA2, ATHANSYNAB | ASA2 (ANTHRANILATE SYNTHASE 2); anthranilate synthase | chr2:12693899-12696791 FORWARDhighly similar to ( 579) loc_os03g61120 12003.m10996 protein anthranilate synthase component I-1, chloroplast precursor, putative, expressed seq=cds; coord=1:294999855..295003926:-1; parent_gene=GRMZM2G138382	18.3046		2.03545	19.5744	0.459431
GRMZM5G841619	GRMZM5G841619_T01	tryptophan synthase alpha	13.1.6.5.5	amino acid metabolism.synthesis.aromatic aa.tryptophan.tryptophan synthase	moderately similar to ( 361) AT4G02610 | Symbols: | tryptophan synthase, alpha subunit, putative | chr4:1147662-1149217 FORWARDmoderately similar to ( 311) TRPA_MAIZE Indole-3-glycerol phosphate lyase, chloroplast precursor (EC 4.1.2.8) (Indole synthase) (Tryptophan synthase alpha chain) (EC 4.2.1.20) (Benzoxazineless 1) - Zea mays (Maize)moderately similar to ( 431) loc_os07g08430 12007.m05299 p…	26.9987	20.0428	16.8897	53.2193	11.9255
GRMZM2G169593	GRMZM2G169593_T01	Tryptophan synthase beta chain 1 Fragment (EC 4.2.1.20)(Orange pericarp 1)	13.1.6.5.5	amino acid metabolism.synthesis.aromatic aa.tryptophan.tryptophan synthase	highly similar to ( 728) AT5G54810 | Symbols: TSB1, TRPB, TRP2, ATTSB1 | TSB1 (TRYPTOPHAN SYNTHASE BETA-SUBUNIT 1); tryptophan synthase | chr5:22264805-22266738 REVERSEhighly similar to ( 809) TRPB2_MAIZE Tryptophan synthase beta chain 2, chloroplast precursor (EC 4.2.1.20) (Orange pericarp 2) (Fragment) - Zea mays (Maize)highly similar to ( 782) loc_os08g04180 12008.m04562 protein tryptophan syn…	21.071	5.41205	12.8623	30.0962	1.70687
GRMZM2G054465	GRMZM2G054465_T01		13.1.6.5.5	amino acid metabolism.synthesis.aromatic aa.tryptophan.tryptophan synthase	highly similar to ( 652) AT5G38530 | Symbols: | tryptophan synthase-related | chr5:15424097-15426294 FORWARDweakly similar to ( 105) TRPB2_MAIZE Tryptophan synthase beta chain 2, chloroplast precursor (EC 4.2.1.20) (Orange pericarp 2) (Fragment) - Zea mays (Maize)highly similar to ( 720) loc_os06g42560 12006.m31904 protein tryptophan synthase beta chain 2, putative, expressed seq=cds; coord=9:984…	2.86385	31.0375	21.2645	46.1687
GRMZM2G053669	GRMZM2G053669_T01	asparagine synthetase 3	13.1.3.1	amino acid metabolism.synthesis.aspartate family.asparagine	highly similar to ( 787) AT3G47340 | Symbols: ASN1, DIN6, AT-ASN1 | ASN1 (GLUTAMINE-DEPENDENT ASPARAGINE SYNTHASE 1); asparagine synthase (glutamine-hydrolyzing) | chr3:17438445-17441043 REVERSEhighly similar to ( 871) ASNS_MAIZE Asparagine synthetase [glutamine-hydrolyzing] (EC 6.3.5.4) (Glutamine-dependent asparagine synthetase) - Zea mays (Maize)highly similar to ( 971) loc_os03g18130 12003.m1…	19.3395	31.4295	8.47875	97.0027
GRMZM2G074589	GRMZM2G074589_T01	Asparagine synthetasePutative uncharacterized protein (EC 6.3.5.4);	13.1.3.1.1	amino acid metabolism.synthesis.aspartate family.asparagine.asparagine synthetase	highly similar to ( 948) AT5G65010 | Symbols: ASN2 | ASN2 (ASPARAGINE SYNTHETASE 2); asparagine synthase (glutamine-hydrolyzing) | chr5:25969224-25972278 FORWARDnearly identical (1050) ASNS_ORYSA Asparagine synthetase [glutamine-hydrolyzing] (EC 6.3.5.4) (Glutamine-dependent asparagine synthetase) - Oryza sativa (Rice)nearly identical (1052) loc_os06g15420 12006.m06255 protein asparagine syntheta…	102.494	50.1564	46.9257	32.9216	8.48976
GRMZM2G027835	GRMZM2G027835_T01	Dihydrodipicolinate synthase, chloroplastic Precursor (DHDPS)(EC 4.2.1.52)	13.1.3.5	amino acid metabolism.synthesis.aspartate family.lysine	moderately similar to ( 492) AT3G60880 | Symbols: DHDPS, DHDPS1 | dihydrodipicolinate synthase 1 (DHDPS1) (DHDPS) (DHPS1) | chr3:22495086-22496542 FORWARDhighly similar to ( 679) DAPA_MAIZE Dihydrodipicolinate synthase, chloroplast precursor (EC 4.2.1.52) (DHDPS) - Zea mays (Maize)highly similar to ( 578) loc_os04g18200 12004.m06985 protein dihydrodipicolinate synthase 2, chloroplast precursor, p…	40.8346	15.0772	15.1418	18.4036
GRMZM2G090241	GRMZM2G090241_T01	hypothetical protein LOC100194039	13.1.3.5.2	amino acid metabolism.synthesis.aspartate family.lysine.dihydrodipicolinate reductase	moderately similar to ( 410) AT3G59890 | Symbols: | dihydrodipicolinate reductase family protein | chr3:22124497-22126491 REVERSEhighly similar to ( 543) loc_os02g24020 12002.m07550 protein dihydrodipicolinate reductase, putative, expressed seq=cds; coord=4:53185415..53193846:1; parent_gene=GRMZM2G090241	30.4909	12.8892	13.5998	4.72693
GRMZM2G117240	GRMZM2G117240_T01	Homocysteine S-methyltransferase 2 (EC 2.1.1.10)(S-methylmethionine:homocysteine methyltransferase 2)(SMM:Hcy S-methyltransferase 2)(ZmHMT-2)	13.1.3.4	amino acid metabolism.synthesis.aspartate family.methionine	moderately similar to ( 426) AT3G63250 | Symbols: HMT-2, ATHMT-2, HMT2 | HMT2 (HOMOCYSTEINE METHYLTRANSFERASE 2); homocysteine S-methyltransferase | chr3:23370575-23372587 REVERSEhighly similar to ( 657) HMT2_MAIZE Homocysteine S-methyltransferase 2 (EC 2.1.1.10) (S-methylmethionine:homocysteine methyltransferase 2) (SMM:Hcy S-methyltransferase 2) (ZmHMT-2) - Zea mays (Maize)highly similar to ( 5…	23.9944	10.2426	11.6517	3.48363	2.42275
GRMZM2G152470	GRMZM2G152470_T01	Homocysteine S-methyltransferase 3 (EC 2.1.1.10)(S-methylmethionine:homocysteine methyltransferase 3)(SMM:Hcy S-methyltransferase 3)(ZmHMT-3)	13.1.3.4	amino acid metabolism.synthesis.aspartate family.methionine	moderately similar to ( 419) AT3G63250 | Symbols: HMT-2, ATHMT-2, HMT2 | HMT2 (HOMOCYSTEINE METHYLTRANSFERASE 2); homocysteine S-methyltransferase | chr3:23370575-23372587 REVERSEhighly similar to ( 659) HMT3_MAIZE Homocysteine S-methyltransferase 3 (EC 2.1.1.10) (S-methylmethionine:homocysteine methyltransferase 3) (SMM:Hcy S-methyltransferase 3) (ZmHMT-3) - Zea mays (Maize)highly similar to ( 5…	90.8799	16.8956	27.8135	11.0533	0.629363
GRMZM2G171111	GRMZM2G171111_T02	hypothetical protein LOC100193148	13.1.3.4	amino acid metabolism.synthesis.aspartate family.methionine	moderately similar to ( 310) AT4G38800 | Symbols: ATMTN1, ATMTAN1, MTN1, MTAN1 | ATMTN1; catalytic/ methylthioadenosine nucleosidase | chr4:18113355-18114996 REVERSEmoderately similar to ( 386) loc_os06g02220 12006.m04956 protein MTA/SAH nucleosidase, putative, expressed seq=cds; coord=1:194210583..194219751:1; parent_gene=GRMZM2G171111	18.0939	40.2694	34.6593	22.7764	0.939107
GRMZM2G165747	GRMZM2G165747_T01	5-methyltetrahydropteroyltriglutamate--homocysteine methyltransferase	13.1.3.4	amino acid metabolism.synthesis.aspartate family.methionine	nearly identical (1298) AT3G03780 | Symbols: ATMS2 | AtMS2; 5-methyltetrahydropteroyltriglutamate-homocysteine S-methyltransferase/ methionine synthase | chr3:957602-960740 FORWARDnearly identical (1311) METE_CATRO 5-methyltetrahydropteroyltriglutamate--homocysteine methyltransferase (EC 2.1.1.14) (Vitamin-B12-independent methionine synthase isozyme) (Cobalamin-independent methionine synthase iso…	67.8135	32.106	46.7406	21.9767	23.6458
GRMZM2G054123	GRMZM2G054123_T01	S-adenosylmethionine synthetase 1	13.1.3.4	amino acid metabolism.synthesis.aspartate family.methionine	highly similar to ( 700) AT1G02500 | Symbols: SAM1, SAM-1, MAT1 | SAM1 (S-ADENOSYLMETHIONINE SYNTHETASE 1); methionine adenosyltransferase | chr1:519037-520218 FORWARDhighly similar to ( 731) METL_ORYSA S-adenosylmethionine synthetase 2 (EC 2.5.1.6) (Methionine adenosyltransferase 2) (AdoMet synthetase 2) - Oryza sativa (Rice)highly similar to ( 731) loc_os01g22010 12001.m42990 protein S-adenosyl…	126.913	117.15	161.16	52.1919	37.2577
GRMZM2G149751	GRMZM2G149751_T01	Putative uncharacterized protein	13.1.3.4	amino acid metabolism.synthesis.aspartate family.methionine	nearly identical (1316) AT5G17920 | Symbols: ATCIMS | ATMS1; 5-methyltetrahydropteroyltriglutamate-homocysteine S-methyltransferase/ methionine synthase | chr5:5935771-5939195 FORWARDnearly identical (1328) METE_CATRO 5-methyltetrahydropteroyltriglutamate--homocysteine methyltransferase (EC 2.1.1.14) (Vitamin-B12-independent methionine synthase isozyme) (Cobalamin-independent methionine synthase …	138.414	131.277	166.082	76.1093	1.43367
GRMZM2G061135	GRMZM2G061135_T02	hypothetical protein LOC100279822	13.1.3.4	amino acid metabolism.synthesis.aspartate family.methionine	highly similar to ( 709) AT4G01850 | Symbols: SAM-2, MAT2 | SAM-2 (S-ADENOSYLMETHIONINE SYNTHETASE 2); methionine adenosyltransferase | chr4:796298-797479 REVERSEhighly similar to ( 753) METK_ORYSA S-adenosylmethionine synthetase 1 (EC 2.5.1.6) (Methionine adenosyltransferase 1) (AdoMet synthetase 1) - Oryza sativa (Rice)highly similar to ( 753) loc_os05g04510 12005.m27538 protein S-adenosylmethi…	248.882	334.755	392.23	184.641	56.7574
GRMZM2G117198	GRMZM2G117198_T01	hypothetical protein LOC100191838	13.1.3.4	amino acid metabolism.synthesis.aspartate family.methionine	highly similar to ( 711) AT4G01850 | Symbols: SAM-2, MAT2 | SAM-2 (S-ADENOSYLMETHIONINE SYNTHETASE 2); methionine adenosyltransferase | chr4:796298-797479 REVERSEhighly similar to ( 755) METK_ORYSA S-adenosylmethionine synthetase 1 (EC 2.5.1.6) (Methionine adenosyltransferase 1) (AdoMet synthetase 1) - Oryza sativa (Rice)highly similar to ( 755) loc_os05g04510 12005.m27538 protein S-adenosylmethi…	345.321	685.085	958.714	424.358	246.068
GRMZM2G442804	GRMZM2G442804_T02	hypothetical protein LOC100193465	13.1.3.4.12	amino acid metabolism.synthesis.aspartate family.methionine.homocysteine S-methyltransferase	moderately similar to ( 206) AT1G78140 | Symbols: | methyltransferase-related | chr1:29401937-29403878 REVERSEmoderately similar to ( 340) loc_os06g43800 12006.m091748 protein S-adenosylmethionine-dependent methyltransferase, putative, expressed seq=cds; coord=6:96667621..96671405:1; parent_gene=GRMZM2G442804	7.78975	8.98494	10.3212	37.3256
GRMZM2G104546	GRMZM2G104546_T02	Bifunctional aspartokinase/homoserine dehydrogenase 2, chloroplastic Precursor (AK-HSDH 2)(AK-HD 2) [Includes Aspartokinase(EC 2.7.2.4);Homoserine dehydrogenase(EC 1.1.1.3)]	13.1.3.6.1.1	amino acid metabolism.synthesis.aspartate family.misc.homoserine.aspartate kinase	nearly identical (1254) AT1G31230 | Symbols: AK-HSDH I, AK-HSDH | AK-HSDH I (ASPARTATE KINASE-HOMOSERINE DEHYDROGENASE I); aspartate kinase/ homoserine dehydrogenase | chr1:11158744-11163055 REVERSEnearly identical (1738) AKH2_MAIZE Bifunctional aspartokinase/homoserine dehydrogenase 2, chloroplast precursor (AK-HD 2) (AK-HSDH 2) [Includes: Aspartokinase (EC 2.7.2.4); Homoserine dehydrogenase (EC…	12.8998	1.18768	5.20078	2.74106
GRMZM2G136712	GRMZM2G136712_T01	hypothetical protein LOC100280067	13.1.3.6.1.1	amino acid metabolism.synthesis.aspartate family.misc.homoserine.aspartate kinase	highly similar to ( 894) AT1G31230 | Symbols: AK-HSDH I, AK-HSDH | AK-HSDH I (ASPARTATE KINASE-HOMOSERINE DEHYDROGENASE I); aspartate kinase/ homoserine dehydrogenase | chr1:11158744-11163055 REVERSEnearly identical (1075) AKH2_MAIZE Bifunctional aspartokinase/homoserine dehydrogenase 2, chloroplast precursor (AK-HD 2) (AK-HSDH 2) [Includes: Aspartokinase (EC 2.7.2.4); Homoserine dehydrogenase (E…	26.2812	2.71279	7.91943	3.9354
GRMZM2G300862	GRMZM2G300862_T01	LOC100279553 (cl754_1a), mRNA	13.1.3.6.1.1	amino acid metabolism.synthesis.aspartate family.misc.homoserine.aspartate kinase	highly similar to ( 527) AT5G13280 | Symbols: AK-LYS1, AK1, AK | AK-LYS1 (ASPARTATE KINASE 1); aspartate kinase | chr5:4249516-4252654 FORWARDweakly similar to ( 147) AKH2_MAIZE Bifunctional aspartokinase/homoserine dehydrogenase 2, chloroplast precursor (AK-HD 2) (AK-HSDH 2) [Includes: Aspartokinase (EC 2.7.2.4); Homoserine dehydrogenase (EC 1.1.1.3)] - Zea mays (Maize)highly similar to ( 619) l…	20.9387	15.7274	13.5746	3.3848
GRMZM2G052935	GRMZM2G052935_T01	Aspartokinase (EC 2.7.2.4)	13.1.3.6.1.1	amino acid metabolism.synthesis.aspartate family.misc.homoserine.aspartate kinase	highly similar to ( 739) AT5G13280 | Symbols: AK-LYS1, AK1, AK | AK-LYS1 (ASPARTATE KINASE 1); aspartate kinase | chr5:4249516-4252654 FORWARDweakly similar to ( 182) AKH1_MAIZE Bifunctional aspartokinase/homoserine dehydrogenase 1, chloroplast precursor (AK-HD 1) (AK-HSDH 1) [Includes: Aspartokinase (EC 2.7.2.4); Homoserine dehydrogenase (EC 1.1.1.3)] - Zea mays (Maize)highly similar to ( 889) l…	24.5672	28.1904	26.0936	7.85033
GRMZM2G076885	GRMZM2G076885_T01	hypothetical protein LOC100191334	13.1.3.6.1.2	amino acid metabolism.synthesis.aspartate family.misc.homoserine.aspartate semialdehyde dehydrogenase	highly similar to ( 503) AT1G14810 | Symbols: | semialdehyde dehydrogenase family protein | chr1:5102684-5104633 REVERSEhighly similar to ( 597) loc_os03g55280 12003.m10443 protein aspartate-semialdehyde dehydrogenase, putative, expressed seq=cds; coord=5:6445850..6453287:-1; parent_gene=GRMZM2G076885	20.9517	4.11936	12.3436	8.91292	0.730788
GRMZM2G038848	GRMZM2G038848_T01	hypothetical protein LOC100191877	13.1.3.6.1.2	amino acid metabolism.synthesis.aspartate family.misc.homoserine.aspartate semialdehyde dehydrogenase	highly similar to ( 514) AT2G19940 | Symbols: | N-acetyl-gamma-glutamyl-phosphate reductase/ NAD or NADH binding / binding / catalytic/ oxidoreductase, acting on the aldehyde or oxo group of donors, NAD or NADP as acceptor / protein dimerization | chr2:8613168-8615649 FORWARDhighly similar to ( 672) ARGC_ORYSA Probable N-acetyl-gamma-glutamyl-phosphate reductase, chloroplast precursor (EC 1.2.1.3…	23.5828	9.58195	12.435	4.01143
GRMZM2G151977	GRMZM2G151977_T01	bifunctional aspartokinase/homoserine dehydrogenase	13.1.3.6.1.3	amino acid metabolism.synthesis.aspartate family.misc.homoserine.homoserine dehydrogenase	moderately similar to ( 408) AT5G21060 | Symbols: | homoserine dehydrogenase family protein | chr5:7149153-7152745 REVERSEweakly similar to ( 166) AKH2_MAIZE Bifunctional aspartokinase/homoserine dehydrogenase 2, chloroplast precursor (AK-HD 2) (AK-HSDH 2) [Includes: Aspartokinase (EC 2.7.2.4); Homoserine dehydrogenase (EC 1.1.1.3)] - Zea mays (Maize)highly similar to ( 576) loc_os12g03190 12012.…	17.3508	6.73288	12.9701	2.92497	1.87362
GRMZM2G050570	GRMZM2G050570_T01	threonine synthase	13.1.3.2.1	amino acid metabolism.synthesis.aspartate family.threonine.threonine synthase	highly similar to ( 720) AT4G29840 | Symbols: MTO2, TS | MTO2 (METHIONINE OVER-ACCUMULATOR 2); threonine synthase | chr4:14599434-14601014 REVERSEhighly similar to ( 721) THRC_SOLTU Threonine synthase, chloroplast precursor (EC 4.2.3.1) (TS) - Solanum tuberosum (Potato)highly similar to ( 898) loc_os01g49890 12001.m11174 protein threonine synthase, chloroplast precursor, putative, expressed seq=c…	18.878	19.4491	24.7887	102.997
GRMZM2G175171	GRMZM2G175171_T01	hypothetical protein LOC100191888	13.1.4.1	amino acid metabolism.synthesis.branched chain group.common	highly similar to ( 829) AT5G17380 | Symbols: | pyruvate decarboxylase family protein | chr5:5724920-5726720 REVERSEweakly similar to ( 160) ILV2_TOBAC Acetolactate synthase 2, chloroplast precursor (EC 2.2.1.6) (Acetolactate synthase II) (Acetohydroxy-acid synthase II) (ALS II) - Nicotiana tabacum (Common tobacco)nearly identical (1009) loc_os01g32080 12001.m42655 protein 2-hydroxyphytanoyl-CoA …	11.3886	28.1402	30.6844	30.5987	1.36808
GRMZM2G143357	GRMZM2G143357_T01	Acetolactate synthase 2, chloroplastic Precursor (EC 2.2.1.6)(Acetohydroxy-acid synthase 2)	13.1.4.1	amino acid metabolism.synthesis.branched chain group.common	highly similar to ( 833) AT3G48560 | Symbols: CSR1, ALS, AHAS, TZP5, IMR1 | CSR1 (CHLORSULFURON/IMIDAZOLINONE RESISTANT 1); acetolactate synthase/ pyruvate decarboxylase | chr3:18001530-18003542 REVERSEnearly identical (1083) ILV2_MAIZE Acetolactate synthase 2, chloroplast precursor (EC 2.2.1.6) (Acetohydroxy-acid synthase 2) - Zea mays (Maize)nearly identical (1009) loc_os02g30630 12002.m100215 …	32.2264	12.471	19.6035	10.8848
GRMZM2G143008	GRMZM2G143008_T01	Acetolactate synthase 1, chloroplastic Precursor (EC 2.2.1.6)(Acetohydroxy-acid synthase 1)	13.1.4.1	amino acid metabolism.synthesis.branched chain group.common	highly similar to ( 875) AT3G48560 | Symbols: CSR1, ALS, AHAS, TZP5, IMR1 | CSR1 (CHLORSULFURON/IMIDAZOLINONE RESISTANT 1); acetolactate synthase/ pyruvate decarboxylase | chr3:18001530-18003542 REVERSEnearly identical (1144) ILV1_MAIZE Acetolactate synthase 1, chloroplast precursor (EC 2.2.1.6) (Acetohydroxy-acid synthase 1) - Zea mays (Maize)nearly identical (1077) loc_os02g30630 12002.m100215 …	87.4043	33.7551	42.9244	38.2013
GRMZM2G004382	GRMZM2G004382_T01	hypothetical protein LOC100193695	13.1.4.1	amino acid metabolism.synthesis.branched chain group.common	highly similar to ( 868) AT3G58610 | Symbols: | ketol-acid reductoisomerase | chr3:21671561-21674639 FORWARDhighly similar to ( 858) ILV5_PEA Ketol-acid reductoisomerase, chloroplast precursor (EC 1.1.1.86) (Acetohydroxy-acid reductoisomerase) (Alpha-keto-beta-hydroxylacil reductoisomerase) - Pisum sativum (Garden pea)highly similar to ( 920) loc_os01g46380 12001.m10836 protein ketol-acid reducto…	510.346	183.159	254.836	107.705
GRMZM2G007647	GRMZM2G007647_T01	hypothetical protein LOC100381801	13.1.4.1.1	amino acid metabolism.synthesis.branched chain group.common.acetolactate synthase	highly similar to ( 608) AT2G31810 | Symbols: | acetolactate synthase small subunit, putative | chr2:13524271-13528246 FORWARDhighly similar to ( 711) loc_os02g39570 12002.m33761 protein acetolactate synthase/ amino acid binding protein, putative, expressed seq=cds; coord=5:183144788..183149469:1; parent_gene=GRMZM2G007647	20.1747	2.98094	5.02052	2.09668	0.537222
GRMZM2G407044	GRMZM2G407044_T01	acetolactate synthase/ amino acid binding protein	13.1.4.1.1	amino acid metabolism.synthesis.branched chain group.common.acetolactate synthase	highly similar to ( 609) AT2G31810 | Symbols: | acetolactate synthase small subunit, putative | chr2:13524271-13528246 FORWARDhighly similar to ( 724) loc_os02g39570 12002.m33761 protein acetolactate synthase/ amino acid binding protein, putative, expressed seq=cds; coord=4:135157508..135162959:-1; parent_gene=GRMZM2G407044	39.2772	3.57473	10.2696	4.43801	4.19863
GRMZM2G071208	GRMZM2G071208_T02	hypothetical protein LOC100191754	13.1.4.1.4	amino acid metabolism.synthesis.branched chain group.common.branched-chain amino acid aminotransferase	highly similar to ( 555) AT5G65780 | Symbols: ATBCAT-5 | ATBCAT-5; branched-chain-amino-acid transaminase/ catalytic | chr5:26316418-26318585 FORWARDhighly similar to ( 678) loc_os05g48450 12005.m083809 protein branched-chain-amino-acid aminotransferase, putative, expressed seq=cds; coord=1:87983379..87989383:1; parent_gene=GRMZM2G071208	31.0624	22.2404	23.4999	54.2523	5.85297
GRMZM5G803490	GRMZM5G803490_T01	LOC100284589	13.1.4.4	amino acid metabolism.synthesis.branched chain group.leucine specific	highly similar to ( 597) AT1G80560 | Symbols: | 3-isopropylmalate dehydrogenase, chloroplast, putative | chr1:30287833-30290126 FORWARDhighly similar to ( 597) LEU3_BRANA 3-isopropylmalate dehydrogenase, chloroplast precursor (EC 1.1.1.85) (Beta-IPM dehydrogenase) (IMDH) (3-IPM-DH) - Brassica napus (Rape)highly similar to ( 662) loc_os03g45320 12003.m101427 protein 3-isopropylmalate dehydrogenase…	13.0245	34.2557	36.2885	31.0125	0.939451
GRMZM2G537291	GRMZM2G537291_T01	LOC100281571	13.1.4.4.1	amino acid metabolism.synthesis.branched chain group.leucine specific.2-isopropylmalate synthase	highly similar to ( 761) AT1G74040 | Symbols: IMS1, MAML-3, IPMS2 | IMS1 (2-ISOPROPYLMALATE SYNTHASE 1); 2-isopropylmalate synthase | chr1:27842258-27845566 FORWARDhighly similar to ( 629) LEU1_SOYBN Probable 2-isopropylmalate synthase (EC 2.3.3.13) (Alpha-isopropylmalate synthase) (Alpha-IPM synthetase) (Late nodulin 56) (N-56) - Glycine max (Soybean)highly similar to ( 992) loc_os12g04440 12012…	24.4717	24.1931	25.3273	11.9909	0.187626
GRMZM5G840582	GRMZM5G840582_T02	alanine aminotransferase 2	13.1.1.3.1	amino acid metabolism.synthesis.central amino acid metabolism.alanine.alanine aminotransferase	highly similar to ( 776) AT1G70580 | Symbols: AOAT2, GGT2 | AOAT2 (ALANINE-2-OXOGLUTARATE AMINOTRANSFERASE 2); L-alanine:2-oxoglutarate aminotransferase/ glycine:2-oxoglutarate aminotransferase | chr1:26613222-26615845 FORWARDmoderately similar to ( 464) ALA2_HORVU Alanine aminotransferase 2 (EC 2.6.1.2) (GPT) (Glutamic--pyruvic transaminase 2) (Glutamic--alanine transaminase 2) (ALAAT-2) - Horde…	7.1753	3.32929	158.277	141.538	1751.25
GRMZM2G053999	GRMZM2G053999_T01		13.1.1.3.1	amino acid metabolism.synthesis.central amino acid metabolism.alanine.alanine aminotransferase	highly similar to ( 561) AT1G72330 | Symbols: ALAAT2 | ALAAT2 (ALANINE AMINOTRANSFERASE 2); ATP binding / L-alanine:2-oxoglutarate aminotransferase | chr1:27233637-27236191 FORWARDhighly similar to ( 548) ALA2_HORVU Alanine aminotransferase 2 (EC 2.6.1.2) (GPT) (Glutamic--pyruvic transaminase 2) (Glutamic--alanine transaminase 2) (ALAAT-2) - Hordeum vulgare (Barley)highly similar to ( 629) loc_os…	47.1039	23.1772	42.505	24.368	0.761427
GRMZM2G088064	GRMZM2G088064_T03	LOC100282849	13.1.1.3.1	amino acid metabolism.synthesis.central amino acid metabolism.alanine.alanine aminotransferase	highly similar to ( 713) AT1G17290 | Symbols: AlaAT1 | AlaAT1 (ALANINE AMINOTRANSFERAS); ATP binding / L-alanine:2-oxoglutarate aminotransferase | chr1:5922771-5926093 FORWARDhighly similar to ( 825) ALA2_HORVU Alanine aminotransferase 2 (EC 2.6.1.2) (GPT) (Glutamic--pyruvic transaminase 2) (Glutamic--alanine transaminase 2) (ALAAT-2) - Hordeum vulgare (Barley)highly similar to ( 832) loc_os10g25…	10.7945	25.5484	54.6889	178.833	29.1494
GRMZM2G107739	GRMZM2G107739_T01	hypothetical protein LOC100384690	13.1.1.3.11	amino acid metabolism.synthesis.central amino acid metabolism.alanine.alanine-glyoxylate aminotransferase	highly similar to ( 700) AT3G08860 | Symbols: | alanine--glyoxylate aminotransferase, putative / beta-alanine-pyruvate aminotransferase, putative / AGT, putative | chr3:2696754-2699087 REVERSEvery weakly similar to ( 100) GSA_ORYSA Glutamate-1-semialdehyde 2,1-aminomutase, chloroplast precursor (EC 5.4.3.8) (GSA) (Glutamate-1-semialdehyde aminotransferase) (GSA-AT) - Oryza sativa (Rice)highly sim…	10.5254	1.72183	3.1295	4.47056	27.8985
GRMZM2G127350	GRMZM2G127350_T01		13.1.1.3.11	amino acid metabolism.synthesis.central amino acid metabolism.alanine.alanine-glyoxylate aminotransferase	highly similar to ( 716) AT3G08860 | Symbols: | alanine--glyoxylate aminotransferase, putative / beta-alanine-pyruvate aminotransferase, putative / AGT, putative | chr3:2696754-2699087 REVERSEvery weakly similar to (97.8) GSA_ORYSA Glutamate-1-semialdehyde 2,1-aminomutase, chloroplast precursor (EC 5.4.3.8) (GSA) (Glutamate-1-semialdehyde aminotransferase) (GSA-AT) - Oryza sativa (Rice)highly sim…	35.3397	7.57528	7.31181	7.72935	27.5377
GRMZM2G124353	GRMZM2G124353_T01		13.1.1.3.11	amino acid metabolism.synthesis.central amino acid metabolism.alanine.alanine-glyoxylate aminotransferase	highly similar to ( 706) AT4G39660 | Symbols: AGT2 | AGT2 (ALANINE:GLYOXYLATE AMINOTRANSFERASE 2); alanine-glyoxylate transaminase/ catalytic/ pyridoxal phosphate binding / transaminase | chr4:18406797-18409262 FORWARDvery weakly similar to (99.4) GSA_CHLRE Glutamate-1-semialdehyde 2,1-aminomutase, chloroplast precursor (EC 5.4.3.8) (GSA) (Glutamate-1-semialdehyde aminotransferase) (GSA-AT) - Chl…	62.3877	261.527	203.806	147.512	0.552577
GRMZM2G400604	GRMZM2G400604_T01	hypothetical protein LOC100276531	13.1.1.2.1	amino acid metabolism.synthesis.central amino acid metabolism.aspartate.aspartate aminotransferase	highly similar to ( 606) AT2G22250 | Symbols: ATAAT, AAT, MEE17 | aminotransferase class I and II family protein | chr2:9458011-9460297 REVERSEhighly similar to ( 755) loc_os01g65090 12001.m42770 protein aspartate aminotransferase, putative, expressed seq=cds; coord=3:174367886..174371254:-1; parent_gene=GRMZM2G400604	16.4198	12.2343	18.7384	5.35756
GRMZM2G033799	GRMZM2G033799_T01	hypothetical protein LOC100274472	13.1.1.2.1	amino acid metabolism.synthesis.central amino acid metabolism.aspartate.aspartate aminotransferase	highly similar to ( 580) AT2G22250 | Symbols: ATAAT, AAT, MEE17 | aminotransferase class I and II family protein | chr2:9458011-9460297 REVERSEhighly similar to ( 725) loc_os01g65090 12001.m42770 protein aspartate aminotransferase, putative, expressed seq=cds; coord=8:101408887..101413622:1; parent_gene=GRMZM2G033799	52.3384	24.4535	26.4646	33.9209
GRMZM2G017110	GRMZM2G017110_T03	glutamate decarboxylase	13.1.1.1.1	amino acid metabolism.synthesis.central amino acid metabolism.GABA.Glutamate decarboxylase	highly similar to ( 767) AT5G17330 | Symbols: GAD, GAD1 | GAD; calmodulin binding / glutamate decarboxylase | chr5:5711141-5714839 FORWARDhighly similar to ( 777) DCE_PETHY Glutamate decarboxylase (EC 4.1.1.15) (GAD) - Petunia hybrida (Petunia)highly similar to ( 874) loc_os08g36320 12008.m080179 protein glutamate decarboxylase, putative, expressed seq=cds; coord=1:198230317..198233849:-1; parent…	54.1759	215.039	265.951	117.269	0.465848
GRMZM2G098875	GRMZM2G098875_T01	hypothetical protein LOC100381655	13.1.1.1.1	amino acid metabolism.synthesis.central amino acid metabolism.GABA.Glutamate decarboxylase	highly similar to ( 830) AT5G17330 | Symbols: GAD, GAD1 | GAD; calmodulin binding / glutamate decarboxylase | chr5:5711141-5714839 FORWARDhighly similar to ( 815) DCE_PETHY Glutamate decarboxylase (EC 4.1.1.15) (GAD) - Petunia hybrida (Petunia)highly similar to ( 912) loc_os03g13300 12003.m06776 protein glutamate decarboxylase, putative, expressed seq=cds; coord=9:144297855..144300816:-1; parent_…		2.00483	4.83223	16.2869	0.885208
GRMZM2G119583	GRMZM2G119583_T01		13.1.2.3.4	amino acid metabolism.synthesis.glutamate family.arginine.acetylornithine aminotransferase	highly similar to ( 505) AT1G80600 | Symbols: WIN1 | WIN1 (HOPW1-1-INTERACTING 1); N2-acetyl-L-ornithine:2-oxoglutarate 5-aminotransferase/ catalytic/ pyridoxal phosphate binding / transaminase | chr1:30298675-30300513 REVERSEweakly similar to ( 110) GSA_BRANA Glutamate-1-semialdehyde 2,1-aminomutase, chloroplast precursor (EC 5.4.3.8) (GSA) (Glutamate-1-semialdehyde aminotransferase) (GSA-AT) - …	13.9008	34.6192	29.9837	42.4869	6.55099
GRMZM2G046748	GRMZM2G046748_T01	hypothetical protein LOC100280306	13.1.2.3.21	amino acid metabolism.synthesis.glutamate family.arginine.ornithine carbamoyltransferase	moderately similar to ( 499) AT1G75330 | Symbols: OTC | OTC (ORNITHINE CARBAMOYLTRANSFERASE); amino acid binding / carboxyl- or carbamoyltransferase/ ornithine carbamoyltransferase | chr1:28266457-28268383 REVERSEhighly similar to ( 520) OTC_PEA Ornithine carbamoyltransferase, chloroplast precursor (EC 2.1.3.3) (OTCase) (Ornithine transcarbamylase) - Pisum sativum (Garden pea)highly similar to ( …	17.0338	9.50691	12.7541	2.11845
GRMZM2G028535	GRMZM2G028535_T01	LOC100280719	13.1.2.2	amino acid metabolism.synthesis.glutamate family.proline	highly similar to ( 947) AT3G55610 | Symbols: P5CS2 | P5CS2 (DELTA 1-PYRROLINE-5-CARBOXYLATE SYNTHASE 2); catalytic/ glutamate 5-kinase/ oxidoreductase | chr3:20625005-20628989 REVERSEnearly identical (1042) P5CS_ORYSA Delta 1-pyrroline-5-carboxylate synthetase (P5CS) [Includes: Glutamate 5-kinase (EC 2.7.2.11) (Gamma-glutamyl kinase) (GK); Gamma-glutamyl phosphate reductase (GPR) (EC 1.2.1.41) (…	5.17059	2.45295	22.1379	17.8815	37.3738
GRMZM2G375504	GRMZM2G375504_T01	Putative uncharacterized protein	13.1.2.2	amino acid metabolism.synthesis.glutamate family.proline	highly similar to ( 982) AT2G39800 | Symbols: P5CS1, ATP5CS | P5CS1 (DELTA1-PYRROLINE-5-CARBOXYLATE SYNTHASE 1); delta1-pyrroline-5-carboxylate synthetase | chr2:16598516-16602939 REVERSEnearly identical (1185) P5CS_ORYSA Delta 1-pyrroline-5-carboxylate synthetase (P5CS) [Includes: Glutamate 5-kinase (EC 2.7.2.11) (Gamma-glutamyl kinase) (GK); Gamma-glutamyl phosphate reductase (GPR) (EC 1.2.1.41…	76.0631	23.7609	34.3794	26.0065
GRMZM2G068862	GRMZM2G068862_T01	hypothetical protein LOC100193253	13.1.7.2	amino acid metabolism.synthesis.histidine.bifunctional phosphoribosyl-ATP diphosphatase and phosphoribosyl-AMP cyclohydrolase	moderately similar to ( 452) AT1G09795 | Symbols: ATATP-PRT2, HISN1B | ATATP-PRT2 (ATP PHOSPHORIBOSYL TRANSFERASE 2); ATP phosphoribosyltransferase | chr1:3173588-3176690 FORWARDhighly similar to ( 565) loc_os03g04169 12003.m05948 protein ATP phosphoribosyltransferase, putative, expressed seq=cds; coord=7:132157014..132162257:1; parent_gene=GRMZM2G068862	55.5623	24.6898	28.7529	17.3725
GRMZM2G328893	GRMZM2G328893_T01		13.1.5.3.1	amino acid metabolism.synthesis.serine-glycine-cysteine group.cysteine.OASTL	moderately similar to ( 449) AT2G43750 | Symbols: OASB, ACS1, CPACS1, ATCS-B | OASB (O-ACETYLSERINE (THIOL) LYASE B); cysteine synthase | chr2:18129604-18132322 REVERSEmoderately similar to ( 454) CYSKP_SPIOL Cysteine synthase, chloroplast precursor (EC 2.5.1.47) (O-acetylserine sulfhydrylase) (O-acetylserine (Thiol)-lyase) (CSase B) (CS-B) (OAS-TL B) - Spinacia oleracea (Spinach)moderately simil…	25.0021	50.2184	46.8495	35.4594	2.55742
GRMZM2G082185	GRMZM2G082185_T01	hypothetical protein LOC100280321	13.1.5.3.1	amino acid metabolism.synthesis.serine-glycine-cysteine group.cysteine.OASTL	moderately similar to ( 475) AT2G43750 | Symbols: OASB, ACS1, CPACS1, ATCS-B | OASB (O-ACETYLSERINE (THIOL) LYASE B); cysteine synthase | chr2:18129604-18132322 REVERSEmoderately similar to ( 486) CYSKP_SOLTU Cysteine synthase, chloroplast precursor (EC 2.5.1.47) (O-acetylserine sulfhydrylase) (O-acetylserine (Thiol)-lyase) (CSase B) (CS-B) (OAS-TL B) - Solanum tuberosum (Potato)highly similar to…	28.2166	96.3182	73.5259	93.7469	1.60135
GRMZM2G443985	GRMZM2G443985_T02	6-phosphofructokinase	13.1.5.3.1	amino acid metabolism.synthesis.serine-glycine-cysteine group.cysteine.OASTL	moderately similar to ( 307) AT4G14880 | Symbols: OASA1, CYTACS1, ATCYS-3A | OASA1 (O-ACETYLSERINE (THIOL) LYASE (OAS-TL) ISOFORM A1); cysteine synthase | chr4:8518209-8520050 REVERSEmoderately similar to ( 317) CYSKP_SOLTU Cysteine synthase, chloroplast precursor (EC 2.5.1.47) (O-acetylserine sulfhydrylase) (O-acetylserine (Thiol)-lyase) (CSase B) (CS-B) (OAS-TL B) - Solanum tuberosum (Potato)hi…	16.8901	39.3579	38.6205	30.0212	3.68624
GRMZM2G005887	GRMZM2G005887_T01	Cysteine synthase (CSase)(EC 2.5.1.47)(O-acetylserine sulfhydrylase)(O-acetylserine (thiol)-lyase)(OAS-TL)	13.1.5.3.1	amino acid metabolism.synthesis.serine-glycine-cysteine group.cysteine.OASTL	moderately similar to ( 488) AT4G14880 | Symbols: OASA1, CYTACS1, ATCYS-3A | OASA1 (O-ACETYLSERINE (THIOL) LYASE (OAS-TL) ISOFORM A1); cysteine synthase | chr4:8518209-8520050 REVERSEhighly similar to ( 587) CYSK_MAIZE Cysteine synthase (EC 2.5.1.47) (O-acetylserine sulfhydrylase) (O-acetylserine (Thiol)-lyase) (CSase) (OAS-TL) - Zea mays (Maize)highly similar to ( 540) loc_os12g42980 12012.m2698…	83.6552	180.367	200.32	154.756	1.14108
GRMZM2G036708	GRMZM2G036708_T01	hypothetical protein LOC100216722	13.1.5.3.1	amino acid metabolism.synthesis.serine-glycine-cysteine group.cysteine.OASTL	moderately similar to ( 481) AT3G61440 | Symbols: ATCYSC1, CYSC1 | CYSC1 (CYSTEINE SYNTHASE C1); L-3-cyanoalanine synthase/ cysteine synthase | chr3:22736383-22737792 FORWARDmoderately similar to ( 402) CYSKP_SPIOL Cysteine synthase, chloroplast precursor (EC 2.5.1.47) (O-acetylserine sulfhydrylase) (O-acetylserine (Thiol)-lyase) (CSase B) (CS-B) (OAS-TL B) - Spinacia oleracea (Spinach)highly sim…	12.9373	140.702	142.02	192.681
GRMZM2G073814	GRMZM2G073814_T02	hypothetical protein LOC100383999	13.1.5.1.1	amino acid metabolism.synthesis.serine-glycine-cysteine group.serine.phosphoglycerate dehydrogenase	highly similar to ( 760) AT1G17745 | Symbols: PGDH | PGDH (3-PHOSPHOGLYCERATE DEHYDROGENASE); phosphoglycerate dehydrogenase | chr1:6101157-6104979 FORWARDweakly similar to ( 109) DHGY_CUCSA Glycerate dehydrogenase (EC 1.1.1.29) (NADH-dependent hydroxypyruvate reductase) (HPR) (GDH) - Cucumis sativus (Cucumber)highly similar to ( 934) loc_os08g34720 12008.m07461 protein D-3-phosphoglycerate dehyd…	63.79	31.7405	54.2511	33.416	599.393
GRMZM2G133836	GRMZM2G133836_T01	gibberellin receptor GID1L2	24	Biodegradation of Xenobiotics	moderately similar to ( 211) AT3G48690 | Symbols: ATCXE12, CXE12 | CXE12; carboxylesterase | chr3:18037186-18038160 REVERSEvery weakly similar to (98.2) GID1_ORYSA Gibberellin receptor GID1 (EC 3.-.-.-) (Gibberellin-insensitive dwarf protein 1) (Protein GIBBERELLIN INSENSITIVE DWARF1) - Oryza sativa (Rice)moderately similar to ( 456) loc_os09g28740 12009.m06025 protein gibberellin receptor GID1L2…	4.91402	15.8988	10.6707	31.6632
GRMZM2G301934	GRMZM2G301934_T01	LOC100283680	24	Biodegradation of Xenobiotics	moderately similar to ( 264) AT5G23530 | Symbols: AtCXE18 | AtCXE18 (Arabidopsis thaliana carboxyesterase 18); carboxylesterase | chr5:7933366-7934373 REVERSEweakly similar to ( 174) GID1_ORYSA Gibberellin receptor GID1 (EC 3.-.-.-) (Gibberellin-insensitive dwarf protein 1) (Protein GIBBERELLIN INSENSITIVE DWARF1) - Oryza sativa (Rice)moderately similar to ( 484) loc_os07g44910 12007.m079767 prot…	2.7974	6.92967	21.7859	70.2487
GRMZM2G391795	GRMZM2G391795_T01	Putative uncharacterized protein	24	Biodegradation of Xenobiotics	moderately similar to ( 275) AT5G06570 | Symbols: | hydrolase | chr5:2008075-2011013 REVERSEweakly similar to ( 126) GID1_ORYSA Gibberellin receptor GID1 (EC 3.-.-.-) (Gibberellin-insensitive dwarf protein 1) (Protein GIBBERELLIN INSENSITIVE DWARF1) - Oryza sativa (Rice)moderately similar to ( 429) loc_os07g06850 12007.m05145 protein gibberellin receptor GID1L2, putative, expressed seq=cds; coord…	10.4374
GRMZM2G012546	GRMZM2G012546_T01	hypothetical protein LOC100384704 (LOC100384704), mRNA	24	Biodegradation of Xenobiotics	moderately similar to ( 238) AT5G06570 | Symbols: | hydrolase | chr5:2008075-2011013 REVERSEweakly similar to ( 113) GID1_ORYSA Gibberellin receptor GID1 (EC 3.-.-.-) (Gibberellin-insensitive dwarf protein 1) (Protein GIBBERELLIN INSENSITIVE DWARF1) - Oryza sativa (Rice)moderately similar to ( 385) loc_os07g06850 12007.m05145 protein gibberellin receptor GID1L2, putative, expressed seq=cds; coord…		11.7495	1.87825	8.27294
GRMZM2G139880	GRMZM2G139880_T01	bifunctional dihydrofolate reductase-thymidylate synthase	25	C1-metabolism	highly similar to ( 803) AT2G16370 | Symbols: THY-1 | THY-1 (THYMIDYLATE SYNTHASE 1); dihydrofolate reductase/ thymidylate synthase | chr2:7082038-7084333 REVERSEnearly identical (1009) DRTS_MAIZE Bifunctional dihydrofolate reductase-thymidylate synthase (DHFR-TS) [Includes: Dihydrofolate reductase (EC 1.5.1.3); Thymidylate synthase (EC 2.1.1.45)] - Zea mays (Maize)highly similar to ( 960) loc_os…	29.6369	9.91332	14.8039	8.00767	1.17244
GRMZM2G347056	GRMZM2G347056_T01	Methylenetetrahydrofolate reductase 1 (EC 1.5.1.20)(ZmMTHFR1)	25	C1-metabolism	highly similar to ( 986) AT2G44160 | Symbols: MTHFR2 | MTHFR2 (METHYLENETETRAHYDROFOLATE REDUCTASE 2); methylenetetrahydrofolate reductase (NADPH) | chr2:18262301-18265185 FORWARDnearly identical (1225) MTHR1_MAIZE Methylenetetrahydrofolate reductase 1 (EC 1.5.1.20) (ZmMTHFR1) - Zea mays (Maize)nearly identical (1134) loc_os03g60090 12003.m35475 protein methylenetetrahydrofolate reductase, putati…	205.833	94.58	107.442	83.9972	11.3275
GRMZM5G807835	GRMZM5G807835_T01		25.4	C1-metabolism.5-formyltetrahydrofolate cyclo-ligase	moderately similar to ( 251) AT5G13050 | Symbols: 5-FCL | 5-FCL (5-FORMYLTETRAHYDROFOLATE CYCLOLIGASE); 5-formyltetrahydrofolate cyclo-ligase | chr5:4137262-4138711 REVERSEmoderately similar to ( 343) loc_os07g39070 12007.m08150 protein 5-formyltetrahydrofolate cyclo-ligase, putative, expressed seq=cds; coord=2:207220443..207223985:1; parent_gene=GRMZM5G807835	29.2758	15.176	29.3307	9.64619	1.64773
GRMZM2G150485	GRMZM2G150485_T01	hypothetical protein LOC100272563	25.5	C1-metabolism.Methylenetetrahydrofolate dehydrogenase & Methenyltetrahydrofolate cyclohydrolase	moderately similar to ( 421) AT3G12290 | Symbols: | tetrahydrofolate dehydrogenase/cyclohydrolase, putative | chr3:3919591-3921326 FORWARDmoderately similar to ( 461) loc_os05g05830 12005.m083615 protein C-1-tetrahydrofolate synthase, cytoplasmic, putative, expressed seq=cds; coord=8:127487910..127490998:1; parent_gene=GRMZM2G150485	17.6972	65.0883	52.2033	41.2869	0.629687
GRMZM2G393334	GRMZM2G393334_T01	hypothetical protein LOC100194131	25.8	C1-metabolism.tetrahydrofolate synthase	highly similar to ( 603) AT5G05980 | Symbols: ATDFB | ATDFB (A. THALIANA DHFS-FPGS HOMOLOG B); tetrahydrofolylpolyglutamate synthase | chr5:1799738-1804177 REVERSEhighly similar to ( 861) loc_os03g02030 12003.m101150 protein folylpolyglutamate synthase, mitochondrial precursor, putative, expressed seq=cds; coord=9:154454066..154460083:1; parent_gene=GRMZM2G393334	34.8113	39.6153	49.0395	22.026	17.4632
GRMZM2G173536	GRMZM2G173536_T01	Putative uncharacterized protein	10.5	cell wall.cell wall proteins	moderately similar to ( 464) AT3G48530 | Symbols: KING1 | KING1 (SNF1-RELATED PROTEIN KINASE REGULATORY SUBUNIT GAMMA 1) | chr3:17987559-17989592 FORWARDhighly similar to ( 688) loc_os04g31340 12004.m08236 protein AKIN gamma, putative, expressed seq=cds; coord=2:73070103..73075653:1; parent_gene=GRMZM2G173536	63.1031	115.401	79.821	168.23
GRMZM2G144610	GRMZM2G144610_T01	hypothetical protein LOC100193093	10.5.1.1	cell wall.cell wall proteins.AGPs.AGP	moderately similar to ( 201) AT4G12730 | Symbols: FLA2 | FLA2 (FASCICLIN-LIKE ARABINOGALACTAN 2) | chr4:7491598-7492809 REVERSEweakly similar to ( 199) loc_os09g07350 12009.m04004 protein fasciclin-like arabinogalactan protein 8 precursor, putative, expressed seq=cds; coord=9:36545543..36547162:1; parent_gene=GRMZM2G144610	8.41274		0.250819
GRMZM2G027825	GRMZM2G027825_T01	hypothetical protein LOC100304417	10.5.1.1	cell wall.cell wall proteins.AGPs.AGP	moderately similar to ( 490) AT2G35860 | Symbols: FLA16 | FLA16 (FASCICLIN-LIKE ARABINOGALACTAN PROTEIN 16 PRECURSOR) | chr2:15059859-15061810 FORWARDhighly similar to ( 627) loc_os03g57460 12003.m10664 protein fasciclin domain, putative, expressed seq=cds; coord=5:4664985..4668821:1; parent_gene=GRMZM2G027825	10.2116	9.63166	49.0167	13.004	1.36695
AC209784.3	AC209784.3_FGT011		10.5.1.1	cell wall.cell wall proteins.AGPs.AGP	moderately similar to ( 238) AT3G46550 | Symbols: SOS5 | SOS5 (salt overly sensitive 5); polysaccharide binding / protein binding | chr3:17136612-17137874 REVERSEmoderately similar to ( 409) loc_os01g62380 12001.m150773 protein fasciclin-like arabinogalactan protein 8 precursor, putative, expressed seq=cds; coord=3:180974800..180977597:1; parent_gene=AC209784.3_FG011	9.92884	179.139	104.705	8.61811	25.7509
GRMZM2G065718	GRMZM2G065718_T01	hypothetical protein LOC100383093	10.5.1.1	cell wall.cell wall proteins.AGPs.AGP	moderately similar to ( 245) AT3G60900 | Symbols: FLA10 | FLA10 | chr3:22499573-22500841 REVERSEmoderately similar to ( 342) loc_os03g03600 12003.m05893 protein fasciclin-like arabinogalactan protein 8 precursor, putative, expressed seq=cds; coord=1:5952987..5954672:1; parent_gene=GRMZM2G065718	21.3215	1.22652	5.06102	0.566141
AC234156.1	AC234156.1_FGT005		10.5.1.1	cell wall.cell wall proteins.AGPs.AGP	weakly similar to ( 184) AT2G04780 | Symbols: FLA7 | FLA7 (FASCICLIN-LIKE ARABINOOGALACTAN 7) | chr2:1677488-1678252 FORWARDmoderately similar to ( 218) loc_os09g30486 12009.m06208 protein fasciclin-like arabinogalactan protein 7 precursor, putative, expressed seq=cds; coord=4:198559982..198560791:-1; parent_gene=AC234156.1_FG005	52.6711	15.637	17.8082	19.4438
GRMZM2G035933	GRMZM2G035933_T01	hypothetical protein LOC100193769	10.5.1.1	cell wall.cell wall proteins.AGPs.AGP	moderately similar to ( 347) AT3G46550 | Symbols: SOS5 | SOS5 (salt overly sensitive 5); polysaccharide binding / protein binding | chr3:17136612-17137874 REVERSEhighly similar to ( 592) loc_os01g62380 12001.m150773 protein fasciclin-like arabinogalactan protein 8 precursor, putative, expressed seq=cds; coord=8:168934271..168935965:1; parent_gene=GRMZM2G035933	7.80744	11.2851	8.74983	0.703919
GRMZM2G003752	GRMZM2G003752_T01	fasciclin-like arabinogalactan protein 10	10.5.1.1	cell wall.cell wall proteins.AGPs.AGP	moderately similar to ( 347) AT3G60900 | Symbols: FLA10 | FLA10 | chr3:22499573-22500841 REVERSEmoderately similar to ( 469) loc_os04g48490 12004.m09785 protein fasciclin-like arabinogalactan protein 10 precursor, putative, expressed seq=cds; coord=2:16219232..16221297:1; parent_gene=GRMZM2G003752	36.4249	2.12697	9.637	1.50153
GRMZM2G022931	GRMZM2G022931_T01	hypothetical protein LOC100192072	10.5.1.1	cell wall.cell wall proteins.AGPs.AGP	weakly similar to ( 176) AT5G03170 | Symbols: FLA11 | FLA11 | chr5:752898-753638 REVERSEmoderately similar to ( 266) loc_os01g47780 12001.m10971 protein fasciclin-like arabinogalactan protein 7 precursor, putative, expressed seq=cds; coord=3:210506972..210508715:1; parent_gene=GRMZM2G022931	19.5931	1.33395	16.309	5.60996
GRMZM2G021794	GRMZM2G021794_T01	fasciclin-like arabinogalactan protein 7	10.5.1.1	cell wall.cell wall proteins.AGPs.AGP	weakly similar to ( 102) AT2G20520 | Symbols: FLA6 | FLA6 (FASCICLIN-LIKE ARABINOGALACTAN 6) | chr2:8840663-8841406 FORWARDweakly similar to ( 184) loc_os05g48900 12005.m08961 protein fasciclin-like arabinogalactan protein 7 precursor, putative, expressed seq=cds; coord=6:164551086..164552313:1; parent_gene=GRMZM2G021794	13.3501	6.1044	32.4268	14.9629
GRMZM2G421415	GRMZM2G421415_T01	Putative uncharacterized protein	10.5.1.1	cell wall.cell wall proteins.AGPs.AGP	moderately similar to ( 332) AT3G46550 | Symbols: SOS5 | SOS5 (salt overly sensitive 5); polysaccharide binding / protein binding | chr3:17136612-17137874 REVERSEhighly similar to ( 536) loc_os05g38500 12005.m08029 protein fasciclin-like arabinogalactan protein 8 precursor, putative seq=cds; coord=8:116485135..116486871:1; parent_gene=GRMZM2G421415	9.32432	20.6851	23.7434	5.90733
GRMZM2G329181	GRMZM2G329181_T01	hypothetical protein LOC100191430	10.5.1.1	cell wall.cell wall proteins.AGPs.AGP	moderately similar to ( 322) AT2G35860 | Symbols: FLA16 | FLA16 (FASCICLIN-LIKE ARABINOGALACTAN PROTEIN 16 PRECURSOR) | chr2:15059859-15061810 FORWARDmoderately similar to ( 402) loc_os03g57460 12003.m10664 protein fasciclin domain, putative, expressed seq=cds; coord=1:285978669..285981839:-1; parent_gene=GRMZM2G329181	27.3081	5.75238	33.3797	15.7052
GRMZM2G001514	GRMZM2G001514_T01	LOC100283035	10.5.1.1	cell wall.cell wall proteins.AGPs.AGP	weakly similar to ( 102) AT5G44130 | Symbols: FLA13 | FLA13 (FASCICLIN-LIKE ARABINOGALACTAN PROTEIN 13 PRECURSOR) | chr5:17761128-17761871 FORWARDweakly similar to ( 189) loc_os05g48900 12005.m08961 protein fasciclin-like arabinogalactan protein 7 precursor, putative, expressed seq=cds; coord=8:69592559..69594672:1; parent_gene=GRMZM2G001514	60.3574	19.564	64.5819	34.9928
GRMZM2G084812	GRMZM2G084812_T01	fasciclin-like arabinogalactan protein 8	10.5.1.1	cell wall.cell wall proteins.AGPs.AGP	weakly similar to ( 151) AT5G55730 | Symbols: FLA1 | FLA1 (FASCICLIN-LIKE ARAB INOGALACTAN 1) | chr5:22558375-22560392 REVERSEmoderately similar to ( 267) loc_os08g23180 12008.m06339 protein fasciclin-like arabinogalactan protein 8 precursor, putative, expressed seq=cds; coord=6:124803945..124805261:1; parent_gene=GRMZM2G084812	104.232	84.2005	147.475	14.8577
GRMZM2G133053	GRMZM2G133053_T01	fasciclin-like arabinogalactan protein 8	10.5.1.1	cell wall.cell wall proteins.AGPs.AGP	weakly similar to ( 154) AT5G55730 | Symbols: FLA1 | FLA1 (FASCICLIN-LIKE ARAB INOGALACTAN 1) | chr5:22558375-22560392 REVERSEmoderately similar to ( 230) loc_os09g30010 12009.m06152 protein fasciclin-like arabinogalactan protein 8 precursor, putative, expressed seq=cds; coord=7:130426898..130428254:1; parent_gene=GRMZM2G133053	11.4987	0.380972	0.449146
GRMZM5G832672	GRMZM5G832672_T02	hypothetical protein LOC100273178	10.5.4	cell wall.cell wall proteins.HRGP	weakly similar to ( 101) AT3G22440 | Symbols: | hydroxyproline-rich glycoprotein family protein | chr3:7959854-7961886 FORWARDmoderately similar to ( 462) loc_os01g08580 12001.m07483 protein expressed protein seq=cds; coord=3:9379322..9383521:1; parent_gene=GRMZM5G832672	25.6799	11.2024	13.2071	15.2925	0.225514
GRMZM2G011742	GRMZM2G011742_T01		10.5.4	cell wall.cell wall proteins.HRGP	moderately similar to ( 344) AT3G22440 | Symbols: | hydroxyproline-rich glycoprotein family protein | chr3:7959854-7961886 FORWARDhighly similar to ( 656) loc_os07g07680 12007.m29080 protein hydroxyproline-rich glycoprotein, putative, expressed seq=cds; coord=7:8700166..8703806:-1; parent_gene=GRMZM2G011742	210.37	48.9986	44.4301	20.4951	0.555211
GRMZM2G478920	GRMZM2G478920_T01		10.5.3	cell wall.cell wall proteins.LRR	moderately similar to ( 433) AT3G19020 | Symbols: | leucine-rich repeat family protein / extensin family protein | chr3:6559174-6562044 REVERSEweakly similar to ( 115) RPK1_IPONI Receptor-like protein kinase precursor (EC 2.7.11.1) - Ipomoea nil (Japanese morning glory) (Pharbitis nil)highly similar to ( 612) loc_os11g43640 12011.m08199 protein extensin-like protein, putative seq=cds; coord=4:340…	3.03789	4.32444	245.211	223.368	3278.08
GRMZM5G841015	GRMZM5G841015_T01	Extensin-like protein Precursor	10.5.3	cell wall.cell wall proteins.LRR	moderately similar to ( 435) AT3G19020 | Symbols: | leucine-rich repeat family protein / extensin family protein | chr3:6559174-6562044 REVERSEweakly similar to ( 115) RPK1_IPONI Receptor-like protein kinase precursor (EC 2.7.11.1) - Ipomoea nil (Japanese morning glory) (Pharbitis nil)highly similar to ( 627) loc_os11g43640 12011.m08199 protein extensin-like protein, putative seq=cds; coord=2:230…	2.33928	5.25764	298.73	265.047	4126.91
GRMZM5G805485	GRMZM5G805485_T01		10.5.3	cell wall.cell wall proteins.LRR	moderately similar to ( 387) AT1G12040 | Symbols: LRX1 | LRX1 (LEUCINE-RICH REPEAT/EXTENSIN 1); histidine phosphotransfer kinase/ protein binding / structural constituent of cell wall | chr1:4070160-4072394 FORWARDweakly similar to ( 112) RPK1_IPONI Receptor-like protein kinase precursor (EC 2.7.11.1) - Ipomoea nil (Japanese morning glory) (Pharbitis nil)highly similar to ( 563) loc_os02g04540 12…	42.1705	10.0236	44.2104	8.70907	0.223148
GRMZM2G149201	GRMZM2G149201_T01	receptor-like protein kinase	10.5.3	cell wall.cell wall proteins.LRR	moderately similar to ( 399) AT4G13340 | Symbols: | leucine-rich repeat family protein / extensin family protein | chr4:7758610-7760892 FORWARDweakly similar to ( 104) RPK1_IPONI Receptor-like protein kinase precursor (EC 2.7.11.1) - Ipomoea nil (Japanese morning glory) (Pharbitis nil)highly similar to ( 544) loc_os05g08770 12005.m05391 protein receptor-like protein kinase precursor, putative, ex…	7.72411	1.75352	11.5121	2.66624
GRMZM2G151738	GRMZM2G151738_T01	hypothetical protein LOC100192830	10.5.3	cell wall.cell wall proteins.LRR	moderately similar to ( 404) AT4G13340 | Symbols: | leucine-rich repeat family protein / extensin family protein | chr4:7758610-7760892 FORWARDweakly similar to ( 108) RPK1_IPONI Receptor-like protein kinase precursor (EC 2.7.11.1) - Ipomoea nil (Japanese morning glory) (Pharbitis nil)highly similar to ( 546) loc_os05g08770 12005.m05391 protein receptor-like protein kinase precursor, putative, ex…	16.0739	15.2053	26.777	10.4486
GRMZM2G082823	GRMZM2G082823_T01	hypothetical protein LOC100273704	10.5.3	cell wall.cell wall proteins.LRR	moderately similar to ( 332) AT1G12040 | Symbols: LRX1 | LRX1 (LEUCINE-RICH REPEAT/EXTENSIN 1); histidine phosphotransfer kinase/ protein binding / structural constituent of cell wall | chr1:4070160-4072394 FORWARDvery weakly similar to (91.3) RPK1_IPONI Receptor-like protein kinase precursor (EC 2.7.11.1) - Ipomoea nil (Japanese morning glory) (Pharbitis nil)moderately similar to ( 466) loc_os02…	72.5261	22.6934	49.0171	3.28774
GRMZM2G099491	GRMZM2G099491_T01	hypothetical protein LOC100191200	10.5.3	cell wall.cell wall proteins.LRR	moderately similar to ( 390) AT3G22800 | Symbols: | leucine-rich repeat family protein / extensin family protein | chr3:8063063-8064475 REVERSEweakly similar to ( 118) RPK1_IPONI Receptor-like protein kinase precursor (EC 2.7.11.1) - Ipomoea nil (Japanese morning glory) (Pharbitis nil)highly similar to ( 588) loc_os03g58110 12003.m10723 protein systemin receptor SR160 precursor, putative, express…		10.6938	10.1122	20.5156
GRMZM2G300969	GRMZM2G300969_T01		10.5.3	cell wall.cell wall proteins.LRR	moderately similar to ( 440) AT3G19020 | Symbols: | leucine-rich repeat family protein / extensin family protein | chr3:6559174-6562044 REVERSEweakly similar to ( 122) RPK1_IPONI Receptor-like protein kinase precursor (EC 2.7.11.1) - Ipomoea nil (Japanese morning glory) (Pharbitis nil)highly similar to ( 570) loc_os12g35710 12012.m07364 protein extensin-like protein, putative, expressed seq=cds; …			5.14902	4.55455	76.6004
GRMZM2G114356	GRMZM2G114356_T01	proline-rich protein	10.5.2	cell wall.cell wall proteins.proline rich proteins	moderately similar to ( 221) loc_os10g05990 12010.m21829 protein proline-rich protein, putative, expressed seq=cds; coord=1:119998869..120000361:-1; parent_gene=GRMZM2G114356	10.8482
GRMZM2G045287	GRMZM2G045287_T01	LOC100282614	10.5.5	cell wall.cell wall proteins.RGP	highly similar to ( 653) AT3G08900 | Symbols: RGP3, RGP | RGP3 (REVERSIBLY GLYCOSYLATED POLYPEPTIDE 3); transferase, transferring hexosyl groups | chr3:2708347-2709714 REVERSEhighly similar to ( 666) UPTG2_SOLTU Alpha-1,4-glucan-protein synthase [UDP-forming] 2 (EC 2.4.1.112) (UDP-glucose:protein transglucosylase 2) (UPTG 2) - Solanum tuberosum (Potato)highly similar to ( 713) loc_os07g41360 1200…	7.40373	0.492674	2.71057	0.909638
GRMZM2G099088	GRMZM2G099088_T01		10.2	cell wall.cellulose synthesis	highly similar to ( 546) AT5G03760 | Symbols: ATCSLA09, CSLA09, ATCSLA9, CSLA9, RAT4 | ATCSLA09; mannan synthase/ transferase, transferring glycosyl groups | chr5:985910-990087 REVERSEhighly similar to ( 729) loc_os08g33740 12008.m07364 protein CSLA11 - cellulose synthase-like family A, expressed seq=cds; coord=4:83307146..83309743:-1; parent_gene=GRMZM2G099088	18.8428		0.228018	0.401731
AC183932.3	AC183932.3_FGT007		10.2	cell wall.cellulose synthesis	highly similar to ( 720) AT4G07960 | Symbols: ATCSLC12, CSLC12 | ATCSLC12 (CELLULOSE-SYNTHASE LIKE C12); cellulose synthase/ transferase, transferring glycosyl groups | chr4:4802628-4805114 REVERSEhighly similar to ( 783) loc_os07g03260 12007.m04797 protein CSLC10 - cellulose synthase-like family C seq=cds; coord=5:5576047..5578811:1; parent_gene=AC183932.3_FG007	9.87103	0.627098	5.12592	1.27361	15.7826
GRMZM2G028286	GRMZM2G028286_T01		10.2	cell wall.cellulose synthesis	highly similar to ( 787) AT4G07960 | Symbols: ATCSLC12, CSLC12 | ATCSLC12 (CELLULOSE-SYNTHASE LIKE C12); cellulose synthase/ transferase, transferring glycosyl groups | chr4:4802628-4805114 REVERSEhighly similar to ( 862) loc_os07g03260 12007.m04797 protein CSLC10 - cellulose synthase-like family C seq=cds; coord=1:281644459..281648331:-1; parent_gene=GRMZM2G028286	27.1127	0.697443	34.877	14.5672	216.608
GRMZM2G178880	GRMZM2G178880_T01	hypothetical protein LOC100191890	10.2	cell wall.cellulose synthesis	highly similar to ( 603) AT5G03760 | Symbols: ATCSLA09, CSLA09, ATCSLA9, CSLA9, RAT4 | ATCSLA09; mannan synthase/ transferase, transferring glycosyl groups | chr5:985910-990087 REVERSEhighly similar to ( 818) loc_os03g07350 12003.m06249 protein CSLA4 - cellulose synthase-like family A; mannan synthase, expressed seq=cds; coord=9:151294877..151298726:-1; parent_gene=GRMZM2G178880	5.29922	0.252185	1.48656	3.37572	1.07372
GRMZM2G105631	GRMZM2G105631_T01	hypothetical protein LOC100192112	10.2	cell wall.cellulose synthesis	highly similar to ( 757) AT5G22740 | Symbols: ATCSLA02, CSLA02, ATCSLA2 | ATCSLA02; mannan synthase/ transferase, transferring glycosyl groups | chr5:7555379-7559866 REVERSEhighly similar to ( 931) loc_os02g09930 12002.m33592 protein CSLA1 - cellulose synthase-like family A; mannan synthase, expressed seq=cds; coord=4:234112944..234120117:1; parent_gene=GRMZM2G105631	148.94	0.754243	10.8399	2.38728	0.203894
GRMZM2G178025	GRMZM2G178025_T01	glycoside transferase, six-hairpin, subgroup	10.2	cell wall.cellulose synthesis	highly similar to ( 684) AT5G49720 | Symbols: ATGH9A1, DEC, KOR, RSW2, IRX2, KOR1 | ATGH9A1 (ARABIDOPSIS THALIANA GLYCOSYL HYDROLASE 9A1); cellulase/ hydrolase, hydrolyzing O-glycosyl compounds | chr5:20197765-20200168 REVERSEnearly identical (1052) GUN12_ORYSA Endoglucanase 12 (EC 3.2.1.4) (Endo-1,4-beta glucanase 12) (OsGLU3) - Oryza sativa (Rice)nearly identical (1041) loc_os04g41970 12004.m09…	4.61213	14.7544	18.5995	22.0232	0.362595
AC199765.4	AC199765.4_FGT008		10.2	cell wall.cellulose synthesis	highly similar to ( 562) AT5G49720 | Symbols: ATGH9A1, DEC, KOR, RSW2, IRX2, KOR1 | ATGH9A1 (ARABIDOPSIS THALIANA GLYCOSYL HYDROLASE 9A1); cellulase/ hydrolase, hydrolyzing O-glycosyl compounds | chr5:20197765-20200168 REVERSEhighly similar to ( 841) GUN12_ORYSA Endoglucanase 12 (EC 3.2.1.4) (Endo-1,4-beta glucanase 12) (OsGLU3) - Oryza sativa (Rice)highly similar to ( 841) loc_os04g41970 12004.m…	10.5978	39.0075	51.5063	83.704	0.492093
GRMZM2G147849	GRMZM2G147849_T01	endo-1,4-beta-glucanase Cel1	10.2	cell wall.cellulose synthesis	highly similar to ( 852) AT5G49720 | Symbols: ATGH9A1, DEC, KOR, RSW2, IRX2, KOR1 | ATGH9A1 (ARABIDOPSIS THALIANA GLYCOSYL HYDROLASE 9A1); cellulase/ hydrolase, hydrolyzing O-glycosyl compounds | chr5:20197765-20200168 REVERSEnearly identical (1102) GUN10_ORYSA Endoglucanase 10 (EC 3.2.1.4) (Endo-1,4-beta glucanase 10) (OsGLU2) - Oryza sativa (Rice)nearly identical (1102) loc_os03g52630 12003.m35…	59.8038	24.3373	40.4474	3.959	1.52159
GRMZM2G074792	GRMZM2G074792_T01		10.2	cell wall.cellulose synthesis	highly similar to ( 739) AT4G07960 | Symbols: ATCSLC12, CSLC12 | ATCSLC12 (CELLULOSE-SYNTHASE LIKE C12); cellulose synthase/ transferase, transferring glycosyl groups | chr4:4802628-4805114 REVERSEhighly similar to ( 854) loc_os05g43530 12005.m08480 protein CSLC7 - cellulose synthase-like family C, expressed seq=cds; coord=6:158222380..158226348:1; parent_gene=GRMZM2G074792	34.8223	65.1827	74.4249	15.1729	0.176713
GRMZM2G110735	GRMZM2G110735_T01	hypothetical protein LOC100274698	10.2	cell wall.cellulose synthesis	highly similar to ( 858) AT5G49720 | Symbols: ATGH9A1, DEC, KOR, RSW2, IRX2, KOR1 | ATGH9A1 (ARABIDOPSIS THALIANA GLYCOSYL HYDROLASE 9A1); cellulase/ hydrolase, hydrolyzing O-glycosyl compounds | chr5:20197765-20200168 REVERSEnearly identical (1109) GUN10_ORYSA Endoglucanase 10 (EC 3.2.1.4) (Endo-1,4-beta glucanase 10) (OsGLU2) - Oryza sativa (Rice)nearly identical (1109) loc_os03g52630 12003.m35…	110.998	144.986	220.673	89.2307	2.00325
GRMZM2G405567	GRMZM2G405567_T01	hypothetical protein LOC100193757	10.2	cell wall.cellulose synthesis	highly similar to ( 579) AT5G03760 | Symbols: ATCSLA09, CSLA09, ATCSLA9, CSLA9, RAT4 | ATCSLA09; mannan synthase/ transferase, transferring glycosyl groups | chr5:985910-990087 REVERSEhighly similar to ( 777) loc_os02g51060 12002.m10140 protein CSLA6 - cellulose synthase-like family A; mannan synthase, expressed seq=cds; coord=5:206843800..206846928:-1; parent_gene=GRMZM2G405567	43.582	0.270954	2.44904	0.750404
GRMZM2G099101	GRMZM2G099101_T01	endo-1,4-beta-glucanase	10.2	cell wall.cellulose synthesis	highly similar to ( 855) AT5G49720 | Symbols: ATGH9A1, DEC, KOR, RSW2, IRX2, KOR1 | ATGH9A1 (ARABIDOPSIS THALIANA GLYCOSYL HYDROLASE 9A1); cellulase/ hydrolase, hydrolyzing O-glycosyl compounds | chr5:20197765-20200168 REVERSEnearly identical (1022) GUN9_ORYSA Endoglucanase 9 (EC 3.2.1.4) (Endo-1,4-beta glucanase 9) (OsGLU1) - Oryza sativa (Rice)nearly identical (1022) loc_os03g21210 12003.m07527…	23.7121	10.7842	5.7948	14.1206
GRMZM2G027794	GRMZM2G027794_T01	hypothetical protein LOC100383102	10.2	cell wall.cellulose synthesis	highly similar to ( 738) AT4G07960 | Symbols: ATCSLC12, CSLC12 | ATCSLC12 (CELLULOSE-SYNTHASE LIKE C12); cellulose synthase/ transferase, transferring glycosyl groups | chr4:4802628-4805114 REVERSEhighly similar to ( 914) loc_os01g56130 12001.m11769 protein CSLC1 - cellulose synthase-like family C, expressed seq=cds; coord=8:172971628..172976134:1; parent_gene=GRMZM2G027794	44.4566	4.83158	5.85441	1.39386
GRMZM2G173759	GRMZM2G173759_T01	hypothetical protein LOC100194288	10.2	cell wall.cellulose synthesis	highly similar to ( 878) AT4G31590 | Symbols: ATCSLC05, CSLC05, ATCSLC5 | ATCSLC5 (CELLULOSE-SYNTHASE LIKE C5); cellulose synthase/ transferase, transferring glycosyl groups | chr4:15309889-15312336 REVERSEnearly identical (1016) loc_os09g25900 12009.m05742 protein CSLC2 - cellulose synthase-like family C, expressed seq=cds; coord=7:118581372..118584549:-1; parent_gene=GRMZM2G173759	9.56973	3.6835	11.2185	2.89041
GRMZM2G015886	GRMZM2G015886_T01	hypothetical protein LOC100216739	10.2.1	cell wall.cellulose synthesis.cellulose synthase	nearly identical (1518) AT1G02730 | Symbols: ATCSLD5, CSLD5 | ATCSLD5; 1,4-beta-D-xylan synthase/ cellulose synthase | chr1:594697-598473 REVERSEnearly identical (1830) loc_os12g36890 12012.m07474 protein CSLD4 - cellulose synthase-like family D, expressed seq=cds; coord=10:22261833..22266237:1; parent_gene=GRMZM2G015886	22.1343		0.193351
GRMZM2G111642	GRMZM2G111642_T01	cellulose synthase5	10.2.1	cell wall.cellulose synthesis.cellulose synthase	nearly identical (1689) AT5G05170 | Symbols: CESA3, IXR1, ATCESA3, ATH-B, CEV1 | CEV1 (CONSTITUTIVE EXPRESSION OF VSP 1); cellulose synthase/ transferase, transferring glycosyl groups | chr5:1530401-1535090 REVERSEnearly identical (2018) loc_os03g59340 12003.m10832 protein CESA2 - cellulose synthase, expressed seq=cds; coord=1:290593939..290599907:-1; parent_gene=GRMZM2G111642	140.78	29.3794	45.8428	17.3786	0.116796
GRMZM2G112336	GRMZM2G112336_T01	cellulose synthase-1	10.2.1	cell wall.cellulose synthesis.cellulose synthase	nearly identical (1738) AT4G32410 | Symbols: CESA1, RSW1 | CESA1 (CELLULOSE SYNTHASE 1); cellulose synthase/ transferase, transferring glycosyl groups | chr4:15641009-15646388 REVERSEnearly identical (2013) loc_os05g08370 12005.m05354 protein CESA1 - cellulose synthase, expressed seq=cds; coord=8:80220224..80226330:1; parent_gene=GRMZM2G112336	53.6477	19.6346	51.96	11.9009	0.2502
GRMZM2G025231	GRMZM2G025231_T01	cellulose synthase7	10.2.1	cell wall.cellulose synthesis.cellulose synthase	nearly identical (1015) AT4G39350 | Symbols: CESA2, ATH-A, ATCESA2 | CESA2 (CELLULOSE SYNTHASE A2); cellulose synthase/ transferase, transferring glycosyl groups | chr4:18297078-18301890 FORWARDnearly identical (1333) loc_os07g24190 12007.m28970 protein CESA3 - cellulose synthase, expressed seq=cds; coord=7:37024548..37030325:-1; parent_gene=GRMZM2G025231	23.2512	39.6008	49.4393	13.4447	0.234544
GRMZM2G039454	GRMZM2G039454_T02	Cellulose synthase-3 Fragment	10.2.1	cell wall.cellulose synthesis.cellulose synthase	nearly identical (1734) AT4G32410 | Symbols: CESA1, RSW1 | CESA1 (CELLULOSE SYNTHASE 1); cellulose synthase/ transferase, transferring glycosyl groups | chr4:15641009-15646388 REVERSEnearly identical (1939) loc_os05g08370 12005.m05354 protein CESA1 - cellulose synthase, expressed seq=cds; coord=3:11642742..11649762:1; parent_gene=GRMZM2G039454	72.0285	39.4283	62.4188	17.5852	0.132523
GRMZM2G122277	GRMZM2G122277_T01	hypothetical protein LOC100382337	10.2.1	cell wall.cellulose synthesis.cellulose synthase	highly similar to ( 862) AT5G16910 | Symbols: ATCSLD2, CSLD2 | CSLD2 (CELLULOSE-SYNTHASE LIKE D2); cellulose synthase/ transferase, transferring glycosyl groups | chr5:5561679-5565290 FORWARDnearly identical (1518) loc_os08g06380 12008.m04777 protein CSLF6 - cellulose synthase-like family F; beta1,3;1,4 glucan synthase, expressed seq=cds; coord=4:31242304..31248685:1; parent_gene=GRMZM2G122277	30.6784	63.7067	87.1589	29.6379	0.13591
GRMZM2G027723	GRMZM2G027723_T01	cellulose synthase-2	10.2.1	cell wall.cellulose synthesis.cellulose synthase	nearly identical (1722) AT4G32410 | Symbols: CESA1, RSW1 | CESA1 (CELLULOSE SYNTHASE 1); cellulose synthase/ transferase, transferring glycosyl groups | chr4:15641009-15646388 REVERSEnearly identical (2003) loc_os05g08370 12005.m05354 protein CESA1 - cellulose synthase, expressed seq=cds; coord=6:128560617..128567071:1; parent_gene=GRMZM2G027723	93.4227	52.2381	86.619	23.2304	0.623268
GRMZM2G103972	GRMZM2G103972_T01		10.2.1	cell wall.cellulose synthesis.cellulose synthase	highly similar to ( 755) AT1G02730 | Symbols: ATCSLD5, CSLD5 | ATCSLD5; 1,4-beta-D-xylan synthase/ cellulose synthase | chr1:594697-598473 REVERSEnearly identical (1262) loc_os07g36690 12007.m07919 protein CSLF2 - cellulose synthase-like family F; beta1,3;1,4 glucan synthase, expressed seq=cds; coord=7:156222296..156226604:-1; parent_gene=GRMZM2G103972	6.14782	32.1826	5.22064	1.46822
GRMZM2G018241	GRMZM2G018241_T01	cellulose synthase-9	10.2.1	cell wall.cellulose synthesis.cellulose synthase	nearly identical (1647) AT5G05170 | Symbols: CESA3, IXR1, ATCESA3, ATH-B, CEV1 | CEV1 (CONSTITUTIVE EXPRESSION OF VSP 1); cellulose synthase/ transferase, transferring glycosyl groups | chr5:1530401-1535090 REVERSEnearly identical (2041) loc_os07g10770 12007.m05532 protein CESA8 - cellulose synthase, expressed seq=cds; coord=2:161123950..161130108:1; parent_gene=GRMZM2G018241	7.31025	10.9075	18.2953	6.30042
GRMZM2G082580	GRMZM2G082580_T01		10.2.1	cell wall.cellulose synthesis.cellulose synthase	nearly identical (1064) AT4G39350 | Symbols: CESA2, ATH-A, ATCESA2 | CESA2 (CELLULOSE SYNTHASE A2); cellulose synthase/ transferase, transferring glycosyl groups | chr4:18297078-18301890 FORWARDnearly identical (1390) loc_os07g14850 12007.m05929 protein CESA6 - cellulose synthase, expressed seq=cds; coord=2:170771611..170775663:1; parent_gene=GRMZM2G082580	11.8462	10.0254	35.6613	8.77802
GRMZM2G028353	GRMZM2G028353_T01	hypothetical protein LOC100280232	10.2.1	cell wall.cellulose synthesis.cellulose synthase	nearly identical (1511) AT4G39350 | Symbols: CESA2, ATH-A, ATCESA2 | CESA2 (CELLULOSE SYNTHASE A2); cellulose synthase/ transferase, transferring glycosyl groups | chr4:18297078-18301890 FORWARDnearly identical (1915) loc_os07g24190 12007.m28970 protein CESA3 - cellulose synthase, expressed seq=cds; coord=2:169757704..169763555:1; parent_gene=GRMZM2G028353	36.4941	12.8419	25.81	7.95993
GRMZM5G870176	GRMZM5G870176_T01	hypothetical protein LOC100383550	10.2.1	cell wall.cellulose synthesis.cellulose synthase	nearly identical (1836) AT3G03050 | Symbols: CSLD3, KJK, ATCSLD3 | CSLD3 (CELLULOSE SYNTHASE-LIKE D3); cellulose synthase/ transferase, transferring glycosyl groups | chr3:687873-691629 FORWARDnearly identical (2069) loc_os06g02180 12006.m04952 protein CSLD2 - cellulose synthase-like family D, expressed seq=cds; coord=9:26601450..26606727:-1; parent_gene=GRMZM5G870176	23.5737	20.4727	69.5785	13.769
GRMZM2G110145	GRMZM2G110145_T01		10.2.1	cell wall.cellulose synthesis.cellulose synthase	highly similar to ( 886) AT5G16910 | Symbols: ATCSLD2, CSLD2 | CSLD2 (CELLULOSE-SYNTHASE LIKE D2); cellulose synthase/ transferase, transferring glycosyl groups | chr5:5561679-5565290 FORWARDnearly identical (1536) loc_os08g06380 12008.m04777 protein CSLF6 - cellulose synthase-like family F; beta1,3;1,4 glucan synthase, expressed seq=cds; coord=10:77269241..77276091:1; parent_gene=GRMZM2G110145	8.54457	18.4106	116.732	14.2584
GRMZM2G113137	GRMZM2G113137_T01	cellulose synthase6	10.2.1	cell wall.cellulose synthesis.cellulose synthase	nearly identical (1522) AT5G64740 | Symbols: CESA6, IXR2, E112, PRC1 | CESA6 (CELLULOSE SYNTHASE 6); cellulose synthase/ transferase, transferring glycosyl groups | chr5:25881555-25886333 FORWARDnearly identical (2005) loc_os03g62090 12003.m11087 protein CESA5 - cellulose synthase, expressed seq=cds; coord=1:296254082..296259864:1; parent_gene=GRMZM2G113137	92.7265	82.4461	171.109	63.908
GRMZM2G177631	GRMZM2G177631_T01	cellulose synthase8	10.2.1	cell wall.cellulose synthesis.cellulose synthase	nearly identical (1554) AT4G39350 | Symbols: CESA2, ATH-A, ATCESA2 | CESA2 (CELLULOSE SYNTHASE A2); cellulose synthase/ transferase, transferring glycosyl groups | chr4:18297078-18301890 FORWARDnearly identical (1955) loc_os07g14850 12007.m05929 protein CESA6 - cellulose synthase, expressed seq=cds; coord=7:26487882..26493965:1; parent_gene=GRMZM2G177631	58.7708	77.5586	181.4	96.2963
GRMZM2G122431	GRMZM2G122431_T01		10.2.1	cell wall.cellulose synthesis.cellulose synthase	moderately similar to ( 337) AT4G24000 | Symbols: ATCSLG2, CSLG2 | ATCSLG2; cellulose synthase/ transferase/ transferase, transferring glycosyl groups | chr4:12462142-12465471 FORWARDmoderately similar to ( 310) loc_os09g30120 12009.m22001 protein CSLE1 - cellulose synthase-like family E, expressed seq=cds; coord=3:145175850..145179191:1; parent_gene=GRMZM2G122431		8.02517	1.79102	1.64634
GRMZM2G061764	GRMZM2G061764_T01		10.2.1	cell wall.cellulose synthesis.cellulose synthase	nearly identical (1377) AT2G33100 | Symbols: ATCSLD1, CSLD1 | ATCSLD1; cellulose synthase/ transferase, transferring glycosyl groups | chr2:14036494-14040044 REVERSEnearly identical (1662) loc_os06g22980 12006.m06951 protein CSLD5 - cellulose synthase-like family D, expressed seq=cds; coord=9:51950777..51954029:-1; parent_gene=GRMZM2G061764			8.39083	6.98425	123.359
GRMZM2G071970	GRMZM2G071970_T01	brittle stalk-2-like protein 4	10.2.2	cell wall.cellulose synthesis.COBRA	highly similar to ( 690) AT5G60920 | Symbols: COB | COB (COBRA) | chr5:24511466-24513932 REVERSEhighly similar to ( 825) COBL3_ORYSA COBRA-like 3 protein precursor (BRITTLE CULM1-like 4 protein) - Oryza sativa (Rice)highly similar to ( 825) loc_os05g32110 12005.m083711 protein COBRA-like protein 4 precursor, putative, expressed seq=cds; coord=5:6906013..6909642:1; parent_gene=GRMZM2G071970	52.4902	38.449	64.6736	13.5649	2.78053
GRMZM2G377215	GRMZM2G377215_T01	roothair defective3	10.2.2	cell wall.cellulose synthesis.COBRA	highly similar to ( 669) AT4G16120 | Symbols: ATSEB1, COBL7, SEB1 | COBL7 (COBRA-LIKE 7) | chr4:9116591-9119138 REVERSEweakly similar to ( 164) COBL1_ORYSA COBRA-like 1 protein precursor (BRITTLE CULM1-like 6 protein) - Oryza sativa (Rice)nearly identical (1147) loc_os03g18910 12003.m07310 protein COBRA-like protein 7 precursor, putative, expressed seq=cds; coord=1:47504495..47506979:1; parent_ge…	18.9171	5.51306	24.6903	4.8974
GRMZM5G826714	GRMZM5G826714_T01	brittle stalk-2-like protein 3	10.2.2	cell wall.cellulose synthesis.COBRA	highly similar to ( 680) AT5G60920 | Symbols: COB | COB (COBRA) | chr5:24511466-24513932 REVERSEhighly similar to ( 805) COBL3_ORYSA COBRA-like 3 protein precursor (BRITTLE CULM1-like 4 protein) - Oryza sativa (Rice)highly similar to ( 805) loc_os05g32110 12005.m083711 protein COBRA-like protein 4 precursor, putative, expressed seq=cds; coord=1:277379848..277383311:-1; parent_gene=GRMZM5G826714	149.182	133.222	198.182	72.7358
GRMZM2G147422	GRMZM2G147422_T01	hypothetical protein LOC100279256	10.6.1	cell wall.degradation.cellulases and beta -1,4-glucanases	highly similar to ( 625) AT1G75680 | Symbols: AtGH9B7 | AtGH9B7 (Arabidopsis thaliana glycosyl hydrolase 9B7); catalytic/ hydrolase, hydrolyzing O-glycosyl compounds | chr1:28417215-28419231 REVERSEhighly similar to ( 884) GUN24_ORYSA Endoglucanase 24 precursor (EC 3.2.1.4) (Endo-1,4-beta glucanase 24) - Oryza sativa (Rice)highly similar to ( 884) loc_os09g36350 12009.m22181 protein endoglucanase…	93.1209	21.4224	34.1899	10.7963	0.517062
GRMZM2G076049	GRMZM2G076049_T01	hypothetical protein LOC100192969	10.6.1	cell wall.degradation.cellulases and beta -1,4-glucanases	highly similar to ( 709) AT1G70710 | Symbols: ATGH9B1, CEL1 | ATGH9B1 (ARABIDOPSIS THALIANA GLYCOSYL HYDROLASE 9B1); cellulase/ hydrolase, hydrolyzing O-glycosyl compounds | chr1:26659356-26662962 REVERSEhighly similar to ( 899) GUN6_ORYSA Endoglucanase 6 precursor (EC 3.2.1.4) (Endo-1,4-beta glucanase 6) - Oryza sativa (Rice)highly similar to ( 899) loc_os02g50040 12002.m10038 protein endoglucan…	5.59843	0.257076	0.202052	0.593308
GRMZM2G172043	GRMZM2G172043_T01		10.6.1	cell wall.degradation.cellulases and beta -1,4-glucanases	highly similar to ( 847) AT5G20950 | Symbols: | glycosyl hydrolase family 3 protein | chr5:7107609-7110775 REVERSEnearly identical (1035) loc_os03g53860 12003.m35413 protein periplasmic beta-glucosidase precursor, putative, expressed seq=cds; coord=5:7240427..7245264:-1; parent_gene=GRMZM2G172043	12.6313	0.244898	0.192481	2.26081
GRMZM2G147687	GRMZM2G147687_T01	exoglucanase1	10.6.1	cell wall.degradation.cellulases and beta -1,4-glucanases	highly similar to ( 924) AT5G20950 | Symbols: | glycosyl hydrolase family 3 protein | chr5:7107609-7110775 REVERSEnearly identical (1088) loc_os03g53800 12003.m101132 protein periplasmic beta-glucosidase precursor, putative, expressed seq=cds; coord=1:276305013..276310701:1; parent_gene=GRMZM2G147687	29.771	5.32878	16.7529	46.0483
GRMZM2G451965	GRMZM2G451965_T02		10.6.1	cell wall.degradation.cellulases and beta -1,4-glucanases	highly similar to ( 652) AT2G32990 | Symbols: AtGH9B8 | AtGH9B8 (Arabidopsis thaliana glycosyl hydrolase 9B8); catalytic/ hydrolase, hydrolyzing O-glycosyl compounds | chr2:14003361-14005844 FORWARDhighly similar to ( 817) GUN22_ORYSA Endoglucanase 22 precursor (EC 3.2.1.4) (Endo-1,4-beta glucanase 22) (OsGLU11) - Oryza sativa (Rice)highly similar to ( 817) loc_os09g23084 12009.m05465 protein end…	15.5343	8.04536	20.602	4.47229
GRMZM2G331566	GRMZM2G331566_T02	endoglucanase 1	10.6.1	cell wall.degradation.cellulases and beta -1,4-glucanases	highly similar to ( 716) AT4G02290 | Symbols: AtGH9B13 | AtGH9B13 (Arabidopsis thaliana glycosyl hydrolase 9B13); catalytic/ hydrolase, hydrolyzing O-glycosyl compounds | chr4:1002654-1005125 REVERSEhighly similar to ( 864) GUN3_ORYSA Endoglucanase 3 precursor (EC 3.2.1.4) (Endo-1,4-beta glucanase 3) (OsGLU8) - Oryza sativa (Rice)highly similar to ( 864) loc_os01g21070 12001.m08591 protein endogl…	12.74
GRMZM2G111998	GRMZM2G111998_T01	hypothetical protein LOC100280070	10.6.2	cell wall.degradation.mannan-xylose-arabinose-fucose	highly similar to ( 656) AT5G09730 | Symbols: BXL3, ATBXL3, XYL3, ATBX3, BX3 | BXL3 (beta-xylosidase 3); hydrolase, hydrolyzing O-glycosyl compounds | chr5:3015319-3018226 REVERSEmoderately similar to ( 329) XYNB_PRUPE Putative beta-D-xylosidase (EC 3.2.1.-) (PpAz152) (Fragment) - Prunus persica (Peach)nearly identical (1299) loc_os01g19220 12001.m08459 protein beta-D-xylosidase, putative, expres…	6.78679		0.431804	0.25359
GRMZM2G051534	GRMZM2G051534_T01		10.6.2	cell wall.degradation.mannan-xylose-arabinose-fucose	moderately similar to ( 416) AT5G01930 | Symbols: | (1-4)-beta-mannan endohydrolase, putative | chr5:361189-362867 REVERSEhighly similar to ( 586) loc_os12g02520 12012.m04253 protein hydrolase, hydrolyzing O-glycosyl compounds, putative, expressed seq=cds; coord=2:151604248..151606441:1; parent_gene=GRMZM2G051534	11.367	29.432	17.4751	37.9502	0.605372
GRMZM2G140201	GRMZM2G140201_T01	hypothetical protein LOC100191416	10.6.2	cell wall.degradation.mannan-xylose-arabinose-fucose	highly similar to ( 510) AT2G20680 | Symbols: | glycosyl hydrolase family 5 protein / cellulase family protein | chr2:8921024-8923066 FORWARDhighly similar to ( 669) loc_os01g54300 12001.m11594 protein hydrolase, hydrolyzing O-glycosyl compounds, putative, expressed seq=cds; coord=3:197247511..197250009:-1; parent_gene=GRMZM2G140201	29.0685	0.609646	19.6456	4.2773	1.73045
GRMZM2G013255	GRMZM2G013255_T01	alpha-L-fucosidase 1	10.6.2	cell wall.degradation.mannan-xylose-arabinose-fucose	moderately similar to ( 415) AT2G28100 | Symbols: ATFUC1 | ATFUC1 (alpha-L-fucosidase 1); alpha-L-fucosidase | chr2:11974803-11976489 FORWARDmoderately similar to ( 405) FUCO1_ORYSA Putative alpha-L-fucosidase 1 precursor (EC 3.2.1.51) (Alpha-L-fucoside fucohydrolase) - Oryza sativa (Rice)highly similar to ( 726) loc_os09g34920 12009.m06492 protein alpha-L-fucosidase 1 precursor, putative, expres…	4.11075	38.4454	29.8042	11.2652	27.0641
GRMZM2G044107	GRMZM2G044107_T01	hypothetical protein LOC100280356 (LOC100280356), mRNA	10.6.2	cell wall.degradation.mannan-xylose-arabinose-fucose	highly similar to ( 824) AT1G78060 | Symbols: | glycosyl hydrolase family 3 protein | chr1:29349796-29352868 REVERSEmoderately similar to ( 387) XYNB_PRUPE Putative beta-D-xylosidase (EC 3.2.1.-) (PpAz152) (Fragment) - Prunus persica (Peach)nearly identical (1270) loc_os11g19210 12011.m05995 protein beta-D-xylosidase, putative, expressed seq=cds; coord=4:196808116..196813814:1; parent_gene=GRMZM2…	0.363082	5.03675	4.70563	20.7045
GRMZM2G177923	GRMZM2G177923_T01	hypothetical protein LOC100381616	10.6.2	cell wall.degradation.mannan-xylose-arabinose-fucose	highly similar to ( 855) AT5G10560 | Symbols: | glycosyl hydrolase family 3 protein | chr5:3336335-3339351 REVERSEmoderately similar to ( 350) XYNB_PRUPE Putative beta-D-xylosidase (EC 3.2.1.-) (PpAz152) (Fragment) - Prunus persica (Peach)nearly identical (1195) loc_os04g44840 12004.m09441 protein beta-D-xylosidase, putative, expressed seq=cds; coord=2:23469563..23473424:1; parent_gene=GRMZM2G177…	4.9655	27.0764	14.684	20.1634
GRMZM2G052844	GRMZM2G052844_T02	hypothetical protein LOC100273574	10.6.3	cell wall.degradation.pectate lyases and polygalacturonases	highly similar to ( 574) AT4G23820 | Symbols: | glycoside hydrolase family 28 protein / polygalacturonase (pectinase) family protein | chr4:12397217-12400050 REVERSEvery weakly similar to (96.3) PGLR_ACTCH Polygalacturonase precursor (EC 3.2.1.15) (PG) (Pectinase) - Actinidia chinensis (Kiwi) (Yangtao)highly similar to ( 762) loc_os01g43160 12001.m10579 protein polygalacturonase, putative, expres…	14.1499	5.32707	18.9407	14.0507	88.9238
GRMZM2G151755	GRMZM2G151755_T01		10.6.3	cell wall.degradation.pectate lyases and polygalacturonases	moderately similar to ( 322) AT3G07820 | Symbols: | polygalacturonase 3 (PGA3) / pectinase | chr3:2496597-2498028 REVERSEmoderately similar to ( 480) PGLR3_MAIZE Exopolygalacturonase precursor (EC 3.2.1.67) (ExoPG) (Pectinase) (Galacturan 1,4-alpha-galacturonidase) - Zea mays (Maize)highly similar to ( 620) loc_os02g10300 12002.m06328 protein exopolygalacturonase precursor, putative, expressed se…	4.78414	5.06843	237.259	246.748	3602.83
GRMZM2G364349	GRMZM2G364349_T01	LOC100284055	10.6.3	cell wall.degradation.pectate lyases and polygalacturonases	moderately similar to ( 383) AT1G14420 | Symbols: AT59 | AT59; lyase/ pectate lyase | chr1:4931844-4933405 REVERSEmoderately similar to ( 401) PEL_LILLO Pectate lyase precursor (EC 4.2.2.2) - Lilium longiflorum (Trumpet lily)highly similar to ( 523) loc_os06g05260 12006.m05255 protein pectate lyase precursor, putative, expressed seq=cds; coord=6:72007208..72008992:1; parent_gene=GRMZM2G364349	4.64745	4.92361	238.447	268.44	4388.57
GRMZM2G080056	GRMZM2G080056_T01	Putative uncharacterized protein	10.6.3	cell wall.degradation.pectate lyases and polygalacturonases	moderately similar to ( 442) AT3G01270 | Symbols: | pectate lyase family protein | chr3:82892-84720 REVERSEmoderately similar to ( 494) PEL_LILLO Pectate lyase precursor (EC 4.2.2.2) - Lilium longiflorum (Trumpet lily)highly similar to ( 611) loc_os02g12300 12002.m06478 protein pectate lyase precursor, putative, expressed seq=cds; coord=4:230884015..230886011:1; parent_gene=GRMZM2G080056	3.15939	5.56045	293.596	289.566	4825.98
GRMZM2G004435	GRMZM2G004435_T01	polygalacturonase	10.6.3	cell wall.degradation.pectate lyases and polygalacturonases	moderately similar to ( 243) AT4G33440 | Symbols: | glycoside hydrolase family 28 protein / polygalacturonase (pectinase) family protein | chr4:16092020-16094732 FORWARDmoderately similar to ( 298) loc_os08g01600 12008.m04308 protein polygalacturonase, putative, expressed seq=cds; coord=6:1239602..1242853:-1; parent_gene=GRMZM2G004435	1.6349	7.6223	5.99086	17.7768	3.16309
GRMZM2G139828	GRMZM2G139828_T01	hypothetical protein LOC100191454	10.6.3	cell wall.degradation.pectate lyases and polygalacturonases	moderately similar to ( 492) AT3G16850 | Symbols: | glycoside hydrolase family 28 protein / polygalacturonase (pectinase) family protein | chr3:5748692-5750981 FORWARDvery weakly similar to (81.6) PGLR_ACTCH Polygalacturonase precursor (EC 3.2.1.15) (PG) (Pectinase) - Actinidia chinensis (Kiwi) (Yangtao)highly similar to ( 676) loc_os11g43750 12011.m08210 protein polygalacturonase, putative, expr…	16.3038	2.44848	7.60604	1.5069	8.49433
GRMZM5G882418	GRMZM5G882418_T02	polygalacturonase (LOC100285112), mRNA	10.6.3	cell wall.degradation.pectate lyases and polygalacturonases	highly similar to ( 583) AT3G62110 | Symbols: | glycoside hydrolase family 28 protein / polygalacturonase (pectinase) family protein | chr3:22997313-22999503 REVERSEweakly similar to ( 101) PGLR_ACTCH Polygalacturonase precursor (EC 3.2.1.15) (PG) (Pectinase) - Actinidia chinensis (Kiwi) (Yangtao)highly similar to ( 832) loc_os03g61800 12003.m35505 protein polygalacturonase, putative, expressed s…	56.6881	5.44735	9.78611	0.478933	1.22715
GRMZM2G137077	GRMZM2G137077_T01	polygalacturonase	10.6.3	cell wall.degradation.pectate lyases and polygalacturonases	highly similar to ( 522) AT3G57790 | Symbols: | glycoside hydrolase family 28 protein / polygalacturonase (pectinase) family protein | chr3:21405387-21407088 REVERSEhighly similar to ( 749) loc_os09g31270 12009.m06241 protein polygalacturonase, putative, expressed seq=cds; coord=7:132820064..132822170:-1; parent_gene=GRMZM2G137077	9.31248	31.2956	27.3171	29.7244	0.284715
GRMZM2G005562	GRMZM2G005562_T01	LOC100283618	10.6.3	cell wall.degradation.pectate lyases and polygalacturonases	moderately similar to ( 477) AT3G55140 | Symbols: | pectate lyase family protein | chr3:20439060-20440225 FORWARDweakly similar to ( 148) PEL_LILLO Pectate lyase precursor (EC 4.2.2.2) - Lilium longiflorum (Trumpet lily)highly similar to ( 516) loc_os01g36620 12001.m09957 protein pectate lyase 4 precursor, putative, expressed seq=cds; coord=5:82549227..82555670:-1; parent_gene=GRMZM2G005562	18.5571	100.387	108.421	71.8881	5.95379
GRMZM2G131912	GRMZM2G131912_T01	pectate lyase 8	10.6.3	cell wall.degradation.pectate lyases and polygalacturonases	highly similar to ( 638) AT4G13710 | Symbols: | pectate lyase family protein | chr4:7962550-7966012 FORWARDmoderately similar to ( 431) PEL_LILLO Pectate lyase precursor (EC 4.2.2.2) - Lilium longiflorum (Trumpet lily)highly similar to ( 744) loc_os04g05050 12004.m35243 protein pectate lyase 8 precursor, putative, expressed seq=cds; coord=2:109575238..109580764:-1; parent_gene=GRMZM2G131912	66.2041	253.949	173.765	111.867	0.22614
GRMZM2G079263	GRMZM2G079263_T01	hypothetical protein LOC100382455	10.6.3	cell wall.degradation.pectate lyases and polygalacturonases	moderately similar to ( 389) AT1G80170 | Symbols: | polygalacturonase, putative / pectinase, putative | chr1:30153646-30155683 REVERSEmoderately similar to ( 335) PGLR_ACTCH Polygalacturonase precursor (EC 3.2.1.15) (PG) (Pectinase) - Actinidia chinensis (Kiwi) (Yangtao)highly similar to ( 648) loc_os05g46510 12005.m08774 protein polygalacturonase precursor, putative, expressed seq=cds; coord=6:1…	4.93791	12.0228	0.944948	7.07561
GRMZM2G147756	GRMZM2G147756_T01	hypothetical protein LOC100279594	10.6.3	cell wall.degradation.pectate lyases and polygalacturonases	highly similar to ( 568) AT1G70370 | Symbols: | BURP domain-containing protein / polygalacturonase, putative | chr1:26513003-26514998 REVERSEhighly similar to ( 933) loc_os08g29200 12008.m06924 protein polygalacturonase-1 non-catalytic beta subunit precursor, putative, expressed seq=cds; coord=4:72815461..72818160:1; parent_gene=GRMZM2G147756	20.849	2.77637	11.0611	0.707047
GRMZM2G446170	GRMZM2G446170_T01	hypothetical protein LOC100194238	10.6.3	cell wall.degradation.pectate lyases and polygalacturonases	moderately similar to ( 254) AT5G25610 | Symbols: RD22 | RD22; nutrient reservoir | chr5:8914498-8916684 REVERSEweakly similar to ( 110) EA30_VICFA Embryonic abundant protein VF30.1 precursor - Vicia faba (Broad bean)moderately similar to ( 388) loc_os01g53240 12001.m11493 protein dehydration-induced protein RD22-like protein 2, putative, expressed seq=cds; coord=8:175731989..175734254:-1; parent…	6.38958	52.0794	31.2471	14.7619
GRMZM2G174708	GRMZM2G174708_T01	polygalacturonase inhibitor 1	10.6.3	cell wall.degradation.pectate lyases and polygalacturonases	weakly similar to ( 179) AT5G06870 | Symbols: PGIP2, ATPGIP2 | PGIP2 (POLYGALACTURONASE INHIBITING PROTEIN 2); protein binding | chr5:2133941-2135016 FORWARDweakly similar to ( 181) PGIP2_PHAVU Polygalacturonase inhibitor 2 precursor (Polygalacturonase-inhibiting protein) (PGIP-2) - Phaseolus vulgaris (Kidney bean) (French bean)moderately similar to ( 389) loc_os03g32180 12003.m08463 protein poly…	0.561658	93.5953	60.6603	218.724
GRMZM2G412207	GRMZM2G412207_T04	hypothetical protein LOC100273705	10.6.3	cell wall.degradation.pectate lyases and polygalacturonases	highly similar to ( 635) AT4G13710 | Symbols: | pectate lyase family protein | chr4:7962550-7966012 FORWARDmoderately similar to ( 434) PEL_LILLO Pectate lyase precursor (EC 4.2.2.2) - Lilium longiflorum (Trumpet lily)highly similar to ( 716) loc_os04g05050 12004.m35243 protein pectate lyase 8 precursor, putative, expressed seq=cds; coord=10:101889767..101897989:-1; parent_gene=GRMZM2G412207	14.3044	19.8085	32.7628	5.42566
GRMZM2G333980	GRMZM2G333980_T01	hypothetical protein LOC100279844	10.6.3	cell wall.degradation.pectate lyases and polygalacturonases	moderately similar to ( 229) AT5G06870 | Symbols: PGIP2, ATPGIP2 | PGIP2 (POLYGALACTURONASE INHIBITING PROTEIN 2); protein binding | chr5:2133941-2135016 FORWARDhighly similar to ( 509) PGIP1_ORYSA Polygalacturonase inhibitor 1 precursor (Polygalacturonase-inhibiting protein) (Floral organ regulator 1) - Oryza sativa (Rice)highly similar to ( 509) loc_os07g38130 12007.m08062 protein polygalacturo…	245.498	135.399	306.498	162.379
GRMZM2G119494	GRMZM2G119494_T01	glycoside hydrolase, family 28	10.6.3	cell wall.degradation.pectate lyases and polygalacturonases	highly similar to ( 557) AT3G48950 | Symbols: | glycoside hydrolase family 28 protein / polygalacturonase (pectinase) family protein | chr3:18148017-18149987 FORWARDvery weakly similar to (86.7) PGLR_ACTCH Polygalacturonase precursor (EC 3.2.1.15) (PG) (Pectinase) - Actinidia chinensis (Kiwi) (Yangtao)highly similar to ( 767) loc_os03g03350 12003.m05870 protein glycoside hydrolase, family 28, put…	6.40883		2.01424	1.29046	22.8148
GRMZM2G374375	GRMZM2G374375_T01		10.6.3	cell wall.degradation.pectate lyases and polygalacturonases	moderately similar to ( 322) AT3G07820 | Symbols: | polygalacturonase 3 (PGA3) / pectinase | chr3:2496597-2498028 REVERSEmoderately similar to ( 480) PGLR3_MAIZE Exopolygalacturonase precursor (EC 3.2.1.67) (ExoPG) (Pectinase) (Galacturan 1,4-alpha-galacturonidase) - Zea mays (Maize)highly similar to ( 621) loc_os02g10300 12002.m06328 protein exopolygalacturonase precursor, putative, expressed se…	0.45354		13.6453	10.8218	216.632
GRMZM5G800586	GRMZM5G800586_T01	hypothetical protein LOC100273184	10.6.3	cell wall.degradation.pectate lyases and polygalacturonases	moderately similar to ( 260) AT5G25610 | Symbols: RD22 | RD22; nutrient reservoir | chr5:8914498-8916684 REVERSEweakly similar to ( 106) EA30_VICFA Embryonic abundant protein VF30.1 precursor - Vicia faba (Broad bean)moderately similar to ( 404) loc_os01g53240 12001.m11493 protein dehydration-induced protein RD22-like protein 2, putative, expressed seq=cds; coord=3:200431764..200433851:-1; parent…		376.026	132.415	58.2534	0.431595
GRMZM2G068710	GRMZM2G068710_T02	LOC100282635	10.3	cell wall.hemicellulose synthesis	moderately similar to ( 382) AT1G71990 | Symbols: FUT13, ATFUT13, FUCTC, FT4-M | FUT13 (FUCOSYLTRANSFERASE 13); fucosyltransferase/ transferase, transferring glycosyl groups | chr1:27100345-27102097 FORWARDmoderately similar to ( 497) loc_os12g07290 12012.m26850 protein alpha-(1,4)-fucosyltransferase, putative, expressed seq=cds; coord=10:10136294..10144547:-1; parent_gene=GRMZM2G068710	66.2858	25.0717	24.5334	30.6676	1.52777
GRMZM2G015983	GRMZM2G015983_T01	hypothetical protein LOC100304305	10.3	cell wall.hemicellulose synthesis	moderately similar to ( 481) AT2G03220 | Symbols: FT1, ATFUT1, ATFT1, MUR2 | FT1 (FUCOSYLTRANSFERASE 1); fucosyltransferase/ transferase, transferring glycosyl groups | chr2:970401-972353 REVERSEmoderately similar to ( 473) FUT1_PEA Galactoside 2-alpha-L-fucosyltransferase (EC 2.4.1.69) (Xyloglucan alpha-(1,2)-fucosyltransferase) (PsFT1) - Pisum sativum (Garden pea)highly similar to ( 840) loc_os…	16.2173	31.1433	17.7689	37.8015
GRMZM2G058472	GRMZM2G058472_T02	LOC100286027	10.3.2	cell wall.hemicellulose synthesis.glucuronoxylan	highly similar to ( 719) AT3G18660 | Symbols: PGSIP1 | PGSIP1 (PLANT GLYCOGENIN-LIKE STARCH INITIATION PROTEIN 1); transferase, transferring glycosyl groups | chr3:6419211-6421959 REVERSEnearly identical (1031) loc_os05g35200 12005.m27835 protein secondary cell wall-related glycosyltransferase family 8, putative, expressed seq=cds; coord=6:147970990..147976196:-1; parent_gene=GRMZM2G058472	2.24026	22.5751	6.6057	28.1482	0.277396
GRMZM2G002023	GRMZM2G002023_T02	hypothetical protein LOC100272808	10.3.2	cell wall.hemicellulose synthesis.glucuronoxylan	highly similar to ( 770) AT3G18660 | Symbols: PGSIP1 | PGSIP1 (PLANT GLYCOGENIN-LIKE STARCH INITIATION PROTEIN 1); transferase, transferring glycosyl groups | chr3:6419211-6421959 REVERSEnearly identical (1139) loc_os01g65780 12001.m150444 protein secondary cell wall-related glycosyltransferase family 8, putative, expressed seq=cds; coord=8:165234053..165239611:-1; parent_gene=GRMZM2G002023	19.7158	3.19007	4.49836	2.0788
GRMZM2G005643	GRMZM2G005643_T01	hypothetical protein LOC100216880	10.7	cell wall.modification	weakly similar to ( 117) loc_os04g25150 12004.m07645 protein pollen allergen Phl p 2 precursor, putative, expressed seq=cds; coord=6:157368796..157369949:1; parent_gene=GRMZM2G005643	4.96359	6.27185	302.985	339.125	5141.49
GRMZM2G105844	GRMZM2G105844_T01	alpha expansin2 (expa2), mRNA	10.7	cell wall.modification	moderately similar to ( 329) AT1G69530 | Symbols: ATEXPA1, EXP1, AT-EXP1, ATEXP1, ATHEXP ALPHA 1.2 | ATEXPA1 (ARABIDOPSIS THALIANA EXPANSIN A1) | chr1:26142034-26143200 FORWARDmoderately similar to ( 395) EXPA5_ORYSA Expansin-A5 precursor (OsEXPA5) (Alpha-expansin-5) (OsEXP5) (OsaEXPa1.20) - Oryza sativa (Rice)moderately similar to ( 395) loc_os02g51040 12002.m10138 protein alpha-expansin 15 prec…	57.5469	1.65025	9.55094	0.830975	0.283889
GRMZM2G021427	GRMZM2G021427_T01		10.7	cell wall.modification	moderately similar to ( 221) AT1G65680 | Symbols: ATEXPB2, EXPB2, ATHEXP BETA 1.4 | ATEXPB2 (ARABIDOPSIS THALIANA EXPANSIN B2) | chr1:24427266-24428399 FORWARDmoderately similar to ( 425) EXPB3_ORYSA Expansin-B3 precursor (OsEXPB3) (Beta-expansin-3) (OsaEXPb1.10) - Oryza sativa (Rice)moderately similar to ( 425) loc_os10g40720 12010.m06840 protein beta-expansin 1a precursor, putative, expressed s…	2.92927	79.2264	50.0736	155.884	2.59079
GRMZM2G073373	GRMZM2G073373_T01		10.7	cell wall.modification	moderately similar to ( 286) AT1G20190 | Symbols: ATEXPA11, EXP11, ATEXP11, ATHEXP ALPHA 1.14 | ATEXPA11 (ARABIDOPSIS THALIANA EXPANSIN 11) | chr1:6998762-6999710 REVERSEmoderately similar to ( 348) EXP15_ORYSA Expansin-A15 precursor (OsEXPA15) (Alpha-expansin-15) (OsEXP15) (OsaEXPa1.8) - Oryza sativa (Rice)moderately similar to ( 348) loc_os03g06020 12003.m06124 protein alpha-expansin 17 precurs…	44.1349	2.85503	2.07134	4.05486
GRMZM2G072121	GRMZM2G072121_T01	hypothetical protein LOC100191303	10.7	cell wall.modification	moderately similar to ( 354) AT3G03220 | Symbols: ATEXPA13, EXP13, ATEXP13, ATHEXP ALPHA 1.22 | ATEXPA13 (ARABIDOPSIS THALIANA EXPANSIN A13) | chr3:742655-743975 REVERSEmoderately similar to ( 462) EXP10_ORYSA Expansin-A10 precursor (OsEXPA10) (Alpha-expansin-10) (OsEXP10) (OsaEXPa1.28) - Oryza sativa (Rice)moderately similar to ( 462) loc_os04g49410 12004.m09875 protein alpha-expansin 13 precurs…	10.6368	0.856635	3.36643	0.988519
GRMZM2G413006	GRMZM2G413006_T01	LOC100283129	10.7	cell wall.modification	moderately similar to ( 381) AT5G57560 | Symbols: TCH4, XTH22 | TCH4 (Touch 4); hydrolase, acting on glycosyl bonds / xyloglucan:xyloglucosyl transferase | chr5:23307296-23308235 REVERSEmoderately similar to ( 346) BRU1_SOYBN Brassinosteroid-regulated protein BRU1 precursor - Glycine max (Soybean)moderately similar to ( 481) loc_os06g48160 12006.m09342 protein xyloglucan endotransglucosylase/hydr…	14.514	0.275282	3.56997	0.381196
GRMZM2G060837	GRMZM2G060837_T03	hypothetical protein LOC100191978	10.7	cell wall.modification	moderately similar to ( 299) AT2G01850 | Symbols: EXGT-A3, XTH27, ATXTH27 | EXGT-A3; hydrolase, acting on glycosyl bonds / xyloglucan:xyloglucosyl transferase | chr2:385374-387138 FORWARDweakly similar to ( 139) XTH_TOBAC Probable xyloglucan endotransglucosylase/hydrolase protein precursor (EC 2.4.1.207) - Nicotiana tabacum (Common tobacco)moderately similar to ( 422) loc_os02g46910 12002.m100051…	11.8893	4.85191	8.67884	0.77226
GRMZM2G368886	GRMZM2G368886_T01	Putative uncharacterized protein	10.7	cell wall.modification	moderately similar to ( 413) AT2G37640 | Symbols: ATEXPA3, ATEXP3, ATHEXP ALPHA 1.9, EXP3 | EXP3 | chr2:15788077-15789812 REVERSEmoderately similar to ( 462) EXPA7_ORYSA Expansin-A7 precursor (OsEXPA7) (Alpha-expansin-7) (OsEXP7) (OsaEXPa1.26) - Oryza sativa (Rice)moderately similar to ( 462) loc_os03g60720 12003.m10961 protein alpha-expansin 6 precursor, putative, expressed seq=cds; coord=1:2936…	2.92803	1.42328	13.0796	3.94177
GRMZM2G166944	GRMZM2G166944_T01	hypothetical protein LOC100191584	10.7	cell wall.modification	moderately similar to ( 405) AT5G57550 | Symbols: XTR3 | XTR3 (XYLOGLUCAN ENDOTRANSGLYCOSYLASE 3); hydrolase, acting on glycosyl bonds / xyloglucan:xyloglucosyl transferase | chr5:23305055-23306384 REVERSEmoderately similar to ( 353) BRU1_SOYBN Brassinosteroid-regulated protein BRU1 precursor - Glycine max (Soybean)moderately similar to ( 488) loc_os06g48200 12006.m09346 protein xyloglucan endotr…	405.778	5.86921	16.7221	32.2837
GRMZM2G082520	GRMZM2G082520_T01	beta-expansin 1a	10.7	cell wall.modification	moderately similar to ( 216) AT1G65680 | Symbols: ATEXPB2, EXPB2, ATHEXP BETA 1.4 | ATEXPB2 (ARABIDOPSIS THALIANA EXPANSIN B2) | chr1:24427266-24428399 FORWARDmoderately similar to ( 421) EXPB3_ORYSA Expansin-B3 precursor (OsEXPB3) (Beta-expansin-3) (OsaEXPb1.10) - Oryza sativa (Rice)moderately similar to ( 421) loc_os10g40720 12010.m06840 protein beta-expansin 1a precursor, putative, expressed s…	7.8947	16.5699	41.3682	26.2743
GRMZM2G154178	GRMZM2G154178_T01	beta-expansin 4	10.7	cell wall.modification	moderately similar to ( 237) AT2G45110 | Symbols: ATEXPB4, EXPB4, ATHEXP BETA 1.1 | ATEXPB4 (ARABIDOPSIS THALIANA EXPANSIN B4) | chr2:18599575-18601237 FORWARDmoderately similar to ( 384) EXB11_ORYSA Expansin-B11 precursor (OsEXPB11) (Beta-expansin-11) (OsaEXPb1.20) - Oryza sativa (Rice)moderately similar to ( 384) loc_os02g44108 12002.m09448 protein beta-expansin 4 precursor, putative, expressed…	13.1678	32.3974	39.9555	14.9541
AC210669.3	AC210669.3_FGT001		10.7	cell wall.modification	moderately similar to ( 333) AT5G57560 | Symbols: TCH4, XTH22 | TCH4 (Touch 4); hydrolase, acting on glycosyl bonds / xyloglucan:xyloglucosyl transferase | chr5:23307296-23308235 REVERSEmoderately similar to ( 300) BRU1_SOYBN Brassinosteroid-regulated protein BRU1 precursor - Glycine max (Soybean)moderately similar to ( 424) loc_os06g48160 12006.m09342 protein xyloglucan endotransglucosylase/hydr…	126.704	66.947	117.66	6.00863
GRMZM2G392125	GRMZM2G392125_T01	xyloglucan endotransglucosylase/hydrolase protein 15	10.7	cell wall.modification	moderately similar to ( 317) AT4G30270 | Symbols: MERI5B, MERI-5, SEN4 | MERI5B (meristem-5); hydrolase, acting on glycosyl bonds / xyloglucan:xyloglucosyl transferase | chr4:14819445-14820448 REVERSEmoderately similar to ( 296) BRU1_SOYBN Brassinosteroid-regulated protein BRU1 precursor - Glycine max (Soybean)moderately similar to ( 426) loc_os04g51460 12004.m10042 protein xyloglucan endotransgl…	13.3822	1.51557	70.5448	23.0078
GRMZM2G127072	GRMZM2G127072_T01	hypothetical protein LOC100383815	10.7	cell wall.modification	weakly similar to ( 102) AT4G38400 | Symbols: ATEXLA2, EXPL2, ATEXPL2, ATHEXP BETA 2.2 | ATEXLA2 (ARABIDOPSIS THALIANA EXPANSIN-LIKE A2) | chr4:17978675-17979665 REVERSEweakly similar to ( 142) EXLA1_ORYSA Expansin-like A1 precursor (OsEXLA1) (OsEXPL1) (OsaEXPb2.1) - Oryza sativa (Rice)weakly similar to ( 142) loc_os03g04020 12003.m101177 protein expansin-like 3 precursor, putative, expressed seq…	6.29953	357.935	112.449	334.556
GRMZM2G004699	GRMZM2G004699_T01	xyloglucan endotransglucosylase/hydrolase	10.7	cell wall.modification	moderately similar to ( 464) AT5G13870 | Symbols: EXGT-A4 | EXGT-A4 (ENDOXYLOGLUCAN TRANSFERASE A4); hydrolase, acting on glycosyl bonds / hydrolase, hydrolyzing O-glycosyl compounds / xyloglucan:xyloglucosyl transferase | chr5:4475089-4476217 REVERSEhighly similar to ( 530) XTH_WHEAT Probable xyloglucan endotransglucosylase/hydrolase precursor (EC 2.4.1.207) - Triticum aestivum (Wheat)highly sim…	77.7762	35.51	112.09	70.341
GRMZM2G176595	GRMZM2G176595_T01	LOC542566	10.7	cell wall.modification	moderately similar to ( 204) AT1G65680 | Symbols: ATEXPB2, EXPB2, ATHEXP BETA 1.4 | ATEXPB2 (ARABIDOPSIS THALIANA EXPANSIN B2) | chr1:24427266-24428399 FORWARDmoderately similar to ( 375) EXPB3_ORYSA Expansin-B3 precursor (OsEXPB3) (Beta-expansin-3) (OsaEXPb1.10) - Oryza sativa (Rice)moderately similar to ( 375) loc_os10g40720 12010.m06840 protein beta-expansin 1a precursor, putative, expressed s…	0.648658	313.031	212.004	634.579
GRMZM2G361064	GRMZM2G361064_T01	alpha-expansin 5	10.7	cell wall.modification	moderately similar to ( 338) AT1G69530 | Symbols: ATEXPA1, EXP1, AT-EXP1, ATEXP1, ATHEXP ALPHA 1.2 | ATEXPA1 (ARABIDOPSIS THALIANA EXPANSIN A1) | chr1:26142034-26143200 FORWARDmoderately similar to ( 384) EXPA4_ORYSA Expansin-A4 precursor (OsEXPA4) (Alpha-expansin-4) (OsEXP4) (OsaEXPa1.22) - Oryza sativa (Rice)moderately similar to ( 384) loc_os05g39990 12005.m08176 protein alpha-expansin 1 precu…	51.434	141.143	195.222	52.6608
GRMZM2G021621	GRMZM2G021621_T02	Beta-expansin 1aPutative uncharacterized protein ;	10.7	cell wall.modification	moderately similar to ( 201) AT1G65680 | Symbols: ATEXPB2, EXPB2, ATHEXP BETA 1.4 | ATEXPB2 (ARABIDOPSIS THALIANA EXPANSIN B2) | chr1:24427266-24428399 FORWARDhighly similar to ( 505) EXPB4_ORYSA Expansin-B4 precursor (OsEXPB4) (Beta-expansin-4) (OsaEXPb1.7) - Oryza sativa (Rice)highly similar to ( 505) loc_os10g40730 12010.m06841 protein beta-expansin 1a precursor, putative, expressed seq=cds; c…	82.406	90.6632	223.902	52.824
GRMZM2G013002	GRMZM2G013002_T01	LOC542496	10.7	cell wall.modification	weakly similar to ( 200) AT1G65680 | Symbols: ATEXPB2, EXPB2, ATHEXP BETA 1.4 | ATEXPB2 (ARABIDOPSIS THALIANA EXPANSIN B2) | chr1:24427266-24428399 FORWARDhighly similar to ( 507) EXPB4_ORYSA Expansin-B4 precursor (OsEXPB4) (Beta-expansin-4) (OsaEXPb1.7) - Oryza sativa (Rice)highly similar to ( 507) loc_os10g40730 12010.m06841 protein beta-expansin 1a precursor, putative, expressed seq=cds; coord…	62.3288	277.142	314.866	235.544
GRMZM2G110013	GRMZM2G110013_T01		10.7	cell wall.modification	weakly similar to ( 120) AT1G65680 | Symbols: ATEXPB2, EXPB2, ATHEXP BETA 1.4 | ATEXPB2 (ARABIDOPSIS THALIANA EXPANSIN B2) | chr1:24427266-24428399 FORWARDmoderately similar to ( 333) EXB10_MAIZE Expansin-B10 precursor (ZmEXPB10) (Beta-expansin-10) (Pollen allergen Zea m 1c) - Zea mays (Maize)moderately similar to ( 247) loc_os03g01640 12003.m05710 protein major pollen allergen Ory s 1 precursor,…	0.315522		17.5253	11.6265	278.17
GRMZM2G053749	GRMZM2G053749_T01	pollen allergen Phl p 2	10.7	cell wall.modification	very weakly similar to (99.0) loc_os06g45230 12006.m09050 protein pollen allergen Phl p 2 precursor, putative, expressed seq=cds; coord=4:45434088..45434796:1; parent_gene=GRMZM2G053749	1.11434		39.8304	27.9353	549.162
GRMZM2G169967	GRMZM2G169967_T01	beta-expansin 3	10.7	cell wall.modification	moderately similar to ( 327) AT4G28250 | Symbols: ATEXPB3, EXPB3, ATHEXP BETA 1.6 | ATEXPB3 (ARABIDOPSIS THALIANA EXPANSIN B3) | chr4:14000446-14001945 REVERSEmoderately similar to ( 382) EXB17_ORYSA Expansin-B17 precursor (OsEXPB17) (Beta-expansin-17) (OsaEXPb1.13) - Oryza sativa (Rice)moderately similar to ( 420) loc_os02g42650 12002.m09300 protein beta-expansin 3 precursor, putative, expressed…	13.735
GRMZM2G180870	GRMZM2G180870_T01	glycosyl hydrolases family 16 protein	10.7	cell wall.modification	moderately similar to ( 248) AT4G03210 | Symbols: XTH9 | XTH9 (XYLOGLUCAN ENDOTRANSGLUCOSYLASE/HYDROLASE 9); hydrolase, acting on glycosyl bonds / xyloglucan:xyloglucosyl transferase | chr4:1416107-1417197 FORWARDmoderately similar to ( 209) XTH_WHEAT Probable xyloglucan endotransglucosylase/hydrolase precursor (EC 2.4.1.207) - Triticum aestivum (Wheat)moderately similar to ( 380) loc_os04g53950 …	34.5245
GRMZM2G110299	GRMZM2G110299_T01	xyloglucan endotransglucosylase/hydrolase protein 1	10.7	cell wall.modification	moderately similar to ( 276) AT3G25050 | Symbols: XTH3 | XTH3 (XYLOGLUCAN ENDOTRANSGLUCOSYLASE/HYDROLASE 3); hydrolase, acting on glycosyl bonds / xyloglucan:xyloglucosyl transferase | chr3:9126872-9128218 FORWARDmoderately similar to ( 241) XTH_WHEAT Probable xyloglucan endotransglucosylase/hydrolase precursor (EC 2.4.1.207) - Triticum aestivum (Wheat)moderately similar to ( 355) loc_os06g13040 …		35.9638	0.321208	10.9411
GRMZM2G095968	GRMZM2G095968_T01	expansin-like 3	10.7	cell wall.modification	moderately similar to ( 265) AT3G45970 | Symbols: ATEXLA1, EXPL1, ATEXPL1, ATHEXP BETA 2.1 | ATEXLA1 (ARABIDOPSIS THALIANA EXPANSIN-LIKE A1) | chr3:16896238-16897189 FORWARDmoderately similar to ( 379) EXLA1_ORYSA Expansin-like A1 precursor (OsEXLA1) (OsEXPL1) (OsaEXPb2.1) - Oryza sativa (Rice)moderately similar to ( 379) loc_os03g04020 12003.m101177 protein expansin-like 3 precursor, putative, e…		25.5106	11.0482	21.7481
GRMZM2G094990	GRMZM2G094990_T01	beta-expansin 1a (LOC100284795), mRNA	10.7	cell wall.modification	moderately similar to ( 205) AT1G65680 | Symbols: ATEXPB2, EXPB2, ATHEXP BETA 1.4 | ATEXPB2 (ARABIDOPSIS THALIANA EXPANSIN B2) | chr1:24427266-24428399 FORWARDmoderately similar to ( 373) EXPB3_ORYSA Expansin-B3 precursor (OsEXPB3) (Beta-expansin-3) (OsaEXPb1.10) - Oryza sativa (Rice)moderately similar to ( 373) loc_os10g40720 12010.m06840 protein beta-expansin 1a precursor, putative, expressed s…		29.099	24.0589	28.2586
GRMZM2G342246	GRMZM2G342246_T01	beta-expansin 7	10.7	cell wall.modification	moderately similar to ( 220) AT1G65680 | Symbols: ATEXPB2, EXPB2, ATHEXP BETA 1.4 | ATEXPB2 (ARABIDOPSIS THALIANA EXPANSIN B2) | chr1:24427266-24428399 FORWARDmoderately similar to ( 426) EXPB3_ORYSA Expansin-B3 precursor (OsEXPB3) (Beta-expansin-3) (OsaEXPb1.10) - Oryza sativa (Rice)moderately similar to ( 426) loc_os10g40720 12010.m06840 protein beta-expansin 1a precursor, putative, expressed s…		75.401	58.3342	119.769
GRMZM2G063566	GRMZM2G063566_T01	hypothetical protein LOC100217032	10.7	cell wall.modification	weakly similar to ( 186) AT4G25820 | Symbols: XTR9 | XTR9 (XYLOGLUCAN ENDOTRANSGLYCOSYLASE 9); hydrolase, acting on glycosyl bonds / hydrolase, hydrolyzing O-glycosyl compounds / xyloglucan:xyloglucosyl transferase | chr4:13130349-13131615 FORWARDmoderately similar to ( 276) XTH8_ORYSA Xyloglucan endotransglycosylase/hydrolase protein 8 precursor (EC 2.4.1.207) (End-xyloglucan transferase) (OsXTH…		54.651	79.1254	72.0488
GRMZM5G808290	GRMZM5G808290_T02	hypothetical protein LOC100279904	10.7	cell wall.modification	moderately similar to ( 375) AT1G32170 | Symbols: XTR4, XTH30 | XTR4 (XYLOGLUCAN ENDOTRANSGLYCOSYLASE 4); hydrolase, acting on glycosyl bonds / hydrolase, hydrolyzing O-glycosyl compounds / xyloglucan:xyloglucosyl transferase | chr1:11575434-11577776 FORWARDweakly similar to ( 185) XTH_TOBAC Probable xyloglucan endotransglucosylase/hydrolase protein precursor (EC 2.4.1.207) - Nicotiana tabacum (C…			7.29231	4.11133	151.518
GRMZM2G062811	GRMZM2G062811_T01		10.7	cell wall.modification	moderately similar to ( 234) AT4G14130 | Symbols: XTR7 | XTR7 (XYLOGLUCAN ENDOTRANSGLYCOSYLASE 7); hydrolase, acting on glycosyl bonds / hydrolase, hydrolyzing O-glycosyl compounds / xyloglucan:xyloglucosyl transferase | chr4:8137161-8138196 REVERSEmoderately similar to ( 241) BRU1_SOYBN Brassinosteroid-regulated protein BRU1 precursor - Glycine max (Soybean)moderately similar to ( 350) loc_os08g…			10.9993	16.7192	169.797
GRMZM2G121631	GRMZM2G121631_T01		10.7	cell wall.modification	weakly similar to ( 105) loc_os06g45230 12006.m09050 protein pollen allergen Phl p 2 precursor, putative, expressed seq=cds; coord=4:45458320..45459292:1; parent_gene=GRMZM2G121631			19.0009	15.696	238.035
GRMZM2G181202	GRMZM2G181202_T01		10.7	cell wall.modification	weakly similar to ( 192) AT1G65680 | Symbols: ATEXPB2, EXPB2, ATHEXP BETA 1.4 | ATEXPB2 (ARABIDOPSIS THALIANA EXPANSIN B2) | chr1:24427266-24428399 FORWARDmoderately similar to ( 500) EXPB1_MAIZE Expansin-B1 precursor (ZmEXPB1) (Beta-expansin-1a) (Pollen allergen Zea m 1) (Zea m 1d) - Zea mays (Maize)moderately similar to ( 386) loc_os10g40090 12010.m06781 protein beta-expansin 1a precursor, puta…			26.1623	22.2522	387.055
GRMZM2G130046	GRMZM2G130046_T01	hypothetical protein LOC100382408	10.4	cell wall.pectin synthesis	highly similar to ( 649) AT3G25140 | Symbols: GAUT8, QUA1 | QUA1 (QUASIMODO 1); polygalacturonate 4-alpha-galacturonosyltransferase/ transferase, transferring glycosyl groups / transferase, transferring hexosyl groups | chr3:9154748-9156642 FORWARDhighly similar to ( 779) loc_os02g29530 12002.m08096 protein transferase, transferring glycosyl groups, putative, expressed seq=cds; coord=5:162680558.…	39.9014	33.3655	43.0894	19.9239
GRMZM2G156365	GRMZM2G156365_T01	hypothetical protein LOC100280212	10.8.2	cell wall.pectin*esterases.acetyl esterase	weakly similar to ( 175) AT5G45280 | Symbols: | pectinacetylesterase, putative | chr5:18346862-18349488 FORWARDweakly similar to ( 196) loc_os04g51340 12004.m10030 protein pectinacetylesterase precursor, putative, expressed seq=cds; coord=2:12023646..12027357:-1; parent_gene=GRMZM2G156365	10.112	0.216945	9.71912	7.10979	130.855
GRMZM2G141873	GRMZM2G141873_T01	hypothetical protein LOC100274158	10.8.2	cell wall.pectin*esterases.acetyl esterase	moderately similar to ( 280) AT3G09410 | Symbols: | pectinacetylesterase family protein | chr3:2898243-2900984 REVERSEmoderately similar to ( 419) loc_os05g02120 12005.m04748 protein carboxylic ester hydrolase, putative, expressed seq=cds; coord=8:133939325..133943723:-1; parent_gene=GRMZM2G141873	18.2734	10.748	13.5161	3.72082	1.14404
GRMZM2G160569	GRMZM2G160569_T01	hypothetical protein LOC100274042	10.8.2	cell wall.pectin*esterases.acetyl esterase	highly similar to ( 553) AT3G05910 | Symbols: | pectinacetylesterase, putative | chr3:1764509-1767240 REVERSEhighly similar to ( 739) loc_os07g44070 12007.m29010 protein carboxylic ester hydrolase, putative, expressed seq=cds; coord=7:168251112..168255445:1; parent_gene=GRMZM2G160569	50.0319	42.102	58.231	18.2978
GRMZM2G025182	GRMZM2G025182_T01		10.8.1	cell wall.pectin*esterases.PME	moderately similar to ( 432) AT4G02320 | Symbols: | pectinesterase family protein | chr4:1022725-1026118 REVERSEmoderately similar to ( 433) PME1_CITSI Pectinesterase-1 precursor (EC 3.1.1.11) (Pectin methylesterase) (PE) - Citrus sinensis (Sweet orange)highly similar to ( 756) loc_os07g47830 12007.m08998 protein pectinesterase-1 precursor, putative, expressed seq=cds; coord=7:172735941..17273948…	4.9526		0.172685	0.202829
GRMZM2G128549	GRMZM2G128549_T01	hypothetical protein LOC100278720	10.8.1	cell wall.pectin*esterases.PME	moderately similar to ( 350) AT2G26450 | Symbols: | pectinesterase family protein | chr2:11251279-11253446 FORWARDmoderately similar to ( 344) PME1_CITSI Pectinesterase-1 precursor (EC 3.1.1.11) (Pectin methylesterase) (PE) - Citrus sinensis (Sweet orange)highly similar to ( 596) loc_os04g54850 12004.m10377 protein pectinesterase family protein, expressed seq=cds; coord=10:144750588..144753159:1;…	0.793876	1.8701	75.2065	32.2264	1571.03
GRMZM2G431856	GRMZM2G431856_T01	hypothetical protein LOC100277001	10.8.1	cell wall.pectin*esterases.PME	moderately similar to ( 251) AT5G19730 | Symbols: | pectinesterase family protein | chr5:6670562-6673202 FORWARDweakly similar to ( 127) PME1_CITSI Pectinesterase-1 precursor (EC 3.1.1.11) (Pectin methylesterase) (PE) - Citrus sinensis (Sweet orange)highly similar to ( 540) loc_os11g45720 12011.m08404 protein pectinesterase precursor, putative, expressed seq=cds; coord=4:2050240..2051608:1; paren…	4.47262	5.09804	244.42	239.326	4532.32
GRMZM2G125356	GRMZM2G125356_T01	pectin methylesterase1 (pme1), mRNA	10.8.1	cell wall.pectin*esterases.PME	moderately similar to ( 438) AT5G49180 | Symbols: | pectinesterase family protein | chr5:19940783-19942876 REVERSEmoderately similar to ( 404) PME1_CITSI Pectinesterase-1 precursor (EC 3.1.1.11) (Pectin methylesterase) (PE) - Citrus sinensis (Sweet orange)highly similar to ( 942) loc_os04g38560 12004.m08845 protein pectinesterase-1 precursor, putative, expressed seq=cds; coord=10:122230413..12223…	2.37058	3.59875	207.553	203.802	3477.53
GRMZM2G162333	GRMZM2G162333_T01	Pectinesterase (EC 3.1.1.11)	10.8.1	cell wall.pectin*esterases.PME	weakly similar to ( 139) AT5G47500 | Symbols: | pectinesterase family protein | chr5:19271262-19272845 REVERSEmoderately similar to ( 212) loc_os04g46740 12004.m09622 protein pectinesterase-4 precursor, putative, expressed seq=cds; coord=2:19264742..19267211:1; parent_gene=GRMZM2G162333	8.51677	0.474293	5.40528	0.656776
GRMZM2G175499	GRMZM2G175499_T01	pectinesterase PPE8B	10.8.1	cell wall.pectin*esterases.PME	moderately similar to ( 438) AT3G43270 | Symbols: | pectinesterase family protein | chr3:15222402-15225124 REVERSEmoderately similar to ( 466) PME_PRUPE Pectinesterase PPE8B precursor (EC 3.1.1.11) (Pectin methylesterase) (PE) - Prunus persica (Peach)highly similar to ( 619) loc_os08g34900 12008.m07479 protein pectinesterase PPE8B precursor, putative, expressed seq=cds; coord=4:62334569..62340150…	13.2148	6.33683	15.4604	3.29059
GRMZM2G167637	GRMZM2G167637_T01	Pectinesterase (EC 3.1.1.11)	10.8.1	cell wall.pectin*esterases.PME	moderately similar to ( 474) AT5G09760 | Symbols: | pectinesterase family protein | chr5:3032446-3034364 FORWARDmoderately similar to ( 269) PME_DAUCA Pectinesterase (EC 3.1.1.11) (Pectin methylesterase) (PE) - Daucus carota (Carrot)highly similar to ( 728) loc_os01g65790 12001.m12687 protein pectinesterase PPE8B precursor, putative, expressed seq=cds; coord=3:171894936..171898201:1; parent_gene=…	7.89256	27.0143	18.9425	55.8674
GRMZM2G019986	GRMZM2G019986_T01	LOC100282551 (pco144375b), mRNA	10.1	cell wall.precursor synthesis	highly similar to ( 724) AT1G31070 | Symbols: | UDP-N-acetylglucosamine pyrophosphorylase-related | chr1:11084951-11088361 FORWARDhighly similar to ( 848) loc_os04g52370 12004.m35198 protein UDP-N-acetylglucosamine pyrophosphorylase, putative, expressed seq=cds; coord=10:142070803..142075281:-1; parent_gene=GRMZM2G019986	22.851	4.69773	10.5364	7.82735	3.6859
GRMZM2G063949	GRMZM2G063949_T01	dTDP-glucose 4,6-dehydratase	10.1.3	cell wall.precursor synthesis.AXS	highly similar to ( 681) AT1G08200 | Symbols: AXS2 | AXS2 (UDP-D-APIOSE/UDP-D-XYLOSE SYNTHASE 2); UDP-glucuronate decarboxylase | chr1:2574259-2576609 REVERSEhighly similar to ( 765) loc_os01g73790 12001.m13406 protein bifunctional polymyxin resistance arnA protein, putative, expressed seq=cds; coord=3:132396184..132400373:-1; parent_gene=GRMZM2G063949	89.16	37.8351	70.4174	30.4573	2.86382
GRMZM2G167872	GRMZM2G167872_T01	bifunctional polymyxin resistance arnA protein	10.1.3	cell wall.precursor synthesis.AXS	highly similar to ( 670) AT1G08200 | Symbols: AXS2 | AXS2 (UDP-D-APIOSE/UDP-D-XYLOSE SYNTHASE 2); UDP-glucuronate decarboxylase | chr1:2574259-2576609 REVERSEhighly similar to ( 752) loc_os01g73790 12001.m13406 protein bifunctional polymyxin resistance arnA protein, putative, expressed seq=cds; coord=8:156865023..156868389:1; parent_gene=GRMZM2G167872	118.132	100.489	114.097	56.66	39.7866
GRMZM2G042179	GRMZM2G042179_T01	LOC732831	10.1.6	cell wall.precursor synthesis.GAE	highly similar to ( 689) AT4G30440 | Symbols: GAE1 | GAE1 (UDP-D-GLUCURONATE 4-EPIMERASE 1); UDP-glucuronate 4-epimerase/ catalytic | chr4:14881976-14883265 REVERSEvery weakly similar to (85.5) GALE1_PEA UDP-glucose 4-epimerase (EC 5.1.3.2) (Galactowaldenase) (UDP-galactose 4-epimerase) - Pisum sativum (Garden pea)highly similar to ( 823) loc_os02g54890 12002.m10517 protein expressed protein seq=…	21.3583	2.67	15.8045	9.70535	65.0504
GRMZM2G110558	GRMZM2G110558_T01	hypothetical protein LOC100274751	10.1.6	cell wall.precursor synthesis.GAE	highly similar to ( 681) AT4G30440 | Symbols: GAE1 | GAE1 (UDP-D-GLUCURONATE 4-EPIMERASE 1); UDP-glucuronate 4-epimerase/ catalytic | chr4:14881976-14883265 REVERSEvery weakly similar to (80.9) GALE1_PEA UDP-glucose 4-epimerase (EC 5.1.3.2) (Galactowaldenase) (UDP-galactose 4-epimerase) - Pisum sativum (Garden pea)highly similar to ( 789) loc_os02g54890 12002.m10517 protein expressed protein seq=…	10.4093	4.42736	26.3212	29.6583	203.325
GRMZM2G170336	GRMZM2G170336_T01	40S ribosomal protein S20 Fragment (S22)	10.1.6	cell wall.precursor synthesis.GAE	moderately similar to ( 431) AT1G02000 | Symbols: GAE2 | GAE2 (UDP-D-GLUCURONATE 4-EPIMERASE 2); UDP-glucuronate 4-epimerase/ catalytic | chr1:346052-347356 FORWARDweakly similar to ( 186) RS20_ORYSA 40S ribosomal protein S20 - Oryza sativa (Rice)highly similar to ( 530) loc_os03g14540 12003.m06894 protein expressed protein seq=cds; coord=1:34312025..34322470:1; parent_gene=GRMZM2G170336	30.634	11.1999	15.2048	9.63443	3.13089
GRMZM2G429118	GRMZM2G429118_T01	protein capI	10.1.6	cell wall.precursor synthesis.GAE	highly similar to ( 513) AT3G23820 | Symbols: GAE6 | GAE6 (UDP-D-GLUCURONATE 4-EPIMERASE 6); UDP-glucuronate 4-epimerase/ catalytic | chr3:8603645-8605027 FORWARDvery weakly similar to (95.9) GALE1_PEA UDP-glucose 4-epimerase (EC 5.1.3.2) (Galactowaldenase) (UDP-galactose 4-epimerase) - Pisum sativum (Garden pea)highly similar to ( 684) loc_os09g32670 12009.m06354 protein protein capI, putative, …	3.73554	52.9201	96.1546	57.5416
GRMZM2G168274	GRMZM2G168274_T01		10.1.6	cell wall.precursor synthesis.GAE	highly similar to ( 534) AT4G30440 | Symbols: GAE1 | GAE1 (UDP-D-GLUCURONATE 4-EPIMERASE 1); UDP-glucuronate 4-epimerase/ catalytic | chr4:14881976-14883265 REVERSEvery weakly similar to (81.3) GALE1_PEA UDP-glucose 4-epimerase (EC 5.1.3.2) (Galactowaldenase) (UDP-galactose 4-epimerase) - Pisum sativum (Garden pea)highly similar to ( 583) loc_os02g54890 12002.m10517 protein expressed protein seq=…			10.038	5.97817	244.06
GRMZM2G029856	GRMZM2G029856_T01	GDP-L-fucose synthase 1	10.1.8	cell wall.precursor synthesis.GER	highly similar to ( 516) AT1G17890 | Symbols: GER2 | GER2; binding / catalytic/ coenzyme binding | chr1:6154478-6155596 REVERSEhighly similar to ( 612) FCL1_ORYSA Probable GDP-L-fucose synthase 1 (EC 1.1.1.271) (GDP-4-keto-6-deoxy-D-mannose-3, 5-epimerase-4-reductase 1) - Oryza sativa (Rice)highly similar to ( 612) loc_os06g44270 12006.m08955 protein GDP-L-fucose synthase 1, putative, expressed s…	16.0414	41.7293	31.8867	18.3103	13.77
GRMZM2G040397	GRMZM2G040397_T01	LOC100280696	10.1.9	cell wall.precursor synthesis.MUR4	highly similar to ( 651) AT1G30620 | Symbols: HSR8, MUR4, UXE1 | MUR4 (MURUS 4); UDP-arabinose 4-epimerase/ catalytic | chr1:10855496-10857970 FORWARDhighly similar to ( 707) ARAE2_ORYSA Probable UDP-arabinose 4-epimerase 2 (EC 5.1.3.5) (UDP-D-xylose 4-epimerase 2) (UDP-galactose 4-epimerase-like protein 2) (OsUEL-2) - Oryza sativa (Rice)highly similar to ( 707) loc_os04g52730 12004.m10166 protei…	23.6161	85.4943	101.792	134.63	34.812
GRMZM2G000632	GRMZM2G000632_T01	hypothetical protein LOC100304323	10.1.9	cell wall.precursor synthesis.MUR4	highly similar to ( 640) AT1G30620 | Symbols: HSR8, MUR4, UXE1 | MUR4 (MURUS 4); UDP-arabinose 4-epimerase/ catalytic | chr1:10855496-10857970 FORWARDhighly similar to ( 750) ARAE3_ORYSA Probable UDP-arabinose 4-epimerase 3 (EC 5.1.3.5) (UDP-D-xylose 4-epimerase 3) (UDP-galactose 4-epimerase-like protein 3) (OsUEL-3) - Oryza sativa (Rice)highly similar to ( 750) loc_os08g03570 12008.m04501 protei…	20.2254	7.273	11.9949	3.30205
GRMZM2G160506	GRMZM2G160506_T01	hypothetical protein LOC100274383	10.1.1.1	cell wall.precursor synthesis.NDP sugar pyrophosphorylase.GDP mannose	highly similar to ( 640) AT2G39770 | Symbols: CYT1, VTC1, SOZ1, EMB101, GMP1 | CYT1 (CYTOKINESIS DEFECTIVE 1); mannose-1-phosphate guanylyltransferase/ nucleotidyltransferase | chr2:16589401-16590741 FORWARDhighly similar to ( 691) loc_os03g16150 12003.m07052 protein mannose-1-phosphate guanyltransferase, putative, expressed seq=cds; coord=1:39110590..39113895:-1; parent_gene=GRMZM2G160506	18.9592	2.88815	9.38949	8.72588	6.21052
GRMZM2G031311	GRMZM2G031311_T02	hypothetical protein LOC100191391	10.1.10	cell wall.precursor synthesis.UDP-glucose 4,6-dehydratase	nearly identical (1127) AT1G78570 | Symbols: RHM1, ROL1, ATRHM1 | RHM1 (RHAMNOSE BIOSYNTHESIS 1); UDP-L-rhamnose synthase/ UDP-glucose 4,6-dehydratase/ catalytic | chr1:29550110-29552207 FORWARDvery weakly similar to (96.3) ARAE3_ORYSA Probable UDP-arabinose 4-epimerase 3 (EC 5.1.3.5) (UDP-D-xylose 4-epimerase 3) (UDP-galactose 4-epimerase-like protein 3) (OsUEL-3) - Oryza sativa (Rice)nearly ide…	471.232	2.97359	77.4593	41.0786	28.838
GRMZM2G072911	GRMZM2G072911_T01	LOC100286359	10.1.10	cell wall.precursor synthesis.UDP-glucose 4,6-dehydratase	moderately similar to ( 488) AT1G63000 | Symbols: NRS/ER, UER1 | NRS/ER (NUCLEOTIDE-RHAMNOSE SYNTHASE/EPIMERASE-REDUCTASE); UDP-4-keto-6-deoxy-glucose-3,5-epimerase/ UDP-4-keto-rhamnose-4-keto-reductase/ dTDP-4-dehydrorhamnose 3,5-epimerase/ dTDP-4-dehydrorhamnose reductase | chr1:23342510-23343859 FORWARDhighly similar to ( 532) loc_os02g45540 12002.m09591 protein dTDP-4-dehydrorhamnose reductas…	44.5125	21.5814	19.768	11.6843	6.44818
GRMZM2G166767	GRMZM2G166767_T01	RHM1	10.1.10	cell wall.precursor synthesis.UDP-glucose 4,6-dehydratase	nearly identical (1167) AT1G78570 | Symbols: RHM1, ROL1, ATRHM1 | RHM1 (RHAMNOSE BIOSYNTHESIS 1); UDP-L-rhamnose synthase/ UDP-glucose 4,6-dehydratase/ catalytic | chr1:29550110-29552207 FORWARDweakly similar to ( 101) ARAE1_ORYSA Probable UDP-arabinose 4-epimerase 1 (EC 5.1.3.5) (UDP-D-xylose 4-epimerase 1) (UDP-galactose 4-epimerase-like protein 1) (OsUEL-1) - Oryza sativa (Rice)nearly identica…	263.45	24.7601	86.0486	74.907	1.34069
GRMZM2G038598	GRMZM2G038598_T01	UDP-glucose-4-epimerase	10.1.2	cell wall.precursor synthesis.UGE	highly similar to ( 548) AT4G23920 | Symbols: UGE2 | UGE2 (UDP-D-glucose/UDP-D-galactose 4-epimerase 2); UDP-glucose 4-epimerase/ protein dimerization | chr4:12431416-12433666 FORWARDmoderately similar to ( 448) GALE1_PEA UDP-glucose 4-epimerase (EC 5.1.3.2) (Galactowaldenase) (UDP-galactose 4-epimerase) - Pisum sativum (Garden pea)highly similar to ( 611) loc_os05g51670 12005.m27995 protein UDP-…	4.68979	64.9436	47.1169	166.025	1.48552
GRMZM2G381473	GRMZM2G381473_T01	hypothetical protein LOC100279339	10.1.5	cell wall.precursor synthesis.UXS	highly similar to ( 565) AT3G62830 | Symbols: UXS2, ATUXS2 | AUD1; UDP-glucuronate decarboxylase/ catalytic/ dTDP-glucose 4,6-dehydratase | chr3:23232539-23235353 FORWARDvery weakly similar to (93.2) GME1_ORYSA GDP-mannose 3,5-epimerase 1 (EC 5.1.3.18) (GDP-Man 3,5-epimerase 1) (OsGME-1) - Oryza sativa (Rice)highly similar to ( 664) loc_os01g21320 12001.m42987 protein UDP-glucuronic acid decarbox…	9.18177	24.6947	15.9884	19.8275	2.95418
GRMZM2G007404	GRMZM2G007404_T03	hypothetical protein LOC100272553	10.1.5	cell wall.precursor synthesis.UXS	highly similar to ( 589) AT2G47650 | Symbols: UXS4 | UXS4 (UDP-XYLOSE SYNTHASE 4); UDP-glucuronate decarboxylase/ catalytic | chr2:19538751-19541364 REVERSEvery weakly similar to (96.7) GME1_ORYSA GDP-mannose 3,5-epimerase 1 (EC 5.1.3.18) (GDP-Man 3,5-epimerase 1) (OsGME-1) - Oryza sativa (Rice)highly similar to ( 686) loc_os05g29990 12005.m07235 protein UDP-glucuronic acid decarboxylase 1, putat…	37.0683	111.818	68.4294	102.701	18.9788
GRMZM2G007195	GRMZM2G007195_T01		10.1.5	cell wall.precursor synthesis.UXS	moderately similar to ( 419) AT3G62830 | Symbols: UXS2, ATUXS2 | AUD1; UDP-glucuronate decarboxylase/ catalytic/ dTDP-glucose 4,6-dehydratase | chr3:23232539-23235353 FORWARDmoderately similar to ( 446) loc_os05g29990 12005.m07235 protein UDP-glucuronic acid decarboxylase 1, putative, expressed seq=cds; coord=6:138247534..138251846:1; parent_gene=GRMZM2G007195	23.26	79.0605	53.5656	87.7391	8.24035
GRMZM2G435034	GRMZM2G435034_T01	hypothetical protein LOC100383866	31.5.1	cell.cell death.plants	highly similar to ( 724) AT4G24290 | Symbols: | FUNCTIONS IN: molecular_function unknown; INVOLVED IN: biological_process unknown; LOCATED IN: plasma membrane; EXPRESSED IN: 18 plant structures; EXPRESSED DURING: 9 growth stages; CONTAINS InterPro DOMAIN/s: Membrane attack complex component/perforin/complement C9 (InterPro:IPR001862); BEST Arabidopsis thaliana protein match is: NSL1 (necrotic spo…	16.0639	41.9325	35.1783	105.698	2.03185
GRMZM2G178229	GRMZM2G178229_T01	D-type cyclin Fragment	31.3	cell.cycle	moderately similar to ( 207) AT5G10440 | Symbols: CYCD4;2 | CYCD4;2 (cyclin d4;2); cyclin-dependent protein kinase | chr5:3280611-3282342 REVERSEmoderately similar to ( 341) loc_os09g29100 12009.m06061 protein cyclin delta-2, putative, expressed seq=cds; coord=2:187441540..187443834:1; parent_gene=GRMZM2G178229	6.41206		0.387964	0.75948
GRMZM2G140633	GRMZM2G140633_T01	cyclin delta-2	31.3	cell.cycle	moderately similar to ( 224) AT5G65420 | Symbols: CYCD4;1 | CYCD4;1 (CYCLIN D4;1); cyclin-dependent protein kinase regulator | chr5:26141592-26143750 REVERSEmoderately similar to ( 381) loc_os09g29100 12009.m06061 protein cyclin delta-2, putative, expressed seq=cds; coord=7:127890301..127892874:1; parent_gene=GRMZM2G140633	10.1517		0.907995	0.266624
GRMZM2G138886	GRMZM2G138886_T01	cyclin B2	31.3	cell.cycle	moderately similar to ( 396) AT1G76310 | Symbols: CYCB2;4 | CYCB2;4 (CYCLIN B2;4); cyclin-dependent protein kinase regulator | chr1:28628046-28630199 REVERSEmoderately similar to ( 432) CCNB2_ORYSA G2/mitotic-specific cyclin-2 (B-like cyclin) (CycOs2) - Oryza sativa (Rice)highly similar to ( 562) loc_os04g47580 12004.m101621 protein cyclin B2, putative, expressed seq=cds; coord=2:17476257..174799…	15.9967		0.197055
GRMZM2G061287	GRMZM2G061287_T01	hypothetical protein LOC100272768	31.3	cell.cycle	moderately similar to ( 408) AT1G76310 | Symbols: CYCB2;4 | CYCB2;4 (CYCLIN B2;4); cyclin-dependent protein kinase regulator | chr1:28628046-28630199 REVERSEmoderately similar to ( 435) CCNB2_ORYSA G2/mitotic-specific cyclin-2 (B-like cyclin) (CycOs2) - Oryza sativa (Rice)highly similar to ( 579) loc_os04g47580 12004.m101621 protein cyclin B2, putative, expressed seq=cds; coord=10:138018770..1380…	17.5506			0.234294
GRMZM2G017081	GRMZM2G017081_T01	cyclin-A2	31.3	cell.cycle	moderately similar to ( 371) AT5G11300 | Symbols: CYC3B, CYC2BAT, CYCA2;2 | CYC3B (MITOTIC-LIKE CYCLIN 3B FROM ARABIDOPSIS); cyclin-dependent protein kinase regulator | chr5:3601811-3604466 REVERSEmoderately similar to ( 269) CCNAL_DAUCA G2/mitotic-specific cyclin C13-1 (A-like cyclin) (Fragment) - Daucus carota (Carrot)highly similar to ( 671) loc_os12g31810 12012.m06989 protein cyclin-A2, putat…	26.7033	1.25153	3.32931	2.57737	7.74245
GRMZM2G303157	GRMZM2G303157_T01	LOC100285210	31.3	cell.cycle	moderately similar to ( 243) AT3G54630 | Symbols: | FUNCTIONS IN: molecular_function unknown; INVOLVED IN: biological_process unknown; LOCATED IN: cellular_component unknown; EXPRESSED IN: 11 plant structures; EXPRESSED DURING: 6 growth stages; CONTAINS InterPro DOMAIN/s: Kinetochore protein Ndc80 (InterPro:IPR005550); Has 19800 Blast hits to 12108 proteins in 845 species: Archae - 345; Bacteria …	20.2488	1.06472	1.30174	2.07503	0.783521
GRMZM2G060690	GRMZM2G060690_T01	cyclin-A2	31.3	cell.cycle	moderately similar to ( 282) AT1G47230 | Symbols: CYCA3;4 | cyclin, putative | chr1:17306752-17308587 FORWARDmoderately similar to ( 269) CCNAL_DAUCA G2/mitotic-specific cyclin C13-1 (A-like cyclin) (Fragment) - Daucus carota (Carrot)moderately similar to ( 345) loc_os12g39210 12012.m07706 protein cyclin-A2, putative, expressed seq=cds; coord=1:161615289..161618109:-1; parent_gene=GRMZM2G060690	14.003	1.71469	2.10576	1.38507	2.02795
GRMZM5G879536	GRMZM5G879536_T01	cyclin-A2	31.3	cell.cycle	moderately similar to ( 360) AT5G11300 | Symbols: CYC3B, CYC2BAT, CYCA2;2 | CYC3B (MITOTIC-LIKE CYCLIN 3B FROM ARABIDOPSIS); cyclin-dependent protein kinase regulator | chr5:3601811-3604466 REVERSEmoderately similar to ( 245) CCNAL_DAUCA G2/mitotic-specific cyclin C13-1 (A-like cyclin) (Fragment) - Daucus carota (Carrot)highly similar to ( 610) loc_os12g31810 12012.m06989 protein cyclin-A2, putat…	26.5907	10.677	12.2251	3.52893	6.48529
GRMZM2G084547	GRMZM2G084547_T01	peptidyl-prolyl cis-trans isomerase 1	31.3	cell.cycle	weakly similar to ( 171) AT2G18040 | Symbols: PIN1AT | PIN1AT (PEPTIDYLPROLYL CIS/TRANS ISOMERASE, NIMA-INTERACTING 1); peptidyl-prolyl cis-trans isomerase | chr2:7842346-7843537 FORWARDweakly similar to ( 180) PIN1_MALDO Peptidyl-prolyl cis-trans isomerase 1 (EC 5.2.1.8) (Rotamase Pin1) (PPIase Pin1) (MdPin1) - Malus domestica (Apple) (Malus sylvestris)weakly similar to ( 164) loc_os04g56800 120…	18.0939	17.8588	13.6205	3.41945	8.76148
GRMZM2G115670	GRMZM2G115670_T01	hypothetical protein LOC100383879	31.3	cell.cycle	moderately similar to ( 428) AT4G19600 | Symbols: CYCT1;4 | CYCT1;4; cyclin-dependent protein kinase | chr4:10673619-10676532 FORWARDhighly similar to ( 558) loc_os12g30020 12012.m26915 protein cyclin-T1, putative, expressed seq=cds; coord=7:93375631..93384651:-1; parent_gene=GRMZM2G115670	24.6263	11.2579	12.3182	9.88342	5.01254
GRMZM2G038485	GRMZM2G038485_T01	LOC100282062	31.3	cell.cycle	weakly similar to ( 142) AT2G27960 | Symbols: CKS1, CKS1AT | CKS1 (CYCLIN-DEPENDENT KINASE-SUBUNIT 1); cyclin-dependent protein kinase/ protein binding | chr2:11910903-11911543 REVERSEweakly similar to ( 142) loc_os03g05300 12003.m06054 protein cyclin-dependent kinases regulatory subunit, putative, expressed seq=cds; coord=1:10088391..10089626:1; parent_gene=GRMZM2G038485	59.3725	81.8038	65.7057	32.1959	1.69841
GRMZM2G476685	GRMZM2G476685_T01	cyclin delta-2	31.3	cell.cycle	moderately similar to ( 246) AT1G70210 | Symbols: CYCD1;1 | CYCD1;1 (CYCLIN D1;1); cyclin-dependent protein kinase regulator | chr1:26440015-26441980 FORWARDmoderately similar to ( 290) loc_os08g32540 12008.m07248 protein cyclin delta-2, putative, expressed seq=cds; coord=7:105364656..105369473:-1; parent_gene=GRMZM2G476685	14.8906	0.309322	2.67427	0.475924
GRMZM2G006721	GRMZM2G006721_T01	D-type cyclin	31.3	cell.cycle	weakly similar to ( 126) AT1G70210 | Symbols: CYCD1;1 | CYCD1;1 (CYCLIN D1;1); cyclin-dependent protein kinase regulator | chr1:26440015-26441980 FORWARDmoderately similar to ( 290) loc_os03g10650 12003.m06517 protein cyclin delta-3, putative, expressed seq=cds; coord=9:147800047..147802265:1; parent_gene=GRMZM2G006721	11.3994	0.71723	4.05877	1.58909
GRMZM2G180728	GRMZM2G180728_T01		31.3	cell.cycle	moderately similar to ( 261) AT1G47230 | Symbols: CYCA3;4 | cyclin, putative | chr1:17306752-17308587 FORWARDmoderately similar to ( 243) CCNAL_DAUCA G2/mitotic-specific cyclin C13-1 (A-like cyclin) (Fragment) - Daucus carota (Carrot)moderately similar to ( 317) loc_os12g39210 12012.m07706 protein cyclin-A2, putative, expressed seq=cds; coord=3:86714151..86716933:1; parent_gene=GRMZM2G180728	19.9495	5.17842	5.85071	1.59351
GRMZM2G329655	GRMZM2G329655_T01		31.3	cell.cycle	weakly similar to ( 130) loc_os12g39830 12012.m07767 protein cyclin delta-3, putative, expressed seq=cds; coord=1:164555747..164557988:-1; parent_gene=GRMZM2G329655	6.40048	22.1898	9.35547	4.47683
GRMZM2G133986	GRMZM2G133986_T01	auxin response factor 75	31.3	cell.cycle	moderately similar to ( 379) AT3G05480 | Symbols: ATRAD9, RAD9 | RAD9 | chr3:1585383-1588238 FORWARDhighly similar to ( 543) loc_os03g22450 12003.m07647 protein auxin response factor 75, putative, expressed seq=cds; coord=1:58363477..58368308:-1; parent_gene=GRMZM2G133986	22.5314	6.10072	7.37002	3.75464
GRMZM2G026346	GRMZM2G026346_T01	hypothetical protein LOC100280053	31.3	cell.cycle	moderately similar to ( 293) AT1G47230 | Symbols: CYCA3;4 | cyclin, putative | chr1:17306752-17308587 FORWARDmoderately similar to ( 271) CCNAL_DAUCA G2/mitotic-specific cyclin C13-1 (A-like cyclin) (Fragment) - Daucus carota (Carrot)moderately similar to ( 346) loc_os03g41100 12003.m09178 protein cyclin-A2, putative, expressed seq=cds; coord=1:255833349..255836172:-1; parent_gene=GRMZM2G026346	17.8818	7.37321	13.7738	4.24185
GRMZM2G117298	GRMZM2G117298_T01	LOC100283473	31.3	cell.cycle	weakly similar to ( 160) AT2G44740 | Symbols: CYCP4;1 | CYCP4;1 (cyclin p4;1); cyclin-dependent protein kinase | chr2:18442287-18443304 REVERSEmoderately similar to ( 313) loc_os05g33040 12005.m083714 protein PREG-like protein, putative, expressed seq=cds; coord=6:144863884..144866763:-1; parent_gene=GRMZM2G117298	33.8024	16.2249	22.1257	12.93
GRMZM2G029194	GRMZM2G029194_T01		31.3	cell.cycle	weakly similar to ( 121) AT1G70620 | Symbols: | cyclin-related | chr1:26626634-26630755 FORWARDhighly similar to ( 736) loc_os04g56630 12004.m35498 protein expressed protein seq=cds; coord=2:3668044..3675584:1; parent_gene=GRMZM2G029194	50.0845	21.4177	23.0252	13.92
GRMZM2G310115	GRMZM2G310115_T02	hypothetical protein LOC100216987	31.3	cell.cycle	highly similar to ( 501) AT2G26770 | Symbols: | plectin-related | chr2:11404257-11407743 REVERSEmoderately similar to ( 398) CCN1_ANTMA G2/mitotic-specific cyclin-1 - Antirrhinum majus (Garden snapdragon)highly similar to ( 748) loc_os01g59130 12001.m43504 protein expressed protein seq=cds; coord=8:171389971..171408753:1; parent_gene=GRMZM2G310115	67.2601	154.276	83.5757	142.858
GRMZM2G161382	GRMZM2G161382_T01	cyclin delta-3	31.3	cell.cycle	very weakly similar to (92.4) AT4G34160 | Symbols: CYCD3;1, CYCD3 | CYCD3;1 (CYCLIN D3;1); cyclin-dependent protein kinase regulator/ protein binding | chr4:16357903-16359304 FORWARDmoderately similar to ( 213) loc_os09g02360 12009.m03608 protein cyclin delta-3, putative, expressed seq=cds; coord=2:163317840..163320224:1; parent_gene=GRMZM2G161382	4.76465	0.226745	0.178214
GRMZM2G076468	GRMZM2G076468_T02	Putative uncharacterized protein	31.3	cell.cycle	weakly similar to ( 191) AT2G44740 | Symbols: CYCP4;1 | CYCP4;1 (cyclin p4;1); cyclin-dependent protein kinase | chr2:18442287-18443304 REVERSEmoderately similar to ( 283) loc_os10g41430 12010.m06907 protein nuc-1 negative regulatory protein preg, putative, expressed seq=cds; coord=1:94818963..94821085:1; parent_gene=GRMZM2G076468	6.10876	0.399726		0.369013
GRMZM2G034647	GRMZM2G034647_T01	cyclin1	31.3	cell.cycle	moderately similar to ( 304) AT2G26760 | Symbols: CYCB1;4 | CYCB1;4 (Cyclin B1;4); cyclin-dependent protein kinase regulator | chr2:11401551-11403205 FORWARDmoderately similar to ( 321) CCNB1_SOYBN G2/mitotic-specific cyclin S13-6 (B-like cyclin) - Glycine max (Soybean)moderately similar to ( 432) loc_os05g41390 12005.m08314 protein cyclin-A1, putative, expressed seq=cds; coord=8:120060780..12006…	15.5066
GRMZM2G073671	GRMZM2G073671_T01	cyclin3	31.3	cell.cycle	moderately similar to ( 384) AT1G20610 | Symbols: CYCB2;3 | CYCB2;3 (Cyclin B2;3); cyclin-dependent protein kinase regulator | chr1:7135073-7137273 REVERSEhighly similar to ( 617) CCNB2_ORYSA G2/mitotic-specific cyclin-2 (B-like cyclin) (CycOs2) - Oryza sativa (Rice)highly similar to ( 617) loc_os06g51110 12006.m31938 protein cyclin IIIZm, putative, expressed seq=cds; coord=6:82620132..82623958:-…	26.6642
GRMZM2G073003	GRMZM2G073003_T01	cyclin IaZm (LOC100283561), mRNA	31.3	cell.cycle	moderately similar to ( 351) AT5G06150 | Symbols: CYC1BAT, CYCB1;2 | CYC1BAT; cyclin-dependent protein kinase regulator | chr5:1859542-1861570 REVERSEmoderately similar to ( 359) CCN1_ANTMA G2/mitotic-specific cyclin-1 - Antirrhinum majus (Garden snapdragon)highly similar to ( 530) loc_os01g59120 12001.m42540 protein cyclin IaZm, putative, expressed seq=cds; coord=3:187473880..187477247:1; parent…	39.3867
GRMZM2G085885	GRMZM2G085885_T01	hypothetical protein LOC100193669	31.3.1	cell.cycle.peptidylprolyl isomerase	moderately similar to ( 284) AT5G35100 | Symbols: | peptidyl-prolyl cis-trans isomerase | chr5:13360459-13361377 REVERSEmoderately similar to ( 488) loc_os08g19610 12008.m26485 protein peptidyl-prolyl cis-trans isomerase, cyclophilin-type family protein, expressed seq=cds; coord=1:2741608..2750594:1; parent_gene=GRMZM2G085885	28.1191	8.64115	11.5926	12.791	3.80599
GRMZM2G049525	GRMZM2G049525_T01	hypothetical protein LOC100383118	31.3.1	cell.cycle.peptidylprolyl isomerase	nearly identical (1048) AT3G44600 | Symbols: CYP71 | CYP71 (CYCLOPHILIN71); chromatin binding / histone binding / peptidyl-prolyl cis-trans isomerase | chr3:16165368-16169201 REVERSEweakly similar to ( 143) CYPB_VICFA Peptidyl-prolyl cis-trans isomerase, chloroplast precursor (EC 5.2.1.8) (PPIase) (Rotamase) (Cyclophilin) (Cyclosporin A-binding protein) (CYP B) - Vicia faba (Broad bean)nearly ide…	23.9142	8.65841	9.00272	4.99571	0.426676
GRMZM2G146190	GRMZM2G146190_T01	hypothetical protein LOC100216940 (LOC100216940), mRNA	31.3.1	cell.cycle.peptidylprolyl isomerase	highly similar to ( 583) AT1G53720 | Symbols: ATCYP59, CYP59 | CYP59 (CYCLOPHILIN 59); RNA binding / nucleic acid binding / peptidyl-prolyl cis-trans isomerase | chr1:20057012-20059508 FORWARDhighly similar to ( 806) loc_os06g45910 12006.m09119 protein peptidyl-prolyl cis-trans isomerase-like 4, putative, expressed seq=cds; coord=6:92311005..92318498:-1; parent_gene=GRMZM2G146190	31.4292	12.4103	14.3989	10.9112	0.447317
GRMZM2G371271	GRMZM2G371271_T01		31.3.1	cell.cycle.peptidylprolyl isomerase	moderately similar to ( 254) AT4G34960 | Symbols: | peptidyl-prolyl cis-trans isomerase, putative / cyclophilin, putative / rotamase, putative | chr4:16648865-16650646 FORWARDweakly similar to ( 191) CYPH_CATRO Peptidyl-prolyl cis-trans isomerase (EC 5.2.1.8) (PPIase) (Rotamase) (Cyclophilin) (Cyclosporin A-binding protein) - Catharanthus roseus (Rosy periwinkle) (Madagascar periwinkle)moderately…	10.4238	18.1555	23.6512	4.25957	1.04396
GRMZM2G154685	GRMZM2G154685_T01		31.3.1	cell.cycle.peptidylprolyl isomerase	highly similar to ( 739) AT3G25230 | Symbols: ROF1, ATFKBP62, FKBP62 | ROF1 (ROTAMASE FKBP 1); FK506 binding / calmodulin binding / peptidyl-prolyl cis-trans isomerase | chr3:9188257-9191175 FORWARDhighly similar to ( 756) FKB70_WHEAT 70 kDa peptidyl-prolyl isomerase (EC 5.2.1.8) (Peptidyl-prolyl cis-trans isomerase) (PPIase) (Rotamase) - Triticum aestivum (Wheat)highly similar to ( 902) loc_os04…	0.535033	41.6618	39.3487	4.20158	1.4354
GRMZM2G078832	GRMZM2G078832_T01		31.3.1	cell.cycle.peptidylprolyl isomerase	very weakly similar to (85.1) AT4G32420 | Symbols: | peptidyl-prolyl cis-trans isomerase cyclophilin-type family protein | chr4:15647550-15650678 REVERSE seq=cds; coord=4:231727236..231732224:-1; parent_gene=GRMZM2G078832	63.5964	45.5556	41.0351	16.6331	0.193719
GRMZM2G096585	GRMZM2G096585_T01	LOC100283417	31.3.1	cell.cycle.peptidylprolyl isomerase	highly similar to ( 573) AT3G25230 | Symbols: ROF1, ATFKBP62, FKBP62 | ROF1 (ROTAMASE FKBP 1); FK506 binding / calmodulin binding / peptidyl-prolyl cis-trans isomerase | chr3:9188257-9191175 FORWARDhighly similar to ( 618) FKB70_WHEAT 70 kDa peptidyl-prolyl isomerase (EC 5.2.1.8) (Peptidyl-prolyl cis-trans isomerase) (PPIase) (Rotamase) - Triticum aestivum (Wheat)highly similar to ( 632) loc_os08…	217.174	404.192	341.432	88.3579	1.80691
GRMZM2G367206	GRMZM2G367206_T01	hypothetical protein LOC100384625	31.3.1	cell.cycle.peptidylprolyl isomerase	weakly similar to ( 172) loc_os07g08190 12007.m05276 protein peptidyl-prolyl cis-trans isomerase G, putative, expressed seq=cds; coord=2:233479989..233485488:-1; parent_gene=GRMZM2G367206	20.9752	9.34899	7.66066	6.33527
GRMZM2G070807	GRMZM2G070807_T01	hypothetical protein LOC100274576	31.3.1	cell.cycle.peptidylprolyl isomerase	moderately similar to ( 247) AT3G63400 | Symbols: | peptidyl-prolyl cis-trans isomerase cyclophilin-type family protein | chr3:23412449-23415435 FORWARDweakly similar to ( 191) CYPH_MAIZE Peptidyl-prolyl cis-trans isomerase (EC 5.2.1.8) (PPIase) (Rotamase) (Cyclophilin) (Cyclosporin A-binding protein) - Zea mays (Maize)moderately similar to ( 310) loc_os07g08190 12007.m05276 protein peptidyl-prol…	45.3792	10.6546	14.054	10.0925
GRMZM2G329306	GRMZM2G329306_T01	hypothetical protein LOC100383555	31.3.1	cell.cycle.peptidylprolyl isomerase	highly similar to ( 524) AT2G15790 | Symbols: SQN, CYP40 | SQN (SQUINT); peptidyl-prolyl cis-trans isomerase | chr2:6878144-6880743 REVERSEmoderately similar to ( 205) CYPH_MAIZE Peptidyl-prolyl cis-trans isomerase (EC 5.2.1.8) (PPIase) (Rotamase) (Cyclophilin) (Cyclosporin A-binding protein) - Zea mays (Maize)highly similar to ( 657) loc_os06g11320 12006.m32014 protein peptidyl-prolyl cis-trans …	49.1912	34.9994	33.8054	11.4189
GRMZM2G336858	GRMZM2G336858_T01	peptidyl-prolyl isomerase	31.3.1	cell.cycle.peptidylprolyl isomerase	highly similar to ( 598) AT3G25230 | Symbols: ROF1, ATFKBP62, FKBP62 | ROF1 (ROTAMASE FKBP 1); FK506 binding / calmodulin binding / peptidyl-prolyl cis-trans isomerase | chr3:9188257-9191175 FORWARDhighly similar to ( 610) FKB70_WHEAT 70 kDa peptidyl-prolyl isomerase (EC 5.2.1.8) (Peptidyl-prolyl cis-trans isomerase) (PPIase) (Rotamase) - Triticum aestivum (Wheat)highly similar to ( 746) loc_os02…	42.3024	53.7086	51.0886	13.349
GRMZM2G029815	GRMZM2G029815_T01		31.2	cell.division	highly similar to ( 538) AT1G65920 | Symbols: | regulator of chromosome condensation (RCC1) family protein / zinc finger protein-related | chr1:24525267-24529204 REVERSEnearly identical (1004) loc_os02g45980 12002.m09635 protein ZR1 protein, putative, expressed seq=cds; coord=5:197602076..197605152:1; parent_gene=GRMZM2G029815	4.04164		0.15397	0.632967
GRMZM2G112072	GRMZM2G112072_T01	hypothetical protein LOC100277636	31.2	cell.division	moderately similar to ( 283) AT3G25980 | Symbols: | mitotic spindle checkpoint protein, putative (MAD2) | chr3:9503232-9504402 FORWARDmoderately similar to ( 330) MAD2_MAIZE Mitotic spindle checkpoint protein MAD2 - Zea mays (Maize)moderately similar to ( 312) loc_os04g40940 12004.m35349 protein mitotic spindle checkpoint protein MAD2, putative, expressed seq=cds; coord=2:36358387..36360987:1; pa…	14.1839		4.57282	2.94129
GRMZM2G174949	GRMZM2G174949_T01		31.2	cell.division	highly similar to ( 982) AT4G14368 | Symbols: | zinc ion binding | chr4:8274313-8278810 REVERSEnearly identical (1428) loc_os05g46740 12005.m083798 protein chromosome condensation regulator-like protein protein, putative, expressed seq=cds; coord=6:162131598..162137344:-1; parent_gene=GRMZM2G174949	10.6676	0.359813	3.33704	1.52797	5.03848
GRMZM2G302245	GRMZM2G302245_T01	hypothetical protein LOC100274159	31.2	cell.division	moderately similar to ( 459) AT3G55580 | Symbols: | regulator of chromosome condensation (RCC1) family protein | chr3:20612766-20615730 FORWARDhighly similar to ( 698) loc_os01g62810 12001.m97558 protein expressed protein seq=cds; coord=3:179789383..179795262:-1; parent_gene=GRMZM2G302245	7.34771	0.488946	0.512393	0.902756	1.54206
GRMZM2G068193	GRMZM2G068193_T01	hypothetical protein LOC100279288	31.2	cell.division	moderately similar to ( 383) AT1G76540 | Symbols: CDKB2;1 | CDKB2;1 (cyclin-dependent kinase B2;1); cyclin-dependent protein kinase/ kinase/ protein binding | chr1:28720554-28722351 REVERSEmoderately similar to ( 376) CDC2D_ANTMA Cell division control protein 2 homolog D (EC 2.7.11.22) (EC 2.7.11.23) - Antirrhinum majus (Garden snapdragon)moderately similar to ( 441) loc_os08g40170 12008.m07997 p…	33.5203	2.42294	2.1048	1.76587	0.844594
GRMZM2G495626	GRMZM2G495626_T02	hypothetical protein LOC100273633	31.2	cell.division	moderately similar to ( 487) AT3G54180 | Symbols: CDC2B, CDKB1;1 | CDKB1;1 (CYCLIN-DEPENDENT KINASE B1;1); cyclin-dependent protein kinase/ kinase/ protein binding | chr3:20059882-20061250 FORWARDmoderately similar to ( 490) CDC2C_ANTMA Cell division control protein 2 homolog C (EC 2.7.11.22) (EC 2.7.11.23) - Antirrhinum majus (Garden snapdragon)moderately similar to ( 485) loc_os01g67160 12001.m…	21.12	0.908347	4.18158	2.63545	0.245553
GRMZM2G137574	GRMZM2G137574_T01	hypothetical protein LOC100194122	31.2	cell.division	highly similar to ( 636) AT3G19180 | Symbols: ARC6H, PARC6 | ARC6H | chr3:6632810-6636547 FORWARDnearly identical (1092) loc_os04g57920 12004.m10676 protein F-box domain containing protein, expressed seq=cds; coord=2:1720187..1724956:1; parent_gene=GRMZM2G137574	17.1494	3.37952	5.31236	1.9999	0.40994
GRMZM5G899300	GRMZM5G899300_T01	LOC100283404	31.2	cell.division	highly similar to ( 569) AT3G19590 | Symbols: | WD-40 repeat family protein / mitotic checkpoint protein, putative | chr3:6805798-6808374 FORWARDhighly similar to ( 640) loc_os03g33580 12003.m35290 protein mitotic checkpoint protein BUB3, putative, expressed seq=cds; coord=9:20597214..20603345:-1; parent_gene=GRMZM5G899300	35.6611	9.33393	10.8859	5.5592	0.284881
GRMZM5G866734	GRMZM5G866734_T01	hypothetical protein LOC100193728	31.2	cell.division	highly similar to ( 643) AT1G19880 | Symbols: | regulator of chromosome condensation (RCC1) family protein | chr1:6900648-6903818 REVERSEhighly similar to ( 796) loc_os04g56720 12004.m10559 protein protein RCC2, putative, expressed seq=cds; coord=10:146993356..147001476:1; parent_gene=GRMZM5G866734	41.8194	11.5472	12.3846	18.655	0.569033
GRMZM2G119773	GRMZM2G119773_T01	LOC100283321	31.2	cell.division	highly similar to ( 504) AT5G55280 | Symbols: FTSZ1-1, ATFTSZ1-1, CPFTSZ | FTSZ1-1; protein binding / structural molecule | chr5:22420740-22422527 REVERSEhighly similar to ( 571) loc_os04g56970 12004.m35221 protein cell division protein ftsZ homolog, chloroplast precursor, putative, expressed seq=cds; coord=2:3176470..3180187:1; parent_gene=GRMZM2G119773	40.1895	11.5454	19.0309	5.77327	0.303437
GRMZM2G156956	GRMZM2G156956_T02	hypothetical protein LOC100383420	31.2	cell.division	moderately similar to ( 484) AT5G61960 | Symbols: AML1 | AML1 (ARABIDOPSIS MEI2-LIKE PROTEIN 1); RNA binding / protein binding | chr5:24879001-24883483 REVERSEweakly similar to ( 127) PLA2_ORYSA Protein terminal ear1 homolog (Protein PLASTOCHRON2) (Protein LEAFY HEAD2) - Oryza sativa (Rice)nearly identical (1144) loc_os05g01240 12005.m083592 protein AML6, putative, expressed seq=cds; coord=6:4458…	15.5552	12.8814	7.54802	15.9263	0.272047
GRMZM2G125151	GRMZM2G125151_T01		31.2	cell.division	moderately similar to ( 254) AT3G02450 | Symbols: | cell division protein ftsH, putative | chr3:502876-505030 REVERSEweakly similar to ( 190) FTSH_TOBAC Cell division protease ftsH homolog, chloroplast precursor (EC 3.4.24.-) (DS9) - Nicotiana tabacum (Common tobacco)moderately similar to ( 281) loc_os04g39190 12004.m08908 protein cell division protein ftsH homolog 4, putative, expressed seq=cds;…	7.18403	3.48212	16.6034	14.2513	0.549103
GRMZM2G383623	GRMZM2G383623_T01		31.2	cell.division	nearly identical (1391) AT5G48600 | Symbols: ATSMC3, ATCAP-C, ATSMC4 | ATSMC3 (ARABIDOPSIS THALIANA STRUCTURAL MAINTENANCE OF CHROMOSOME 3); ATP binding / transporter | chr5:19701908-19709091 FORWARDhighly similar to ( 614) loc_os05g41750 12005.m08349 protein ATSMC3, putative, expressed seq=cds; coord=6:156370632..156380926:1; parent_gene=GRMZM2G383623	42.9745	8.12429	9.66804	7.55287	1.78637
GRMZM2G033828	GRMZM2G033828_T03	Retinoblastoma-related protein 3 (ZmRBR3)	31.2	cell.division	nearly identical (1030) AT3G12280 | Symbols: RBR1, RBR, RB, ATRBR1 | RBR1 (RETINOBLASTOMA-RELATED 1); transcription factor binding | chr3:3913671-3918433 REVERSEnearly identical (1519) loc_os08g42600 12008.m08238 protein retinoblastoma-related 3, putative, expressed seq=cds; coord=1:196125555..196132797:-1; parent_gene=GRMZM2G033828	13.2765	5.27772	11.5121	2.68245	1.17825
GRMZM2G319130	GRMZM2G319130_T01		31.2	cell.division	nearly identical (1379) AT5G19420 | Symbols: | Ran GTPase binding / chromatin binding / zinc ion binding | chr5:6547945-6552866 REVERSEnearly identical (1717) loc_os01g72320 12001.m13267 protein ran GTPase binding protein, putative, expressed seq=cds; coord=8:157980381..157988512:1; parent_gene=GRMZM2G319130	27.6339	11.5675	13.5376	7.21694	0.120271
GRMZM2G152616	GRMZM2G152616_T01	hypothetical protein LOC100279306	31.2	cell.division	highly similar to ( 571) AT3G26100 | Symbols: | regulator of chromosome condensation (RCC1) family protein | chr3:9538458-9540149 FORWARDhighly similar to ( 782) loc_os02g38350 12002.m33746 protein HECT domain and RCC1-like domain-containing protein 2, putative, expressed seq=cds; coord=4:132210673..132213924:-1; parent_gene=GRMZM2G152616	16.1656	33.9048	21.3474	16.8865	1.04891
GRMZM2G451716	GRMZM2G451716_T01	Putative uncharacterized protein	31.2	cell.division	highly similar to ( 602) AT5G61960 | Symbols: AML1 | AML1 (ARABIDOPSIS MEI2-LIKE PROTEIN 1); RNA binding / protein binding | chr5:24879001-24883483 REVERSEweakly similar to ( 129) TE1_MAIZE Protein terminal ear1 - Zea mays (Maize)highly similar to ( 905) loc_os02g31290 12002.m33391 protein mei2-like protein, putative, expressed seq=cds; coord=10:111425814..111433821:1; parent_gene=GRMZM2G451716	77.61	8.48577	15.7503	16.933	0.247041
GRMZM2G130076	GRMZM2G130076_T01		31.2	cell.division	weakly similar to ( 112) loc_os02g31290 12002.m33391 protein mei2-like protein, putative, expressed seq=cds; coord=5:18218117..18218431:-1; parent_gene=GRMZM2G130076	77.1255	196.124	221.868	161.358	81.5235
GRMZM2G040079	GRMZM2G040079_T01	bromodomain protein 103	31.2	cell.division	nearly identical (1161) AT1G05910 | Symbols: | cell division cycle protein 48-related / CDC48-related | chr1:1790796-1796503 FORWARDmoderately similar to ( 223) CDC48_SOYBN Cell division cycle protein 48 homolog (Valosin-containing protein homolog) (VCP) - Glycine max (Soybean)nearly identical (1776) loc_os09g33980 12009.m06447 protein bromodomain protein 103, putative, expressed seq=cds; coord=7…	37.73	18.2879	19.3301	17.232	0.238663
GRMZM2G170890	GRMZM2G170890_T01	mitochondria fission 1 protein	31.2	cell.division	weakly similar to ( 188) AT3G57090 | Symbols: BIGYIN, FIS1A | BIGYIN; binding | chr3:21128627-21129981 FORWARDmoderately similar to ( 263) loc_os03g24060 12003.m07752 protein mitochondria fission 1 protein, putative, expressed seq=cds; coord=9:128653026..128655887:1; parent_gene=GRMZM2G170890	13.2794	40.5505	51.6831	52.0329	19.5538
GRMZM2G456570	GRMZM2G456570_T01		31.2	cell.division	nearly identical (1291) AT2G27170 | Symbols: TTN7, SMC3 | TTN7 (TITAN7); ATP binding / protein binding | chr2:11609319-11617064 REVERSEnearly identical (1110) loc_os02g04050 12002.m05754 protein chromosome segregation protein sudA, putative, expressed seq=cds; coord=6:167964381..167982939:1; parent_gene=GRMZM2G456570	101.72	33.7403	29.5431	17.4531	0.26383
GRMZM5G814700	GRMZM5G814700_T02	hypothetical protein LOC100193681	31.2	cell.division	moderately similar to ( 378) AT5G61960 | Symbols: AML1 | AML1 (ARABIDOPSIS MEI2-LIKE PROTEIN 1); RNA binding / protein binding | chr5:24879001-24883483 REVERSEweakly similar to ( 123) PLA2_ORYSA Protein terminal ear1 homolog (Protein PLASTOCHRON2) (Protein LEAFY HEAD2) - Oryza sativa (Rice)highly similar to ( 568) loc_os02g31290 12002.m33391 protein mei2-like protein, putative, expressed seq=cds;…	128.768	338.893	319.787	298.483	162.416
GRMZM2G318527	GRMZM2G318527_T01		31.2	cell.division	highly similar to ( 662) AT1G65920 | Symbols: | regulator of chromosome condensation (RCC1) family protein / zinc finger protein-related | chr1:24525267-24529204 REVERSEnearly identical (1251) loc_os04g49430 12004.m09877 protein ZR1 protein, putative seq=cds; coord=2:14679417..14686765:1; parent_gene=GRMZM2G318527	11.7997	0.373001	0.703598	1.10189
GRMZM2G145879	GRMZM2G145879_T01	hypothetical protein LOC100273893	31.2	cell.division	highly similar to ( 511) AT1G73690 | Symbols: CDKD1;1, AT;CDKD;1, CAK3AT | CDKD1;1 (CYCLIN-DEPENDENT KINASE D1;1); ATP binding / kinase/ protein kinase/ protein serine/threonine kinase | chr1:27715113-27717018 FORWARDhighly similar to ( 708) KC47_ORYSA CDC2+/CDC28-related protein kinase R2 (EC 2.7.11.22) - Oryza sativa (Rice)highly similar to ( 708) loc_os05g32600 12005.m27585 protein CDC2+/CDC28…	14.9139	1.21987	2.68456	1.01352
GRMZM2G121724	GRMZM2G121724_T01		31.2	cell.division	highly similar to ( 530) AT2G36250 | Symbols: FTSZ2-1, ATFTSZ2-1 | FTSZ2-1; protein binding / structural molecule | chr2:15197661-15199932 REVERSEhighly similar to ( 703) loc_os05g37160 12005.m07896 protein cell division protein ftsZ, putative, expressed seq=cds; coord=8:98994737..98999073:1; parent_gene=GRMZM2G121724	48.4933	6.22707	7.18519	2.07928
GRMZM2G392710	GRMZM2G392710_T01	hypothetical protein LOC100192791	31.2	cell.division	highly similar to ( 774) AT2G20000 | Symbols: HBT, CDC27b | HBT (HOBBIT); binding | chr2:8632324-8636900 REVERSEnearly identical (1203) loc_os06g41750 12006.m08707 protein cell division cycle protein 27, putative, expressed seq=cds; coord=3:168003081..168013688:1; parent_gene=GRMZM2G392710	21.4545	5.20317	7.17593	2.7189
GRMZM2G135770	GRMZM2G135770_T01	hypothetical protein LOC100273073	31.2	cell.division	highly similar to ( 634) AT5G16040 | Symbols: | regulator of chromosome condensation (RCC1) family protein | chr5:5240860-5243308 REVERSEhighly similar to ( 717) loc_os08g33390 12008.m07329 protein HECT domain and RCC1-like domain-containing protein 2, putative, expressed seq=cds; coord=4:81787426..81792722:-1; parent_gene=GRMZM2G135770	20.5287	5.46426	12.4069	5.6049
GRMZM2G124371	GRMZM2G124371_T01	hypothetical protein LOC100304223	31.2	cell.division	nearly identical (1071) AT1G76950 | Symbols: PRAF1 | PRAF1; Ran GTPase binding / chromatin binding / zinc ion binding | chr1:28906952-28911325 FORWARDnearly identical (1565) loc_os04g58960 12004.m10775 protein ran GTPase binding protein, putative, expressed seq=cds; coord=2:24030713..24037024:-1; parent_gene=GRMZM2G124371	35.6724	3.73194	5.75566	2.66515
GRMZM2G576002	GRMZM2G576002_T01	hypothetical protein LOC100275548	31.2	cell.division	moderately similar to ( 421) loc_os01g09020 12001.m07527 protein expressed protein seq=cds; coord=3:8271085..8273954:-1; parent_gene=GRMZM2G576002	8.24332	34.6909	19.9506	23.4332
GRMZM5G891295	GRMZM5G891295_T01	GPI transamidase subunit PIG-U family protein	31.2	cell.division	highly similar to ( 513) AT1G63110 | Symbols: | cell division cycle protein-related | chr1:23405145-23407757 FORWARDhighly similar to ( 713) loc_os02g46350 12002.m77838 protein GPI transamidase subunit PIG-U family protein, expressed seq=cds; coord=5:197974770..197980920:-1; parent_gene=GRMZM5G891295	32.5258	14.3293	13.9123	10.2455
GRMZM2G008327	GRMZM2G008327_T01	Cell division control protein 2 homolog (EC 2.7.11.22)(EC 2.7.11.23)(p34cdc2)	31.2	cell.division	moderately similar to ( 498) AT3G48750 | Symbols: CDKA;1, CDC2AAT, CDK2, CDC2, CDC2A, CDKA1 | CDC2 (CELL DIVISION CONTROL 2); cyclin-dependent protein kinase/ kinase/ protein binding / protein kinase | chr3:18072238-18074296 FORWARDhighly similar to ( 597) CDC2_MAIZE Cell division control protein 2 homolog (EC 2.7.11.22) (EC 2.7.11.23) (p34cdc2) - Zea mays (Maize)highly similar to ( 569) loc_os03…	23.8711	9.11168	13.2999	3.30455
GRMZM2G311003	GRMZM2G311003_T01	hypothetical protein LOC100191992	31.2	cell.division	highly similar to ( 543) AT5G11580 | Symbols: | UVB-resistance protein-related / regulator of chromosome condensation (RCC1) family protein | chr5:3718913-3721125 FORWARDhighly similar to ( 974) loc_os01g52630 12001.m11436 protein BNR repeat domain protein, putative, expressed seq=cds; coord=3:201378874..201381944:-1; parent_gene=GRMZM2G311003	9.96796	30.6943	13.527	29.2467
GRMZM2G131597	GRMZM2G131597_T01	cePP protein (LOC100283264), mRNA	31.2	cell.division	moderately similar to ( 440) AT1G66510 | Symbols: | AAR2 protein family | chr1:24812881-24815804 FORWARDhighly similar to ( 691) loc_os04g04320 12004.m05738 protein cePP protein, putative, expressed seq=cds; coord=2:110154596..110162360:-1; parent_gene=GRMZM2G131597	23.5937	21.2596	23.0747	7.00932
GRMZM2G174596	GRMZM2G174596_T01	hypothetical protein LOC100273306	31.2	cell.division	moderately similar to ( 498) AT3G48750 | Symbols: CDKA;1, CDC2AAT, CDK2, CDC2, CDC2A, CDKA1 | CDC2 (CELL DIVISION CONTROL 2); cyclin-dependent protein kinase/ kinase/ protein binding / protein kinase | chr3:18072238-18074296 FORWARDhighly similar to ( 551) CDC22_ORYSA Cell division control protein 2 homolog 2 (EC 2.7.11.22) - Oryza sativa (Rice)highly similar to ( 551) loc_os02g03060 12002.m10043…	22.5124	19.0727	23.6435	8.30261
GRMZM2G440916	GRMZM2G440916_T01	hypothetical protein LOC100381612	31.2	cell.division	nearly identical (1157) AT5G15920 | Symbols: | structural maintenance of chromosomes (SMC) family protein (MSS2) | chr5:5196210-5199559 FORWARDnearly identical (1505) loc_os05g51790 12005.m27998 protein ATP binding protein, putative, expressed seq=cds; coord=5:48883257..48902651:-1; parent_gene=GRMZM2G440916	39.361	9.3853	11.0366	8.46575
GRMZM2G054247	GRMZM2G054247_T01	anaphase-promoting complex subunit 10	31.2	cell.division	moderately similar to ( 291) AT2G18290 | Symbols: APC10 | anaphase-promoting complex, subunit 10 family / APC10 family | chr2:7948522-7950096 REVERSEmoderately similar to ( 324) loc_os05g50360 12005.m09105 protein anaphase-promoting complex subunit 10, putative, expressed seq=cds; coord=8:64649596..64652404:1; parent_gene=GRMZM2G054247	10.5132	40.0719	27.5751	9.20855
GRMZM2G149994	GRMZM2G149994_T02	Putative uncharacterized protein	31.2	cell.division	moderately similar to ( 390) AT2G03670 | Symbols: CDC48B | CDC48B; ATP binding / ATPase/ nucleoside-triphosphatase/ nucleotide binding | chr2:1117595-1120361 FORWARDmoderately similar to ( 231) CDC48_SOYBN Cell division cycle protein 48 homolog (Valosin-containing protein homolog) (VCP) - Glycine max (Soybean)moderately similar to ( 452) loc_os04g42110 12004.m09184 protein cell division control p…	34.5219	19.518	20.3242	6.49391
GRMZM2G177224	GRMZM2G177224_T01		31.2	cell.division	highly similar to ( 541) AT2G36250 | Symbols: FTSZ2-1, ATFTSZ2-1 | FTSZ2-1; protein binding / structural molecule | chr2:15197661-15199932 REVERSEhighly similar to ( 643) loc_os03g44420 12003.m09481 protein cell division protein ftsZ, putative, expressed seq=cds; coord=10:148918417..148922373:1; parent_gene=GRMZM2G177224	66.123	23.5554	26.7962	7.09591
GRMZM2G003565	GRMZM2G003565_T02	hypothetical protein LOC100273233	31.2	cell.division	moderately similar to ( 272) AT5G63860 | Symbols: UVR8 | UVR8 (UVB-RESISTANCE 8); chromatin binding / guanyl-nucleotide exchange factor | chr5:25554821-25558587 REVERSEmoderately similar to ( 316) loc_os04g35570 12004.m35318 protein HECT domain and RCC1-like domain-containing protein 2, putative, expressed seq=cds; coord=2:49056549..49061498:-1; parent_gene=GRMZM2G003565	52.4023	170.404	134.414	78.3725
GRMZM2G075906	GRMZM2G075906_T01	hypothetical protein LOC100273718	31.2	cell.division	nearly identical (1012) AT4G14368 | Symbols: | zinc ion binding | chr4:8274313-8278810 REVERSEnearly identical (1536) loc_os01g50470 12001.m11228 protein ran GTPase binding protein, putative, expressed seq=cds; coord=8:153085613..153091103:1; parent_gene=GRMZM2G075906	4.56251		0.415832	0.488421	5.14885
GRMZM2G047143	GRMZM2G047143_T02	Mitotic spindle checkpoint protein MAD2	31.2	cell.division	moderately similar to ( 261) AT3G25980 | Symbols: | mitotic spindle checkpoint protein, putative (MAD2) | chr3:9503232-9504402 FORWARDmoderately similar to ( 313) MAD2_MAIZE Mitotic spindle checkpoint protein MAD2 - Zea mays (Maize)moderately similar to ( 280) loc_os04g40940 12004.m35349 protein mitotic spindle checkpoint protein MAD2, putative, expressed seq=cds; coord=10:126492995..126495020:-1…	20.273		0.744735	0.524843	3.22747
GRMZM2G170289	GRMZM2G170289_T01		31.2	cell.division	moderately similar to ( 293) AT1G65920 | Symbols: | regulator of chromosome condensation (RCC1) family protein / zinc finger protein-related | chr1:24525267-24529204 REVERSEhighly similar to ( 578) loc_os02g45980 12002.m09635 protein ZR1 protein, putative, expressed seq=cds; coord=4:156516365..156518588:1; parent_gene=GRMZM2G170289	40.6928
GRMZM2G136854	GRMZM2G136854_T01		31.2.5	cell.division.plastid	weakly similar to ( 124) AT1G24490 | Symbols: ALB4, ARTEMIS | ALB4 (ALBINA 4) | chr1:8682364-8684966 FORWARDweakly similar to ( 112) PPF1_PEA Inner membrane protein PPF-1, chloroplast precursor (Post-floral-specific protein 1) - Pisum sativum (Garden pea)moderately similar to ( 234) loc_os03g62750 12003.m11153 protein protein ARTEMIS, chloroplast precursor, putative, expressed seq=cds; coord=5:12…	16.5698	13.3566	15.685	44.5343	4.60893
GRMZM2G028914	GRMZM2G028914_T02		31.2.5	cell.division.plastid	highly similar to ( 571) AT5G10490 | Symbols: MSL2 | MSL2 (MscS-LIKE 2); ion channel | chr5:3300376-3303836 REVERSEhighly similar to ( 674) loc_os03g31839 12003.m08431 protein retrotransposon protein, putative, unclassified seq=cds; coord=1:77560528..77583193:-1; parent_gene=GRMZM2G028914	28.3206	32.5851	29.4299	82.3281	27.7655
GRMZM2G022997	GRMZM2G022997_T01		31.6.1.10	cell.motility.eukaryotes.flagellar associated proteins	highly similar to ( 588) AT5G15070 | Symbols: | acid phosphatase/ oxidoreductase/ transition metal ion binding | chr5:4876898-4885615 FORWARDhighly similar to ( 736) loc_os03g48300 12003.m35353 protein acid phosphatase, putative, expressed seq=cds; coord=1:262151867..262156534:1; parent_gene=GRMZM2G022997	42.5965	10.12	12.9421	23.277	10.3865
GRMZM2G471186	GRMZM2G471186_T01		31.1	cell.organisation	moderately similar to ( 352) AT3G23670 | Symbols: PAKRP1L, KINESIN-12B | KINESIN-12B; microtubule motor/ plus-end-directed microtubule motor | chr3:8519290-8525055 FORWARDweakly similar to ( 159) FLA10_CHLRE Kinesin-like protein FLA10 (Protein KHP1) - Chlamydomonas reinhardtiimoderately similar to ( 382) loc_os02g28850 12002.m08029 protein kinesin-like protein, putative, expressed seq=cds; coord=…	15.8921		0.500403	0.587755
GRMZM5G877336	GRMZM5G877336_T01		31.1	cell.organisation	weakly similar to ( 184) AT3G19050 | Symbols: POK2 | POK2 (PHRAGMOPLAST ORIENTING KINESIN 2); ATP binding / microtubule motor | chr3:6578047-6590106 FORWARDhighly similar to ( 525) loc_os12g39980 12012.m07782 protein kinesin like protein, putative, expressed seq=cds; coord=3:113552087..113554970:1; parent_gene=GRMZM5G877336	18.1208		0.207099
GRMZM2G030284	GRMZM2G030284_T01	hypothetical protein LOC100191450	31.1	cell.organisation	highly similar to ( 637) AT5G51600 | Symbols: PLE, ATMAP65-3, MAP65-3 | PLE (PLEIADE); microtubule binding | chr5:20961061-20964080 REVERSEnearly identical (1045) loc_os01g49200 12001.m11107 protein microtubule-associated protein, putative, expressed seq=cds; coord=8:151440417..151444881:1; parent_gene=GRMZM2G030284	22.8805		0.212663
GRMZM2G039855	GRMZM2G039855_T01		31.1	cell.organisation	moderately similar to ( 250) AT5G60930 | Symbols: | chromosome-associated kinesin, putative | chr5:24515398-24522511 REVERSEhighly similar to ( 516) loc_os02g50910 12002.m10125 protein ATP binding protein, putative, expressed seq=cds; coord=5:206302056..206306057:1; parent_gene=GRMZM2G039855	16.1202	1.27506	4.46414	3.42426	25.4441
GRMZM2G026560	GRMZM2G026560_T01		31.1	cell.organisation	nearly identical (1048) AT5G60930 | Symbols: | chromosome-associated kinesin, putative | chr5:24515398-24522511 REVERSEmoderately similar to ( 259) FLA10_CHLRE Kinesin-like protein FLA10 (Protein KHP1) - Chlamydomonas reinhardtiimoderately similar to ( 498) loc_os02g50910 12002.m10125 protein ATP binding protein, putative, expressed seq=cds; coord=5:206459893..206468689:-1; parent_gene=GRMZM2G026…	20.2569	1.03129	3.38527	1.9601	7.05988
AC204530.4	AC204530.4_FGT003		31.1	cell.organisation	moderately similar to ( 211) AT2G38750 | Symbols: ANNAT4 | ANNAT4 (ANNEXIN ARABIDOPSIS 4); calcium ion binding / calcium-dependent phospholipid binding | chr2:16196582-16198431 REVERSEweakly similar to ( 142) ANX4_FRAAN Annexin-like protein RJ4 - Fragaria ananassa (Strawberry)moderately similar to ( 332) loc_os05g31750 12005.m07409 protein annexin-like protein RJ4, putative, expressed seq=cds; co…	26.3788	5.94229	18.4593	11.2326	82.562
GRMZM5G853513	GRMZM5G853513_T01	Putative uncharacterized protein	31.1	cell.organisation	highly similar to ( 820) AT5G23860 | Symbols: TUB8 | TUB8; structural constituent of cytoskeleton | chr5:8042962-8044528 FORWARDhighly similar to ( 837) TBB7_ORYSA Tubulin beta-7 chain (Beta-7 tubulin) (pTUB22) - Oryza sativa (Rice)highly similar to ( 837) loc_os03g56810 12003.m35436 protein tubulin beta-7 chain, putative, expressed seq=cds; coord=5:5214906..5217855:-1; parent_gene=GRMZM5G853513	49.4901	21.6376	24.8819	13.6742	182.054
GRMZM2G053934	GRMZM2G053934_T01	hypothetical protein LOC100193785	31.1	cell.organisation	highly similar to ( 645) AT3G24530 | Symbols: | AAA-type ATPase family protein / ankyrin repeat family protein | chr3:8945678-8947786 REVERSEhighly similar to ( 851) loc_os02g16660 12002.m33635 protein protein cbxX, chromosomal, putative, expressed seq=cds; coord=4:224036375..224040372:-1; parent_gene=GRMZM2G053934	40.3799	13.1808	24.1725	18.0267	49.4222
GRMZM2G133802	GRMZM2G133802_T02	Tubulin beta-5 chain (Beta-5-tubulin)	31.1	cell.organisation	highly similar to ( 828) AT5G12250 | Symbols: TUB6 | TUB6 (BETA-6 TUBULIN); structural constituent of cytoskeleton | chr5:3961317-3962971 REVERSEhighly similar to ( 837) TBB5_MAIZE Tubulin beta-5 chain (Beta-5 tubulin) - Zea mays (Maize)highly similar to ( 837) loc_os01g18050 12001.m08347 protein tubulin beta-1 chain, putative, expressed seq=cds; coord=3:47736772..47740094:-1; parent_gene=GRMZM2G…	287.652	10.5042	30.7925	14.0216	156.063
GRMZM2G034005	GRMZM2G034005_T01	protein binding protein	31.1	cell.organisation	highly similar to ( 521) AT3G04470 | Symbols: | FUNCTIONS IN: molecular_function unknown; INVOLVED IN: biological_process unknown; LOCATED IN: plasma membrane; EXPRESSED IN: 25 plant structures; EXPRESSED DURING: 15 growth stages; CONTAINS InterPro DOMAIN/s: Ankyrin (InterPro:IPR002110); BEST Arabidopsis thaliana protein match is: ankyrin repeat family protein (TAIR:AT1G04780.1); Has 842 Blast hi…	39.5463	15.1887	22.3281	19.9073	103.789
GRMZM2G081322	GRMZM2G081322_T01		31.1	cell.organisation	nearly identical (1071) AT3G57410 | Symbols: VLN3, ATVLN3 | VLN3 (VILLIN 3); actin binding | chr3:21243615-21249809 REVERSEnearly identical (1363) loc_os03g24220 12003.m34866 protein villin-3, putative, expressed seq=cds; coord=1:61930850..61941338:1; parent_gene=GRMZM2G081322	17.3898	2.85324	26.6436	23.2671	298.627
GRMZM2G067752	GRMZM2G067752_T01	hypothetical protein LOC100193535	31.1	cell.organisation	moderately similar to ( 329) AT1G68090 | Symbols: ANNAT5, ANN5 | ANN5; calcium ion binding / calcium-dependent phospholipid binding | chr1:25519442-25520774 REVERSEmoderately similar to ( 206) ANX4_FRAAN Annexin-like protein RJ4 - Fragaria ananassa (Strawberry)highly similar to ( 575) loc_os09g23160 12009.m059972 protein annexin A4, putative, expressed seq=cds; coord=7:106994497..106998868:1; par…	23.4673	15.958	59.7541	57.9546	538.14
GRMZM2G172932	GRMZM2G172932_T01	hypothetical protein LOC100382290	31.1	cell.organisation	highly similar to ( 817) AT5G12250 | Symbols: TUB6 | TUB6 (BETA-6 TUBULIN); structural constituent of cytoskeleton | chr5:3961317-3962971 REVERSEhighly similar to ( 827) TBB_HORVU Tubulin beta chain (Beta tubulin) - Hordeum vulgare (Barley)highly similar to ( 827) loc_os01g59150 12001.m42736 protein tubulin beta-4 chain, putative, expressed seq=cds; coord=8:171328319..171331663:-1; parent_gene=GR…	156.771	29.3488	69.3096	21.2425	87.3466
AC234515.1	AC234515.1_FGT003		31.1	cell.organisation	highly similar to ( 804) AT5G23860 | Symbols: TUB8 | TUB8; structural constituent of cytoskeleton | chr5:8042962-8044528 FORWARDhighly similar to ( 821) TBB5_ORYSA Tubulin beta-5 chain (Beta-5 tubulin) - Oryza sativa (Rice)highly similar to ( 821) loc_os06g46000 12006.m31916 protein tubulin beta-3 chain, putative, expressed seq=cds; coord=5:83557023..83560095:1; parent_gene=AC234515.1_FG003	104.158	32.1418	98.1578	61.668	917.46
GRMZM2G147377	GRMZM2G147377_T01	kinesin light chain	31.1	cell.organisation	highly similar to ( 702) AT3G27960 | Symbols: | kinesin light chain-related | chr3:10380513-10382593 REVERSEnearly identical (1129) loc_os02g47880 12002.m100334 protein kinesin light chain, putative, expressed seq=cds; coord=5:201467173..201471283:-1; parent_gene=GRMZM2G147377	25.6077	15.3453	47.6891	32.3219	309.989
GRMZM2G099167	GRMZM2G099167_T01	Tubulin alpha-5 chain (Alpha-5-tubulin)	31.1	cell.organisation	highly similar to ( 793) AT5G19780 | Symbols: TUA5 | TUA5; structural constituent of cytoskeleton | chr5:6687212-6688926 FORWARDhighly similar to ( 813) TBA5_MAIZE Tubulin alpha-5 chain (Alpha-5 tubulin) - Zea mays (Maize)highly similar to ( 805) loc_os07g38730 12007.m08118 protein tubulin alpha-1 chain, putative, expressed seq=cds; coord=2:206628370..206632051:1; parent_gene=GRMZM2G099167	121.755	16.6768	75.1624	41.2548	551.393
GRMZM2G066191	GRMZM2G066191_T03	Tubulin beta-4 chain (Beta-4-tubulin)	31.1	cell.organisation	highly similar to ( 783) AT5G23860 | Symbols: TUB8 | TUB8; structural constituent of cytoskeleton | chr5:8042962-8044528 FORWARDhighly similar to ( 832) TBB4_MAIZE Tubulin beta-4 chain (Beta-4 tubulin) - Zea mays (Maize)highly similar to ( 796) loc_os03g45920 12003.m09615 protein tubulin beta-8 chain, putative, expressed seq=cds; coord=5:14852959..14857053:-1; parent_gene=GRMZM2G066191	29.4429	28.6271	80.2212	65.4556	703.654
GRMZM2G108766	GRMZM2G108766_T03	Tubulin beta-3 chain (Beta-3-tubulin)	31.1	cell.organisation	highly similar to ( 806) AT5G23860 | Symbols: TUB8 | TUB8; structural constituent of cytoskeleton | chr5:8042962-8044528 FORWARDhighly similar to ( 852) TBB3_MAIZE Tubulin beta-3 chain (Beta-3 tubulin) - Zea mays (Maize)highly similar to ( 828) loc_os03g45920 12003.m09615 protein tubulin beta-8 chain, putative, expressed seq=cds; coord=1:258551401..258555376:-1; parent_gene=GRMZM2G108766	21.7215	34.4188	97.6939	75.1262	1099.18
GRMZM2G350802	GRMZM2G350802_T01		31.1	cell.organisation	moderately similar to ( 216) AT1G52080 | Symbols: AR791 | AR791; actin binding | chr1:19369788-19371862 FORWARDhighly similar to ( 592) loc_os05g09380 12005.m083641 protein AR791, putative, expressed seq=cds; coord=6:130231192..130235749:-1; parent_gene=GRMZM2G350802	3.49662	67.4127	78.3356	98.0891	419.339
GRMZM2G083243	GRMZM2G083243_T01	Tubulin alpha-6 chain (Alpha-6-tubulin)	31.1	cell.organisation	highly similar to ( 798) AT5G19780 | Symbols: TUA5 | TUA5; structural constituent of cytoskeleton | chr5:6687212-6688926 FORWARDhighly similar to ( 813) TBA6_MAIZE Tubulin alpha-6 chain (Alpha-6 tubulin) - Zea mays (Maize)highly similar to ( 810) loc_os07g38730 12007.m08118 protein tubulin alpha-1 chain, putative, expressed seq=cds; coord=7:160032302..160036034:1; parent_gene=GRMZM2G083243	103.77	38.3233	98.2464	67.6708	750.503
GRMZM2G126190	GRMZM2G126190_T01	LOC100283878	31.1	cell.organisation	highly similar to ( 746) AT5G09810 | Symbols: ACT2, ACT7 | ACT7 (ACTIN 7); structural constituent of cytoskeleton | chr5:3052809-3054220 FORWARDhighly similar to ( 744) ACT3_ORYSA Actin-3 - Oryza sativa (Rice)highly similar to ( 751) loc_os11g06390 12011.m28655 protein actin-7, putative, expressed seq=cds; coord=4:214239084..214241779:1; parent_gene=GRMZM2G126190	305.411	50.2461	109.077	29.8286	165.516
GRMZM2G001116	GRMZM2G001116_T01	hypothetical protein LOC100382602	31.1	cell.organisation	moderately similar to ( 249) AT5G27000 | Symbols: ATK4, KATD | ATK4 (ARABIDOPSIS THALIANA KINESIN 4); ATPase/ microtubule binding / microtubule motor | chr5:9498099-9502951 FORWARDmoderately similar to ( 375) loc_os11g44880 12011.m08321 protein kinesin motor domain containing protein, expressed seq=cds; coord=4:2522023..2526409:1; parent_gene=GRMZM2G001116	4.42321	2.8417	109.11	88.3197	1137.81
GRMZM2G074361	GRMZM2G074361_T01	Profilin-1 (ZmPRO1)	31.1	cell.organisation	moderately similar to ( 229) AT4G29340 | Symbols: PRF4 | PRF4 (PROFILIN 4); actin binding | chr4:14447718-14448467 FORWARDmoderately similar to ( 270) PROF1_MAIZE Profilin-1 (ZmPRO1) - Zea mays (Maize)moderately similar to ( 247) loc_os10g17680 12010.m04853 protein profilin A, putative, expressed seq=cds; coord=6:160161670..160162832:1; parent_gene=GRMZM2G074361	4.75423	4.8078	309.414	145.161	5651.08
GRMZM2G006765	GRMZM2G006765_T02	hypothetical protein LOC100304239	31.1	cell.organisation	highly similar to ( 741) AT5G09810 | Symbols: ACT2, ACT7 | ACT7 (ACTIN 7); structural constituent of cytoskeleton | chr5:3052809-3054220 FORWARDhighly similar to ( 742) ACT3_ORYSA Actin-3 - Oryza sativa (Rice)highly similar to ( 746) loc_os11g06390 12011.m28655 protein actin-7, putative, expressed seq=cds; coord=2:140057140..140059599:1; parent_gene=GRMZM2G006765	57.423	7.53032	171.759	123.003	2286.05
GRMZM2G109842	GRMZM2G109842_T01	Profilin-2 (ZmPRO2)	31.1	cell.organisation	weakly similar to ( 196) AT4G29340 | Symbols: PRF4 | PRF4 (PROFILIN 4); actin binding | chr4:14447718-14448467 FORWARDmoderately similar to ( 241) PROF2_MAIZE Profilin-2 (ZmPRO2) - Zea mays (Maize)moderately similar to ( 225) loc_os10g17680 12010.m04853 protein profilin A, putative, expressed seq=cds; coord=8:124707856..124708953:-1; parent_gene=GRMZM2G109842	9.11957	7.56839	464.669	336.713	7583.61
GRMZM2G071790	GRMZM2G071790_T02	Tubulin beta-6 chain (Beta-6-tubulin)	31.1	cell.organisation	highly similar to ( 836) AT5G12250 | Symbols: TUB6 | TUB6 (BETA-6 TUBULIN); structural constituent of cytoskeleton | chr5:3961317-3962971 REVERSEhighly similar to ( 846) TBB6_MAIZE Tubulin beta-6 chain (Beta-6 tubulin) - Zea mays (Maize)highly similar to ( 846) loc_os01g59150 12001.m42736 protein tubulin beta-4 chain, putative, expressed seq=cds; coord=3:187441506..187445356:-1; parent_gene=GRMZM…	386.525	90.0086	245.863	90.3989	336.84
GRMZM2G047310	GRMZM2G047310_T02	hypothetical protein LOC100273789	31.1	cell.organisation	nearly identical (1116) AT2G41740 | Symbols: VLN2, ATVLN2 | VLN2 (VILLIN 2); actin binding | chr2:17410962-17416878 REVERSEnearly identical (1323) loc_os03g24220 12003.m34866 protein villin-3, putative, expressed seq=cds; coord=3:148834092..148846161:-1; parent_gene=GRMZM2G047310	127.455	64.9748	139.223	102.986	455.354
GRMZM2G152328	GRMZM2G152328_T01	LOC100284092	31.1	cell.organisation	highly similar to ( 747) AT3G12110 | Symbols: ACT11 | ACT11 (actin-11); structural constituent of cytoskeleton | chr3:3858116-3859609 FORWARDhighly similar to ( 758) ACT1_ORYSA Actin-1 - Oryza sativa (Rice)highly similar to ( 758) loc_os03g50890 12003.m10074 protein actin-1, putative, expressed seq=cds; coord=5:10223674..10226373:-1; parent_gene=GRMZM2G152328	62.6611	8.83725	273.234	275.94	4586.09
GRMZM2G047055	GRMZM2G047055_T01	LOC100284092	31.1	cell.organisation	highly similar to ( 747) AT3G12110 | Symbols: ACT11 | ACT11 (actin-11); structural constituent of cytoskeleton | chr3:3858116-3859609 FORWARDhighly similar to ( 758) ACT1_ORYSA Actin-1 - Oryza sativa (Rice)highly similar to ( 758) loc_os03g50890 12003.m10074 protein actin-1, putative, expressed seq=cds; coord=1:269035042..269037767:1; parent_gene=GRMZM2G047055	154.501	19.3838	378.229	350.496	5307.52
GRMZM2G152466	GRMZM2G152466_T01	Tubulin alpha-4 chain Fragments (Alpha-4-tubulin)	31.1	cell.organisation	highly similar to ( 825) AT4G14960 | Symbols: TUA6 | TUA6; structural constituent of cytoskeleton | chr4:8548769-8550319 REVERSEhighly similar to ( 840) TBA2_MAIZE Tubulin alpha-2 chain (Alpha-2 tubulin) - Zea mays (Maize)highly similar to ( 830) loc_os11g14220 12011.m28666 protein tubulin alpha-3 chain, putative, expressed seq=cds; coord=5:9471280..9475018:-1; parent_gene=GRMZM2G152466	645.433	281.109	404.824	278.833	1386.5
GRMZM5G824964	GRMZM5G824964_T02	hypothetical protein LOC100279501	31.1	cell.organisation	moderately similar to ( 328) AT3G47690 | Symbols: ATEB1A, EB1A, ATEB1H2 | ATEB1A; microtubule binding | chr3:17581353-17583346 FORWARDmoderately similar to ( 454) loc_os04g54940 12004.m10386 protein ATEB1A, putative, expressed seq=cds; coord=2:6150811..6154900:-1; parent_gene=GRMZM5G824964	43.2994	0.388123	0.610101	1.0749	1.28528
GRMZM5G817395	GRMZM5G817395_T02	kinesin-4	31.1	cell.organisation	highly similar to ( 585) AT5G27550 | Symbols: | ATP binding / microtubule motor | chr5:9727634-9731323 REVERSEmoderately similar to ( 223) K125_TOBAC 125 kDa kinesin-related protein - Nicotiana tabacum (Common tobacco)nearly identical (1036) loc_os05g33030 12005.m07535 protein kinesin-4, putative, expressed seq=cds; coord=6:144849169..144853393:1; parent_gene=GRMZM5G817395	28.2853	0.179694	0.282466	0.414718	0.76508
GRMZM2G300709	GRMZM2G300709_T01		31.1	cell.organisation	highly similar to ( 644) AT3G19050 | Symbols: POK2 | POK2 (PHRAGMOPLAST ORIENTING KINESIN 2); ATP binding / microtubule motor | chr3:6578047-6590106 FORWARDmoderately similar to ( 223) FLA10_CHLRE Kinesin-like protein FLA10 (Protein KHP1) - Chlamydomonas reinhardtiihighly similar to ( 615) loc_os12g39980 12012.m07782 protein kinesin like protein, putative, expressed seq=cds; coord=7:168680466..16…	11.8473	0.122083	0.22389	0.112702	0.0770058
GRMZM2G138920	GRMZM2G138920_T01		31.1	cell.organisation	moderately similar to ( 305) AT5G12250 | Symbols: TUB6 | TUB6 (BETA-6 TUBULIN); structural constituent of cytoskeleton | chr5:3961317-3962971 REVERSEmoderately similar to ( 308) TBB8_MAIZE Tubulin beta-8 chain (Beta-8 tubulin) - Zea mays (Maize)moderately similar to ( 308) loc_os01g59150 12001.m42736 protein tubulin beta-4 chain, putative, expressed seq=cds; coord=10:148323855..148327356:1; paren…	9.40555	0.605362	1.42738	0.745132	6.10949
GRMZM2G092232	GRMZM2G092232_T01		31.1	cell.organisation	highly similar to ( 772) AT2G22610 | Symbols: | kinesin motor protein-related | chr2:9599550-9604626 FORWARDmoderately similar to ( 244) FLA10_CHLRE Kinesin-like protein FLA10 (Protein KHP1) - Chlamydomonas reinhardtiihighly similar to ( 720) loc_os03g02290 12003.m05771 protein ATP binding protein, putative, expressed seq=cds; coord=1:3130454..3136449:1; parent_gene=GRMZM2G092232	33.3198	1.07566	0.715365	1.29855	0.548013
GRMZM2G436981	GRMZM2G436981_T01	Putative uncharacterized protein	31.1	cell.organisation	highly similar to ( 777) AT4G05190 | Symbols: ATK5 | ATK5 (ARABIDOPSIS THALIANA KINESIN 5); microtubule motor | chr4:2675338-2679482 FORWARDweakly similar to ( 192) FLA10_CHLRE Kinesin-like protein FLA10 (Protein KHP1) - Chlamydomonas reinhardtiihighly similar to ( 845) loc_os04g53760 12004.m10268 protein kinesin-1, putative, expressed seq=cds; coord=7:1141419..1148151:-1; parent_gene=GRMZM2G4369…	32.2515	0.499497	0.719743	1.07594	0.157533
GRMZM2G175065	GRMZM2G175065_T01	protein ABIL1	31.1	cell.organisation	weakly similar to ( 191) AT3G49290 | Symbols: ABIL2 | ABIL2 (ABL INTERACTOR-LIKE PROTEIN 2) | chr3:18273407-18275221 FORWARDmoderately similar to ( 467) ABIL3_ORYSA Probable protein ABIL3 (Abl interactor-like protein 3) - Oryza sativa (Rice)moderately similar to ( 467) loc_os01g13530 12001.m07962 protein protein ABIL1, putative, expressed seq=cds; coord=3:1545704..1548942:-1; parent_gene=GRMZM2G1…	32.0462	5.74067	1.50399	4.56353	1.35789
GRMZM2G150984	GRMZM2G150984_T01	hypothetical protein LOC100280432	31.1	cell.organisation	highly similar to ( 621) AT4G14330 | Symbols: | phragmoplast-associated kinesin-related protein 2 (PAKRP2) | chr4:8244228-8247286 FORWARDweakly similar to ( 115) K125_TOBAC 125 kDa kinesin-related protein - Nicotiana tabacum (Common tobacco)nearly identical (1240) loc_os02g56540 12002.m10676 protein kinesin-like protein KIF3A, putative, expressed seq=cds; coord=5:215023744..215028711:-1; parent_g…	14.3316	0.308737	0.970624	0.641283	0.292112
GRMZM2G058734	GRMZM2G058734_T01	hypothetical protein LOC100191491	31.1	cell.organisation	very weakly similar to (84.7) AT2G34730 | Symbols: | myosin heavy chain-related | chr2:14654611-14657443 FORWARDhighly similar to ( 842) loc_os03g57110 12003.m35440 protein expressed protein seq=cds; coord=1:285132040..285136056:-1; parent_gene=GRMZM2G058734	12.0186	1.16842	1.34218	0.995668	1.70077
GRMZM2G113652	GRMZM2G113652_T02	hypothetical protein LOC100383902	31.1	cell.organisation	highly similar to ( 581) AT5G27550 | Symbols: | ATP binding / microtubule motor | chr5:9727634-9731323 REVERSEmoderately similar to ( 224) K125_TOBAC 125 kDa kinesin-related protein - Nicotiana tabacum (Common tobacco)nearly identical (1046) loc_os05g33030 12005.m07535 protein kinesin-4, putative, expressed seq=cds; coord=8:87802649..87806995:1; parent_gene=GRMZM2G113652	16.9602	1.90002	1.35759	0.956746	0.326857
GRMZM2G136219	GRMZM2G136219_T01	hypothetical protein LOC100278444	31.1	cell.organisation	weakly similar to ( 172) AT5G02370 | Symbols: | kinesin motor protein-related | chr5:503444-506388 FORWARDmoderately similar to ( 458) loc_os04g30720 12004.m35280 protein kinesin motor domain containing protein, expressed seq=cds; coord=6:163506145..163510889:1; parent_gene=GRMZM2G136219	24.3915	0.600023	2.35798	1.55097	3.63336
GRMZM2G043346	GRMZM2G043346_T01		31.1	cell.organisation	moderately similar to ( 368) AT2G26770 | Symbols: | plectin-related | chr2:11404257-11407743 REVERSEhighly similar to ( 607) loc_os03g24940 12003.m34867 protein expressed protein seq=cds; coord=1:63150763..63157178:-1; parent_gene=GRMZM2G043346	17.985	1.04146	4.74758	1.34601	0.394151
GRMZM2G132686	GRMZM2G132686_T01	hypothetical protein LOC100280257	31.1	cell.organisation	highly similar to ( 639) AT3G16060 | Symbols: | kinesin motor family protein | chr3:5447503-5451196 FORWARDweakly similar to ( 151) K125_TOBAC 125 kDa kinesin-related protein - Nicotiana tabacum (Common tobacco)highly similar to ( 978) loc_os01g43580 12001.m10620 protein BY-2 kinesin-like protein 10, putative, expressed seq=cds; coord=8:145279095..145282999:1; parent_gene=GRMZM2G132686	16.7426	0.80778	2.69827	1.21179	0.764283
GRMZM2G346133	GRMZM2G346133_T01	dynein light chain LC6, flagellar outer arm	31.1	cell.organisation	weakly similar to ( 143) AT1G52240 | Symbols: ATROPGEF11, ROPGEF11 | ROPGEF11 (RHO GUANYL-NUCLEOTIDE EXCHANGE FACTOR 11); Rho guanyl-nucleotide exchange factor | chr1:19458844-19459235 REVERSEweakly similar to ( 176) loc_os02g16909 12002.m100707 protein dynein light chain LC6, flagellar outer arm, putative, expressed seq=cds; coord=5:136445637..136446669:1; parent_gene=GRMZM2G346133	16.6114	34.5447	9.83051	19.7941	23.6681
GRMZM5G837018	GRMZM5G837018_T01	hypothetical protein LOC100272304	31.1	cell.organisation	highly similar to ( 904) AT3G49650 | Symbols: | kinesin motor protein-related | chr3:18405260-18409402 REVERSEmoderately similar to ( 236) FLA10_CHLRE Kinesin-like protein FLA10 (Protein KHP1) - Chlamydomonas reinhardtiinearly identical (1221) loc_os03g56260 12003.m10535 protein chromosome-associated kinesin KIF4A, putative, expressed seq=cds; coord=1:282462126..282471625:1; parent_gene=GRMZM5G83…	16.4965	0.514024	2.17152	1.4829	1.763
GRMZM2G005516	GRMZM2G005516_T01		31.1	cell.organisation	moderately similar to ( 487) AT5G12250 | Symbols: TUB6 | TUB6 (BETA-6 TUBULIN); structural constituent of cytoskeleton | chr5:3961317-3962971 REVERSEmoderately similar to ( 491) TBB6_ORYSA Tubulin beta-6 chain (Beta-6 tubulin) - Oryza sativa (Rice)moderately similar to ( 491) loc_os05g34170 12005.m07648 protein tubulin beta-6 chain, putative, expressed seq=cds; coord=3:106101236..106102729:1; par…	15.6009	3.74623	7.65545	1.72919	7.62067
GRMZM2G320689	GRMZM2G320689_T01	Kinesin heavy chain Fragment	31.1	cell.organisation	nearly identical (1284) AT2G36200 | Symbols: | kinesin motor protein-related | chr2:15179739-15185189 REVERSEnearly identical (1304) K125_TOBAC 125 kDa kinesin-related protein - Nicotiana tabacum (Common tobacco)highly similar to ( 895) loc_os05g02670 12005.m083602 protein kinesin-related protein, putative, expressed seq=cds; coord=1:204859441..204866617:1; parent_gene=GRMZM2G320689	26.9659	1.6041	2.34143	1.74529	0.216818
GRMZM2G089351	GRMZM2G089351_T01	hypothetical protein LOC100272566	31.1	cell.organisation	highly similar to ( 649) AT3G16060 | Symbols: | kinesin motor family protein | chr3:5447503-5451196 FORWARDweakly similar to ( 151) K125_TOBAC 125 kDa kinesin-related protein - Nicotiana tabacum (Common tobacco)nearly identical (1050) loc_os01g43580 12001.m10620 protein BY-2 kinesin-like protein 10, putative, expressed seq=cds; coord=3:217421190..217425239:-1; parent_gene=GRMZM2G089351	19.6715	3.3372	4.12173	1.40836	1.35321
GRMZM2G164696	GRMZM2G164696_T03	Tubulin beta-1 chain (Beta-1-tubulin)	31.1	cell.organisation	highly similar to ( 842) AT5G23860 | Symbols: TUB8 | TUB8; structural constituent of cytoskeleton | chr5:8042962-8044528 FORWARDhighly similar to ( 849) TBB2_ORYSA Tubulin beta-2 chain (Beta-2 tubulin) - Oryza sativa (Rice)highly similar to ( 849) loc_os03g01530 12003.m05700 protein tubulin beta-2 chain, putative, expressed seq=cds; coord=1:2037790..2039758:1; parent_gene=GRMZM2G164696	118.619	3.15057	6.4157	3.70172	0.406488
GRMZM2G054715	GRMZM2G054715_T01	katanin p60 ATPase-containing subunit	31.1	cell.organisation	highly similar to ( 578) AT1G80350 | Symbols: ERH3, AAA1, FRA2, LUE1, ATKTN1, KTN1, FRC2, BOT1, FTR | ERH3 (ECTOPIC ROOT HAIR 3); ATP binding / nucleoside-triphosphatase/ nucleotide binding | chr1:30205499-30208050 REVERSEweakly similar to ( 199) CDC48_CAPAN Cell division cycle protein 48 homolog - Capsicum annuum (Bell pepper)highly similar to ( 824) loc_os01g49000 12001.m11089 protein katanin p…	17.9781	2.43758	4.99788	0.489193	0.20055
GRMZM2G085970	GRMZM2G085970_T01	Tubulin gamma-2 chain (Gamma-2-tubulin)	31.1	cell.organisation	highly similar to ( 878) AT5G05620 | Symbols: TUBG2, ATGCP2, GCP2 | GCP2 (GAMMA-TUBULIN COMPLEX PROTEIN 2); GTP binding / GTPase/ structural molecule | chr5:1679340-1681719 FORWARDhighly similar to ( 942) TBG2_MAIZE Tubulin gamma-2 chain (Gamma-2 tubulin) - Zea mays (Maize)highly similar to ( 922) loc_os05g06450 12005.m27549 protein tubulin gamma-2 chain, putative, expressed seq=cds; coord=6:1265…	16.2788	3.55068	6.80934	5.50681	0.403138
GRMZM2G451231	GRMZM2G451231_T01	hypothetical protein LOC100194298	31.1	cell.organisation	highly similar to ( 628) AT2G47500 | Symbols: | ATP binding / microtubule motor | chr2:19493247-19497882 FORWARDweakly similar to ( 102) K125_TOBAC 125 kDa kinesin-related protein - Nicotiana tabacum (Common tobacco)nearly identical (1038) loc_os12g36100 12012.m073854 protein kinesin-4, putative, expressed seq=cds; coord=10:23781102..23787786:1; parent_gene=GRMZM2G451231	13.7966	2.18347	4.02631	3.17861	0.476745
GRMZM2G114861	GRMZM2G114861_T01	Kinesin-1	31.1	cell.organisation	highly similar to ( 797) AT4G05190 | Symbols: ATK5 | ATK5 (ARABIDOPSIS THALIANA KINESIN 5); microtubule motor | chr4:2675338-2679482 FORWARDweakly similar to ( 195) FLA10_CHLRE Kinesin-like protein FLA10 (Protein KHP1) - Chlamydomonas reinhardtiinearly identical (1155) loc_os04g53760 12004.m10268 protein kinesin-1, putative, expressed seq=cds; coord=2:7622758..7627652:-1; parent_gene=GRMZM2G114861	23.4232	2.25673	5.02551	3.21181	0.266901
GRMZM2G318956	GRMZM2G318956_T01	hypothetical protein LOC100381487	31.1	cell.organisation	moderately similar to ( 367) AT3G43610 | Symbols: | tubulin binding | chr3:15517772-15523927 REVERSEmoderately similar to ( 372) loc_os04g47906 12004.m101625 protein gamma-tubulin complex component 6, putative, expressed seq=cds; coord=2:16769117..16803909:1; parent_gene=GRMZM2G318956	8.81236	1.92212	3.86073	1.57727	0.202069
GRMZM2G073888	GRMZM2G073888_T01	Tubulin gamma-1 chain (Gamma-1-tubulin)	31.1	cell.organisation	highly similar to ( 876) AT5G05620 | Symbols: TUBG2, ATGCP2, GCP2 | GCP2 (GAMMA-TUBULIN COMPLEX PROTEIN 2); GTP binding / GTPase/ structural molecule | chr5:1679340-1681719 FORWARDhighly similar to ( 937) TBG1_MAIZE Tubulin gamma-1 chain (Gamma-1 tubulin) - Zea mays (Maize)highly similar to ( 921) loc_os05g06450 12005.m27549 protein tubulin gamma-2 chain, putative, expressed seq=cds; coord=8:7927…	18.4182	6.77923	8.09103	7.18551	0.712687
GRMZM2G092459	GRMZM2G092459_T02	hypothetical protein LOC100384280	31.1	cell.organisation	moderately similar to ( 251) AT1G13180 | Symbols: DIS1, ARP3, ATARP3 | DIS1 (DISTORTED TRICHOMES 1); ATP binding / actin binding / protein binding / structural constituent of cytoskeleton | chr1:4495394-4498204 FORWARDweakly similar to ( 107) ACT_VOLCA Actin - Volvox carterimoderately similar to ( 274) loc_os02g38340 12002.m08922 protein actin-like protein 3, putative, expressed seq=cds; coord=4:…	20.8815	8.05305	9.13096	11.578	1.62381
GRMZM2G075655	GRMZM2G075655_T01	hypothetical protein LOC100277246	31.1	cell.organisation	moderately similar to ( 349) AT2G24420 | Symbols: | DNA repair ATPase-related | chr2:10380147-10382624 FORWARDhighly similar to ( 525) loc_os08g40790 12008.m26747 protein expressed protein seq=cds; coord=4:41956049..41961394:1; parent_gene=GRMZM2G075655	45.9703	16.4424	8.81579	10.3547	1.32657
GRMZM2G178650	GRMZM2G178650_T01	hypothetical protein LOC100217304	31.1	cell.organisation	moderately similar to ( 495) AT2G26770 | Symbols: | plectin-related | chr2:11404257-11407743 REVERSEhighly similar to ( 796) loc_os03g24940 12003.m34867 protein expressed protein seq=cds; coord=9:127684003..127694181:1; parent_gene=GRMZM2G178650	64.1255	3.84371	7.46864	4.53404	1.51531
GRMZM2G139583	GRMZM2G139583_T02	hypothetical protein LOC100277427	31.1	cell.organisation	nearly identical (1514) AT3G19960 | Symbols: ATM1 | ATM1 (ARABIDOPSIS THALIANA MYOSIN 1); motor | chr3:6949787-6956736 FORWARDnearly identical (1801) loc_os10g34710 12010.m06298 protein myosin-2 heavy chain, non muscle, putative, expressed seq=cds; coord=5:25983026..25993790:-1; parent_gene=GRMZM2G139583	13.9953	3.75373	4.67979	1.49367	0.122469
GRMZM2G099980	GRMZM2G099980_T01	hypothetical protein LOC100274116	31.1	cell.organisation	moderately similar to ( 300) AT3G55000 | Symbols: TON1A, TON1 | TON1A (TONNEAU 1) | chr3:20381612-20383577 FORWARDmoderately similar to ( 403) loc_os12g01170 12012.m04121 protein tonneau 1b, putative, expressed seq=cds; coord=3:229190166..229194335:1; parent_gene=GRMZM2G099980	30.7178	12.7864	8.12012	10.293	1.35496
GRMZM2G054621	GRMZM2G054621_T01	hypothetical protein LOC100193941	31.1	cell.organisation	moderately similar to ( 306) AT3G54170 | Symbols: ATFIP37, FIP37 | ATFIP37 (ARABIDOPSIS THALIANA FKBP12 INTERACTING PROTEIN 37); protein binding | chr3:20056848-20059396 FORWARDmoderately similar to ( 400) loc_os06g27970 12006.m07342 protein FKBP12-interacting protein of 37 kDa, putative, expressed seq=cds; coord=5:76613888..76621045:1; parent_gene=GRMZM2G054621	36.0823	10.1304	13.7412	5.58107	0.309191
GRMZM2G008093	GRMZM2G008093_T01	hypothetical protein LOC100381625	31.1	cell.organisation	highly similar to ( 987) AT3G53760 | Symbols: | tubulin family protein | chr3:19918182-19922264 REVERSEhighly similar to ( 967) GCP4_MEDTR Gamma-tubulin complex component 4 homolog - Medicago truncatula (Barrel medic)nearly identical (1277) loc_os05g06260 12005.m05153 protein gamma-tubulin complex component 4, putative, expressed seq=cds; coord=6:126812993..126837004:-1; parent_gene=GRMZM2G008093	35.2758	8.60399	9.45286	4.86823	0.175068
GRMZM2G124883	GRMZM2G124883_T01	Kinesin heavy chain Fragment	31.1	cell.organisation	highly similar to ( 672) AT1G63640 | Symbols: | kinesin motor protein-related | chr1:23589234-23595139 REVERSEmoderately similar to ( 223) FLA10_CHLRE Kinesin-like protein FLA10 (Protein KHP1) - Chlamydomonas reinhardtiinearly identical (1002) loc_os01g54080 12001.m11572 protein ATP binding protein, putative, expressed seq=cds; coord=8:174956855..174961114:-1; parent_gene=GRMZM2G124883	47.32	8.98268	12.4589	4.87793	0.299964
GRMZM2G146416	GRMZM2G146416_T01	hypothetical protein LOC100193731	31.1	cell.organisation	weakly similar to ( 143) AT5G61200 | Symbols: | FUNCTIONS IN: molecular_function unknown; INVOLVED IN: biological_process unknown; BEST Arabidopsis thaliana protein match is: myosin heavy chain-related (TAIR:AT5G07890.3); Has 16176 Blast hits to 10395 proteins in 702 species: Archae - 187; Bacteria - 979; Metazoa - 9556; Fungi - 894; Plants - 535; Viruses - 52; Other Eukaryotes - 3973 (source: NC…	13.4859	19.4139	18.0329	37.599	1.66986
GRMZM2G323622	GRMZM2G323622_T01		31.1	cell.organisation	highly similar to ( 680) AT1G63640 | Symbols: | kinesin motor protein-related | chr1:23589234-23595139 REVERSEmoderately similar to ( 219) FLA10_CHLRE Kinesin-like protein FLA10 (Protein KHP1) - Chlamydomonas reinhardtiihighly similar to ( 995) loc_os01g54080 12001.m11572 protein ATP binding protein, putative, expressed seq=cds; coord=3:199019124..199026441:1; parent_gene=GRMZM2G323622	51.0079	5.92676	13.8929	7.29516	0.393516
GRMZM2G115162	GRMZM2G115162_T01	hypothetical protein LOC100384298	31.1	cell.organisation	moderately similar to ( 409) AT4G19660 | Symbols: NPR4 | NPR4 (NPR1-like protein 4); protein binding | chr4:10696266-10698243 REVERSEhighly similar to ( 763) loc_os03g46440 12003.m09663 protein regulatory protein NPR1, putative, expressed seq=cds; coord=1:300742095..300744814:1; parent_gene=GRMZM2G115162	5.82028	6.93342	14.0457	29.2088	0.554372
GRMZM2G007885	GRMZM2G007885_T01	hypothetical protein LOC100216830	31.1	cell.organisation	moderately similar to ( 311) AT2G24420 | Symbols: | DNA repair ATPase-related | chr2:10380147-10382624 FORWARDmoderately similar to ( 472) loc_os09g32250 12009.m22149 protein expressed protein seq=cds; coord=2:190847628..190854489:1; parent_gene=GRMZM2G007885	64.822	11.1598	13.2638	5.44431	0.515066
GRMZM2G017305	GRMZM2G017305_T01	hypothetical protein LOC100382477	31.1	cell.organisation	highly similar to ( 797) AT1G80350 | Symbols: ERH3, AAA1, FRA2, LUE1, ATKTN1, KTN1, FRC2, BOT1, FTR | ERH3 (ECTOPIC ROOT HAIR 3); ATP binding / nucleoside-triphosphatase/ nucleotide binding | chr1:30205499-30208050 REVERSEweakly similar to ( 196) CDC48_CAPAN Cell division cycle protein 48 homolog - Capsicum annuum (Bell pepper)highly similar to ( 902) loc_os01g49000 12001.m11089 protein katanin p…	37.7353	14.8028	19.0649	6.4308	0.23539
GRMZM2G449909	GRMZM2G449909_T01		31.1	cell.organisation	nearly identical (1865) AT4G33200 | Symbols: XI-I, ATXI-I, XI-15 | XI-I; motor/ protein binding | chr4:16002768-16014792 REVERSEnearly identical (1539) loc_os03g48140 12003.m09824 protein myosin XI, putative, expressed seq=cds; coord=4:176870473..176897290:-1; parent_gene=GRMZM2G449909	21.1721	9.31994	8.15664	12.3244	0.142996
GRMZM2G092895	GRMZM2G092895_T01		31.1	cell.organisation	moderately similar to ( 293) AT4G17150 | Symbols: | unknown protein | chr4:9638591-9640983 FORWARDhighly similar to ( 522) loc_os06g40730 12006.m08608 protein expressed protein seq=cds; coord=6:99884497..99890846:1; parent_gene=GRMZM2G092895	75.2651	11.0456	18.4369	7.04322	0.646442
GRMZM2G437445	GRMZM2G437445_T01		31.1	cell.organisation	moderately similar to ( 389) AT3G53750 | Symbols: ACT3 | ACT3 (actin 3); structural constituent of cytoskeleton | chr3:19915924-19917371 FORWARDmoderately similar to ( 396) ACT7_ORYSA Actin-7 - Oryza sativa (Rice)moderately similar to ( 396) loc_os01g64630 12001.m150786 protein actin-7, putative, expressed seq=cds; coord=2:232893400..232895794:-1; parent_gene=GRMZM2G437445	6.33276	48.1542	27.6276	34.1652	0.946375
GRMZM2G042636	GRMZM2G042636_T02	hypothetical protein LOC100272336	31.1	cell.organisation	highly similar to ( 836) AT5G12250 | Symbols: TUB6 | TUB6 (BETA-6 TUBULIN); structural constituent of cytoskeleton | chr5:3961317-3962971 REVERSEhighly similar to ( 845) TBB5_MAIZE Tubulin beta-5 chain (Beta-5 tubulin) - Zea mays (Maize)highly similar to ( 845) loc_os01g18050 12001.m08347 protein tubulin beta-1 chain, putative, expressed seq=cds; coord=8:1370993..1374720:-1; parent_gene=GRMZM2G04…	68.7149	19.1827	28.7637	5.14935	6.30734
GRMZM2G117401	GRMZM2G117401_T02	hypothetical protein LOC100382371	31.1	cell.organisation	highly similar to ( 734) AT3G16630 | Symbols: ATKINESIN-13A, KINESIN-13A | KINESIN-13A; ATP binding / microtubule motor | chr3:5662660-5667261 REVERSEweakly similar to ( 166) FLA10_CHLRE Kinesin-like protein FLA10 (Protein KHP1) - Chlamydomonas reinhardtiihighly similar to ( 962) loc_os05g06280 12005.m27706 protein ATP binding protein, putative, expressed seq=cds; coord=8:44383789..44410624:1; pa…	47.3311	12.4331	16.4427	16.9074	1.62014
GRMZM2G017257	GRMZM2G017257_T01	hypothetical protein LOC100384406	31.1	cell.organisation	nearly identical (1504) AT5G65460 | Symbols: | kinesin motor protein-related | chr5:26161831-26169001 REVERSEweakly similar to ( 138) FLA10_CHLRE Kinesin-like protein FLA10 (Protein KHP1) - Chlamydomonas reinhardtiihighly similar to ( 894) loc_os06g11380 12006.m05855 protein ATP binding protein, putative, expressed seq=cds; coord=9:7186959..7210629:-1; parent_gene=GRMZM2G017257	39.8805	10.1734	14.3833	11.6147	14.6947
GRMZM2G015384	GRMZM2G015384_T01	hypothetical protein LOC100279759	31.1	cell.organisation	highly similar to ( 577) AT1G18450 | Symbols: ATARP4, ARP4 | ATARP4; structural constituent of cytoskeleton | chr1:6348199-6351766 FORWARDmoderately similar to ( 236) ACT_VOLCA Actin - Volvox carterihighly similar to ( 737) loc_os08g04280 12008.m04572 protein actin-like protein 6A, putative, expressed seq=cds; coord=1:2876246..2896381:-1; parent_gene=GRMZM2G015384	63.4874	18.4636	26.6332	19.2507	1.43865
GRMZM2G071518	GRMZM2G071518_T01	hypothetical protein LOC100274060	31.1	cell.organisation	highly similar to ( 837) AT5G17410 | Symbols: | tubulin family protein | chr5:5730651-5736415 FORWARDvery weakly similar to (81.3) GCP4_MEDTR Gamma-tubulin complex component 4 homolog - Medicago truncatula (Barrel medic)nearly identical (1097) loc_os04g42330 12004.m35369 protein gamma-tubulin complex component 2, putative, expressed seq=cds; coord=10:128689983..128697495:1; parent_gene=GRMZM2G071…	33.7661	24.0501	24.7423	9.29604	0.185
GRMZM2G081380	GRMZM2G081380_T01	hypothetical protein LOC100382409	31.1	cell.organisation	highly similar to ( 568) AT5G48460 | Symbols: | fimbrin-like protein, putative | chr5:19636225-19639365 REVERSEhighly similar to ( 826) loc_os01g33080 12001.m09625 protein fimbrin-like protein 3, putative, expressed seq=cds; coord=3:83042235..83069098:-1; parent_gene=GRMZM2G081380	79.5177	10.9179	26.5164	8.89863	0.186127
GRMZM5G869246	GRMZM5G869246_T01		31.1	cell.organisation	weakly similar to ( 161) AT4G39050 | Symbols: | kinesin-related protein (MKRP2) | chr4:18193462-18200148 FORWARDmoderately similar to ( 322) loc_os10g36880 12010.m06493 protein ATP binding protein, putative, expressed seq=cds; coord=5:22555032..22556880:1; parent_gene=GRMZM5G869246	158.013	45.1331	56.4344	36.9306	1.94104
GRMZM5G878615	GRMZM5G878615_T02	hypothetical protein LOC100280387 (LOC100280387), mRNA	31.1	cell.organisation	weakly similar to ( 115) AT5G59370 | Symbols: ACT4 | ACT4 (ACTIN 4); structural constituent of cytoskeleton | chr5:23950109-23951586 FORWARDweakly similar to ( 117) ACT3_PEA Actin-3 - Pisum sativum (Garden pea)weakly similar to ( 117) loc_os10g36650 12010.m06471 protein actin-2, putative, expressed seq=cds; coord=8:163242789..163247999:-1; parent_gene=GRMZM5G878615	62.2589	28.3137	34.1008	23.0355	31.8963
GRMZM2G173700	GRMZM2G173700_T02	Kinesin heavy chain Fragment	31.1	cell.organisation	highly similar to ( 790) AT1G63640 | Symbols: | kinesin motor protein-related | chr1:23589234-23595139 REVERSEmoderately similar to ( 217) FLA10_CHLRE Kinesin-like protein FLA10 (Protein KHP1) - Chlamydomonas reinhardtiinearly identical (1162) loc_os05g44560 12005.m08582 protein kinesin motor domain containing protein, expressed seq=cds; coord=8:124457224..124464067:-1; parent_gene=GRMZM2G173700	65.6273	23.9855	31.0329	13.1152	0.261853
GRMZM2G009849	GRMZM2G009849_T01	Putative uncharacterized protein	31.1	cell.organisation	nearly identical (1579) AT2G35630 | Symbols: MOR1, GEM1 | MOR1 (MICROTUBULE ORGANIZATION 1); microtubule binding | chr2:14966828-14980361 FORWARDnearly identical (2172) loc_os01g60040 12001.m12135 protein cytoskeleton-associated protein 5, putative, expressed seq=cds; coord=3:186172423..186192188:1; parent_gene=GRMZM2G009849	32.5625	12.9245	17.8278	9.15222	1.32598
GRMZM2G106028	GRMZM2G106028_T01		31.1	cell.organisation	highly similar to ( 676) AT5G51600 | Symbols: PLE, ATMAP65-3, MAP65-3 | PLE (PLEIADE); microtubule binding | chr5:20961061-20964080 REVERSEnearly identical (1090) loc_os01g49200 12001.m11107 protein microtubule-associated protein, putative, expressed seq=cds; coord=3:207551931..207557174:-1; parent_gene=GRMZM2G106028	38.5435	32.3848	36.0974	17.5755	0.185703
GRMZM2G385925	GRMZM2G385925_T01		31.1	cell.organisation	highly similar to ( 983) AT5G06670 | Symbols: | ATP binding / microtubule motor | chr5:2048243-2055019 REVERSEmoderately similar to ( 247) FLA10_CHLRE Kinesin-like protein FLA10 (Protein KHP1) - Chlamydomonas reinhardtiinearly identical (1517) loc_os02g53520 12002.m10381 protein ATP binding protein, putative, expressed seq=cds; coord=5:211512773..211530461:-1; parent_gene=GRMZM2G385925	78.4223	17.3926	29.2254	18.7553	0.63838
GRMZM2G172523	GRMZM2G172523_T01	tubulin--tyrosine ligase-like protein 12	31.1	cell.organisation	highly similar to ( 560) AT1G77550 | Symbols: | protein binding / tubulin-tyrosine ligase | chr1:29138490-29142965 REVERSEhighly similar to ( 839) loc_os03g08140 12003.m06323 protein tubulin--tyrosine ligase-like protein 12, putative, expressed seq=cds; coord=9:150649384..150656114:-1; parent_gene=GRMZM2G172523	44.6791	29.2855	43.1381	17.3799	0.188494
GRMZM2G082484	GRMZM2G082484_T01	hypothetical protein LOC100381643	31.1	cell.organisation	highly similar to ( 743) AT5G09810 | Symbols: ACT2, ACT7 | ACT7 (ACTIN 7); structural constituent of cytoskeleton | chr5:3052809-3054220 FORWARDhighly similar to ( 750) ACT2_ORYSA Actin-2 - Oryza sativa (Rice)highly similar to ( 750) loc_os10g36650 12010.m06471 protein actin-2, putative, expressed seq=cds; coord=1:224444114..224447387:-1; parent_gene=GRMZM2G082484	30.1334	20.8692	62.4423	73.0766	0.5447
GRMZM2G064993	GRMZM2G064993_T01	annexin p33	31.1	cell.organisation	moderately similar to ( 375) AT5G10230 | Symbols: ANNAT7, ANN7 | ANNAT7 (ANNEXIN ARABIDOPSIS 7); calcium ion binding / calcium-dependent phospholipid binding | chr5:3209738-3211396 REVERSEmoderately similar to ( 323) ANX4_FRAAN Annexin-like protein RJ4 - Fragaria ananassa (Strawberry)highly similar to ( 519) loc_os06g11800 12006.m05897 protein annexin-like protein RJ4, putative, expressed seq=cds…	71.664	36.3231	87.9118	55.7095	71.6437
GRMZM2G105770	GRMZM2G105770_T01		31.1	cell.organisation	nearly identical (1102) AT4G39050 | Symbols: | kinesin-related protein (MKRP2) | chr4:18193462-18200148 FORWARDmoderately similar to ( 247) FLA10_CHLRE Kinesin-like protein FLA10 (Protein KHP1) - Chlamydomonas reinhardtiinearly identical (1479) loc_os10g36880 12010.m06493 protein ATP binding protein, putative, expressed seq=cds; coord=1:223927990..223942085:1; parent_gene=GRMZM2G105770	88.371	23.4927	33.2031	15.8313	0.131915
GRMZM2G022777	GRMZM2G022777_T01	hypothetical protein LOC100273044	31.1	cell.organisation	moderately similar to ( 495) AT2G34560 | Symbols: | katanin, putative | chr2:14560266-14562695 FORWARDweakly similar to ( 178) CDC48_SOYBN Cell division cycle protein 48 homolog (Valosin-containing protein homolog) (VCP) - Glycine max (Soybean)highly similar to ( 663) loc_os01g55260 12001.m11685 protein katanin p60 ATPase-containing subunit A-like 1, putative, expressed seq=cds; coord=3:196047077…	71.989	47.2608	51.4195	16.3849	2.05029
GRMZM2G017525	GRMZM2G017525_T01		31.1	cell.organisation	moderately similar to ( 442) AT1G24764 | Symbols: ATMAP70-2 | ATMAP70-2 (microtubule-associated proteins 70-2); microtubule binding | chr1:8760001-8763256 REVERSEhighly similar to ( 588) loc_os12g44340 12012.m08205 protein ATMAP70-2, putative, expressed seq=cds; coord=3:95264932..95267316:1; parent_gene=GRMZM2G017525	196.746	76.4669	94.8475	24.594	0.953756
GRMZM2G068755	GRMZM2G068755_T01	hypothetical protein LOC100280369	31.1	cell.organisation	nearly identical (2492) AT2G35630 | Symbols: MOR1, GEM1 | MOR1 (MICROTUBULE ORGANIZATION 1); microtubule binding | chr2:14966828-14980361 FORWARDnearly identical (3260) loc_os01g60040 12001.m12135 protein cytoskeleton-associated protein 5, putative, expressed seq=cds; coord=8:170827069..170854528:1; parent_gene=GRMZM2G068755	46.9037	22.1914	26.9099	17.9255	4.98664
GRMZM2G061950	GRMZM2G061950_T01	annexin2	31.1	cell.organisation	moderately similar to ( 385) AT5G65020 | Symbols: ANNAT2 | ANNAT2 (Annexin Arabidopsis 2); calcium ion binding / calcium-dependent phospholipid binding | chr5:25974366-25975554 FORWARDmoderately similar to ( 343) ANX4_FRAAN Annexin-like protein RJ4 - Fragaria ananassa (Strawberry)highly similar to ( 566) loc_os02g51750 12002.m10206 protein annexin-like protein RJ4, putative, expressed seq=cds; co…	61.7328	24.743	129.353	71.8135	31.3916
GRMZM5G862817	GRMZM5G862817_T03	phloem-specific lectin	31.1	cell.organisation	weakly similar to ( 157) AT2G02230 | Symbols: AtPP2-B1 | AtPP2-B1 (Phloem protein 2-B1); carbohydrate binding | chr2:590393-591595 REVERSEmoderately similar to ( 242) loc_os02g56840 12002.m10706 protein phloem-specific lectin, putative, expressed seq=cds; coord=5:215265820..215267696:1; parent_gene=GRMZM5G862817	14.8027	143.702	116.467	62.8602	0.95749
GRMZM2G108780	GRMZM2G108780_T01	Profilin-4 (ZmPRO4)	31.1	cell.organisation	weakly similar to ( 189) AT2G19770 | Symbols: PRF5 | PRF5 (PROFILIN5); actin binding / actin monomer binding | chr2:8519885-8521119 REVERSEmoderately similar to ( 238) PROF4_MAIZE Profilin-4 (ZmPRO4) - Zea mays (Maize)moderately similar to ( 215) loc_os06g05880 12006.m05314 protein profilin-2, putative, expressed seq=cds; coord=6:74407967..74410838:1; parent_gene=GRMZM2G108780	91.2484	194.237	181.901	135.411	0.799903
GRMZM2G026218	GRMZM2G026218_T02		31.1	cell.organisation	nearly identical (1313) AT5G47820 | Symbols: FRA1 | FRA1 (FRAGILE FIBER 1); microtubule motor | chr5:19366505-19372229 FORWARDmoderately similar to ( 273) FLA10_CHLRE Kinesin-like protein FLA10 (Protein KHP1) - Chlamydomonas reinhardtiinearly identical (1738) loc_os09g02650 12009.m03637 protein chromosome-associated kinesin KLP1, putative, expressed seq=cds; coord=7:47925535..47938203:-1; parent_…	263.634	30.6291	56.7614	24.0596	0.115228
GRMZM2G180988	GRMZM2G180988_T01	hypothetical protein LOC100279855	31.1	cell.organisation	nearly identical (1133) AT2G41740 | Symbols: VLN2, ATVLN2 | VLN2 (VILLIN 2); actin binding | chr2:17410962-17416878 REVERSEnearly identical (1366) loc_os03g24220 12003.m34866 protein villin-3, putative, expressed seq=cds; coord=8:158089073..158099500:-1; parent_gene=GRMZM2G180988	80.5958	60.6255	75.2829	16.3918	17.804
GRMZM2G051782	GRMZM2G051782_T01		31.1	cell.organisation	highly similar to ( 798) AT5G19780 | Symbols: TUA5 | TUA5; structural constituent of cytoskeleton | chr5:6687212-6688926 FORWARDhighly similar to ( 796) TBA6_MAIZE Tubulin alpha-6 chain (Alpha-6 tubulin) - Zea mays (Maize)highly similar to ( 817) loc_os03g11970 12003.m06649 protein tubulin alpha-2 chain, putative, expressed seq=cds; coord=9:146299403..146305484:1; parent_gene=GRMZM2G051782	12.141	252.311	158.993	109.332	4.59353
GRMZM2G043822	GRMZM2G043822_T01	Tubulin beta-7 chain (Beta-7-tubulin)	31.1	cell.organisation	highly similar to ( 568) AT5G62700 | Symbols: TUB3 | TUB3; GTP binding / GTPase/ structural molecule | chr5:25184501-25186426 FORWARDhighly similar to ( 575) TBB7_MAIZE Tubulin beta-7 chain (Beta-7 tubulin) - Zea mays (Maize)highly similar to ( 573) loc_os06g46000 12006.m31916 protein tubulin beta-3 chain, putative, expressed seq=cds; coord=6:92813290..92815973:-1; parent_gene=GRMZM2G043822	275.659	139.754	132.834	55.3736	1.27926
GRMZM2G009136	GRMZM2G009136_T01	annexin A4	31.1	cell.organisation	moderately similar to ( 327) AT1G68090 | Symbols: ANNAT5, ANN5 | ANN5; calcium ion binding / calcium-dependent phospholipid binding | chr1:25519442-25520774 REVERSEmoderately similar to ( 209) ANX4_FRAAN Annexin-like protein RJ4 - Fragaria ananassa (Strawberry)highly similar to ( 572) loc_os09g23160 12009.m059972 protein annexin A4, putative, expressed seq=cds; coord=2:178875051..178880178:1; par…	29.0341	300.786	376.572	97.8069	19.8123
GRMZM2G081053	GRMZM2G081053_T01	protein binding protein	31.1	cell.organisation	highly similar to ( 705) AT5G14230 | Symbols: | protein binding | chr5:4591883-4595775 FORWARDnearly identical (1150) loc_os04g41280 12004.m09107 protein protein binding protein, putative, expressed seq=cds; coord=2:34567122..34576294:-1; parent_gene=GRMZM2G081053	11.7837	0.183586	0.216439	0.254221
GRMZM2G133028	GRMZM2G133028_T03	hypothetical protein LOC100275617	31.1	cell.organisation	moderately similar to ( 372) AT4G36440 | Symbols: | unknown protein | chr4:17207213-17209873 REVERSEhighly similar to ( 568) loc_os01g15790 12001.m08177 protein expressed protein seq=cds; coord=3:40577540..40623886:-1; parent_gene=GRMZM2G133028	9.92699	0.937527	0.526331	0.74185
GRMZM5G860469	GRMZM5G860469_T01		31.1	cell.organisation	highly similar to ( 602) AT2G21300 | Symbols: | kinesin motor family protein | chr2:9114396-9118292 REVERSEweakly similar to ( 171) FLA10_CHLRE Kinesin-like protein FLA10 (Protein KHP1) - Chlamydomonas reinhardtiinearly identical (1222) loc_os04g45580 12004.m09511 protein kinesin heavy chain, putative, expressed seq=cds; coord=2:22231026..22241771:1; parent_gene=GRMZM5G860469	5.58495	0.267403	0.490395	0.493714
GRMZM2G141208	GRMZM2G141208_T01	LOC100284360	31.1	cell.organisation	moderately similar to ( 461) AT5G55230 | Symbols: ATMAP65-1, MAP65-1 | ATMAP65-1 (MICROTUBULE-ASSOCIATED PROTEINS 65-1); microtubule binding | chr5:22402716-22405182 FORWARDhighly similar to ( 787) loc_os05g33890 12005.m27822 protein microtubule-associated protein MAP65-1a, putative, expressed seq=cds; coord=6:146498530..146503972:1; parent_gene=GRMZM2G141208	23.5011	0.939109	0.83037	1.30043
GRMZM2G034828	GRMZM2G034828_T01	Kinesin heavy chain Fragment	31.1	cell.organisation	highly similar to ( 502) AT3G20150 | Symbols: | kinesin motor family protein | chr3:7031412-7036499 FORWARDweakly similar to ( 127) FLA10_CHLRE Kinesin-like protein FLA10 (Protein KHP1) - Chlamydomonas reinhardtiinearly identical (1117) loc_os03g39020 12003.m08996 protein kinesin heavy chain, putative, expressed seq=cds; coord=1:246819466..246825022:-1; parent_gene=GRMZM2G034828	39.8745	0.624539	0.490866	0.768736
GRMZM2G062084	GRMZM2G062084_T01	hypothetical protein LOC100273492 (LOC100273492), mRNA	31.1	cell.organisation	highly similar to ( 610) AT4G14330 | Symbols: | phragmoplast-associated kinesin-related protein 2 (PAKRP2) | chr4:8244228-8247286 FORWARDweakly similar to ( 114) K125_TOBAC 125 kDa kinesin-related protein - Nicotiana tabacum (Common tobacco)nearly identical (1268) loc_os02g56540 12002.m10676 protein kinesin-like protein KIF3A, putative, expressed seq=cds; coord=4:172055498..172060332:1; parent_ge…	10.1961	0.171072	0.806739	0.157928
GRMZM2G128426	GRMZM2G128426_T01		31.1	cell.organisation	moderately similar to ( 323) AT1G77580 | Symbols: | myosin heavy chain-related | chr1:29144632-29146600 REVERSEnearly identical (1083) loc_os11g06910 12011.m079945 protein coiled-coil protein, putative, expressed seq=cds; coord=4:204375724..204381509:-1; parent_gene=GRMZM2G128426	24.1194	0.245324	0.771264	0.150983
GRMZM2G104534	GRMZM2G104534_T01		31.1	cell.organisation	weakly similar to ( 198) AT2G38440 | Symbols: ITB1, SCAR2, DIS3, WAVE4, ATSCAR2 | SCAR2 (SCAR HOMOLOG 2) | chr2:16095550-16100851 FORWARDweakly similar to ( 192) SCRL1_ORYSA SCAR-like protein 1 - Oryza sativa (Rice)highly similar to ( 598) loc_os03g18710 12003.m07292 protein expressed protein seq=cds; coord=1:46576198..46582130:-1; parent_gene=GRMZM2G104534	8.25159	1.42743	0.682903	3.09386
GRMZM2G127115	GRMZM2G127115_T01		31.1	cell.organisation	highly similar to ( 731) AT2G29890 | Symbols: VLN1, ATVLN1 | VLN1 (VILLIN-LIKE 1); actin binding / actin filament binding | chr2:12744597-12749474 FORWARDnearly identical (1189) loc_os05g06110 12005.m05138 protein villin-1, putative, expressed seq=cds; coord=6:123383408..123388912:1; parent_gene=GRMZM2G127115	11.4366	0.528249	1.03796	0.650214
GRMZM2G172834	GRMZM2G172834_T01	annexin A4	31.1	cell.organisation	moderately similar to ( 313) AT1G68090 | Symbols: ANNAT5, ANN5 | ANN5; calcium ion binding / calcium-dependent phospholipid binding | chr1:25519442-25520774 REVERSEweakly similar to ( 188) ANX4_FRAAN Annexin-like protein RJ4 - Fragaria ananassa (Strawberry)moderately similar to ( 500) loc_os09g23160 12009.m059972 protein annexin A4, putative, expressed seq=cds; coord=4:79757816..79759407:1; paren…	0.372204	19.3218	2.55231	6.59526
GRMZM2G132371	GRMZM2G132371_T01	Putative uncharacterized protein	31.1	cell.organisation	highly similar to ( 603) AT2G36200 | Symbols: | kinesin motor protein-related | chr2:15179739-15185189 REVERSEhighly similar to ( 638) K125_TOBAC 125 kDa kinesin-related protein - Nicotiana tabacum (Common tobacco)highly similar to ( 626) loc_os08g44420 12008.m08415 protein kinesin-related protein, putative, expressed seq=cds; coord=4:51892236..51898445:1; parent_gene=GRMZM2G132371	26.8492	0.945406	1.30035	1.89099
AC208897.3	AC208897.3_FGT003		31.1	cell.organisation	weakly similar to ( 150) AT1G51405 | Symbols: | myosin-related | chr1:19057780-19059582 FORWARDmoderately similar to ( 362) loc_os03g11770 12003.m06629 protein expressed protein seq=cds; coord=1:27116186..27121004:1; parent_gene=AC208897.3_FG003	4.65712	26.6497	2.06639	31.3317
GRMZM2G396922	GRMZM2G396922_T01		31.1	cell.organisation	moderately similar to ( 367) AT1G12430 | Symbols: PAK, ARK3 | ARK3 (ARMADILLO REPEAT KINESIN 3); ATP binding / binding / microtubule motor | chr1:4234122-4238552 REVERSEweakly similar to ( 142) KLP1_CHLRE Kinesin-like protein KLP1 - Chlamydomonas reinhardtiimoderately similar to ( 443) loc_os06g04560 12006.m091593 protein PAK, putative, expressed seq=cds; coord=6:68752771..68753915:-1; parent_gen…	29.2807	2.01682	6.07642	0.62062
GRMZM2G082384	GRMZM2G082384_T01		31.1	cell.organisation	moderately similar to ( 461) AT5G02370 | Symbols: | kinesin motor protein-related | chr5:503444-506388 FORWARDweakly similar to ( 172) FLA10_CHLRE Kinesin-like protein FLA10 (Protein KHP1) - Chlamydomonas reinhardtiihighly similar to ( 766) loc_os05g38480 12005.m08027 protein kinesin-like protein KIF22, putative, expressed seq=cds; coord=8:116420667..116424771:1; parent_gene=GRMZM2G082384	37.0501	1.75918	2.1604	4.16153
GRMZM2G559436	GRMZM2G559436_T01		31.1	cell.organisation	moderately similar to ( 390) AT4G16340 | Symbols: SPK1 | SPK1 (SPIKE1); GTP binding / GTPase binding / guanyl-nucleotide exchange factor | chr4:9228773-9241060 REVERSEvery weakly similar to (89.4) loc_os03g21080 12003.m07515 protein guanine nucleotide exchange factor, putative, expressed seq=cds; coord=1:53833929..53842624:1; parent_gene=GRMZM2G559436	21.0404	3.09775	7.30416	1.27099
GRMZM2G121649	GRMZM2G121649_T02	hypothetical protein LOC100279089	31.1	cell.organisation	moderately similar to ( 385) AT2G01910 | Symbols: ATMAP65-6, MAP65-6 | ATMAP65-6; microtubule binding | chr2:417698-420182 FORWARDhighly similar to ( 525) loc_os09g27700 12009.m22112 protein microtubule-associated protein MAP65-1a, putative, expressed seq=cds; coord=7:124214202..124219632:-1; parent_gene=GRMZM2G121649	84.3278	1.18032	1.78911	1.86793
GRMZM2G410831	GRMZM2G410831_T01		31.1	cell.organisation	moderately similar to ( 201) AT2G21380 | Symbols: | kinesin motor protein-related | chr2:9141833-9148883 FORWARDmoderately similar to ( 434) loc_os04g35510 12004.m78936 protein CENP-E-like kinetochore protein, putative, expressed seq=cds; coord=2:49681531..49685803:-1; parent_gene=GRMZM2G410831	13.88	2.0917	2.59579	1.11794
GRMZM2G177867	GRMZM2G177867_T02	hypothetical protein LOC100304348	31.1	cell.organisation	highly similar to ( 937) AT3G44050 | Symbols: | kinesin motor protein-related | chr3:15818738-15824792 FORWARDmoderately similar to ( 234) FLA10_CHLRE Kinesin-like protein FLA10 (Protein KHP1) - Chlamydomonas reinhardtiinearly identical (1562) loc_os03g53920 12003.m10357 protein kinesin, motor region, putative, expressed seq=cds; coord=1:276673241..276683686:1; parent_gene=GRMZM2G177867	22.5891	0.334038	1.31271	0.87372
GRMZM2G077942	GRMZM2G077942_T01	actin-depolymerizing factor 5	31.1	cell.organisation	moderately similar to ( 228) AT2G16700 | Symbols: ADF5, ATADF5 | ADF5 (ACTIN DEPOLYMERIZING FACTOR 5); actin binding | chr2:7244717-7245467 FORWARDweakly similar to ( 189) ADF_VITVI Actin-depolymerizing factor (ADF) - Vitis vinifera (Grape)moderately similar to ( 285) loc_os03g13950 12003.m101591 protein actin-depolymerizing factor 5, putative, expressed seq=cds; coord=1:32867955..32871278:-1; pa…	1.98568	10.2418	4.92591	20.603
GRMZM2G043857	GRMZM2G043857_T01	hypothetical protein LOC100275414	31.1	cell.organisation	highly similar to ( 502) loc_os06g19110 12006.m06574 protein cadmium tolerance factor, putative, expressed seq=cds; coord=1:41427933..41431457:1; parent_gene=GRMZM2G043857	0.896347	4.10567	2.83178	10.6745
GRMZM5G845682	GRMZM5G845682_T01	hypothetical protein LOC100193412	31.1	cell.organisation	moderately similar to ( 299) AT1G63640 | Symbols: | kinesin motor protein-related | chr1:23589234-23595139 REVERSEweakly similar to ( 123) FLA10_CHLRE Kinesin-like protein FLA10 (Protein KHP1) - Chlamydomonas reinhardtiimoderately similar to ( 370) loc_os01g54080 12001.m11572 protein ATP binding protein, putative, expressed seq=cds; coord=6:160413885..160416907:1; parent_gene=GRMZM5G845682	17.0845	2.09108	6.44764	1.48493
GRMZM2G010657	GRMZM2G010657_T01	Putative uncharacterized protein	31.1	cell.organisation	highly similar to ( 535) AT4G16340 | Symbols: SPK1 | SPK1 (SPIKE1); GTP binding / GTPase binding / guanyl-nucleotide exchange factor | chr4:9228773-9241060 REVERSE seq=cds; coord=1:53822733..53830790:1; parent_gene=GRMZM2G010657	25.3978	5.75274	6.33003	2.00627
GRMZM2G100714	GRMZM2G100714_T01	hypothetical protein LOC100280300	31.1	cell.organisation	highly similar to ( 603) AT2G01910 | Symbols: ATMAP65-6, MAP65-6 | ATMAP65-6; microtubule binding | chr2:417698-420182 FORWARDhighly similar to ( 985) loc_os03g13460 12003.m35116 protein microtubule-associated protein MAP65-1a, putative, expressed seq=cds; coord=1:31857243..31862762:1; parent_gene=GRMZM2G100714	25.8031	3.01504	5.0554	4.54619
GRMZM2G122965	GRMZM2G122965_T01	hypothetical protein LOC100381956 (LOC100381956), mRNA	31.1	cell.organisation	highly similar to ( 601) AT2G47500 | Symbols: | ATP binding / microtubule motor | chr2:19493247-19497882 FORWARDvery weakly similar to (98.2) K125_TOBAC 125 kDa kinesin-related protein - Nicotiana tabacum (Common tobacco)highly similar to ( 807) loc_os03g18980 12003.m07316 protein kinesin-4, putative, expressed seq=cds; coord=1:47699083..47705236:-1; parent_gene=GRMZM2G122965	8.04636	1.63646	3.69084	1.31367
GRMZM2G066400	GRMZM2G066400_T01	hypothetical protein LOC100194007	31.1	cell.organisation	weakly similar to ( 171) AT2G34730 | Symbols: | myosin heavy chain-related | chr2:14654611-14657443 FORWARDhighly similar to ( 645) loc_os09g04810 12009.m50204 protein myosin heavy chain, putative, expressed seq=cds; coord=6:9190508..9194532:-1; parent_gene=GRMZM2G066400	33.1802	2.5593	4.69355	2.04764
GRMZM2G077404	GRMZM2G077404_T01	arginine N-methyltransferase 2	31.1	cell.organisation	moderately similar to ( 457) AT5G65860 | Symbols: | ankyrin repeat family protein | chr5:26347706-26348686 REVERSEhighly similar to ( 559) loc_os03g55330 12003.m10448 protein arginine N-methyltransferase 2, putative, expressed seq=cds; coord=5:6427906..6433279:1; parent_gene=GRMZM2G077404	3.11427	8.46479	11.2116	2.17067
GRMZM2G472231	GRMZM2G472231_T01	hypothetical protein LOC100194301	31.1	cell.organisation	weakly similar to ( 142) AT4G15930 | Symbols: | microtubule motor | chr4:9036344-9037825 FORWARDweakly similar to ( 126) DYL1_CHLRE Dynein 8 kDa light chain, flagellar outer arm - Chlamydomonas reinhardtiiweakly similar to ( 187) loc_os01g15260 12001.m08124 protein dynein light chain LC6, flagellar outer arm, putative, expressed seq=cds; coord=3:36304352..36308336:1; parent_gene=GRMZM2G472231	23.1959	28.21	22.6541	78.4105
GRMZM2G041015	GRMZM2G041015_T01	protein ABIL1	31.1	cell.organisation	moderately similar to ( 256) AT2G46225 | Symbols: ABIL1 | ABIL1 (Abi-1-like 1) | chr2:18982113-18984074 FORWARDmoderately similar to ( 420) ABIL1_ORYSA Probable protein ABIL1 (Abl interactor-like protein 1) - Oryza sativa (Rice)moderately similar to ( 420) loc_os01g43420 12001.m10605 protein protein ABIL1, putative, expressed seq=cds; coord=3:217692785..217696057:1; parent_gene=GRMZM2G041015	5.40856	16.6065	10.1635	2.5132
GRMZM2G101874	GRMZM2G101874_T01	microtubule-associated protein MAP65-1a	31.1	cell.organisation	highly similar to ( 653) AT5G55230 | Symbols: ATMAP65-1, MAP65-1 | ATMAP65-1 (MICROTUBULE-ASSOCIATED PROTEINS 65-1); microtubule binding | chr5:22402716-22405182 FORWARDhighly similar to ( 931) loc_os06g20370 12006.m06694 protein microtubule-associated protein MAP65-1a, putative, expressed seq=cds; coord=6:120878064..120884267:-1; parent_gene=GRMZM2G101874	91.7861	3.86446	8.18392	1.88287
GRMZM2G018951	GRMZM2G018951_T01	hypothetical protein LOC100384084	31.1	cell.organisation	moderately similar to ( 346) AT1G55550 | Symbols: | ATP binding / microtubule motor | chr1:20748915-20752862 FORWARDweakly similar to ( 138) FLA10_CHLRE Kinesin-like protein FLA10 (Protein KHP1) - Chlamydomonas reinhardtiihighly similar to ( 565) loc_os01g15540 12001.m08152 protein kinesin-4, putative, expressed seq=cds; coord=3:37768917..37774810:-1; parent_gene=GRMZM2G018951	10.0016	2.6025	6.0161	6.92496
GRMZM2G062738	GRMZM2G062738_T01	Putative uncharacterized protein	31.1	cell.organisation	moderately similar to ( 479) AT3G25690 | Symbols: CHUP1 | CHUP1 (CHLOROPLAST UNUSUAL POSITIONING 1) | chr3:9354061-9357757 FORWARDhighly similar to ( 682) loc_os12g01449 12012.m04148 protein expressed protein seq=cds; coord=6:165941333..165945837:-1; parent_gene=GRMZM2G062738	6.3541	10.9044	7.21401	20.6401
GRMZM2G447455	GRMZM2G447455_T01		31.1	cell.organisation	highly similar to ( 952) AT1G12430 | Symbols: PAK, ARK3 | ARK3 (ARMADILLO REPEAT KINESIN 3); ATP binding / binding / microtubule motor | chr1:4234122-4238552 REVERSEweakly similar to ( 164) KLP1_CHLRE Kinesin-like protein KLP1 - Chlamydomonas reinhardtiinearly identical (1261) loc_os06g04560 12006.m091593 protein PAK, putative, expressed seq=cds; coord=9:21874753..21890381:1; parent_gene=GRMZM2G4…	37.3538	5.01774	7.28999	2.17573
GRMZM2G070273	GRMZM2G070273_T01	Kinesin-like calmodulin binding protein	31.1	cell.organisation	nearly identical (1570) AT5G65930 | Symbols: ZWI, PKCBP, KCBP | ZWI (ZWICHEL); calmodulin binding / microtubule motor | chr5:26370369-26376394 REVERSEweakly similar to ( 185) FLA10_CHLRE Kinesin-like protein FLA10 (Protein KHP1) - Chlamydomonas reinhardtiinearly identical (1978) loc_os04g57140 12004.m10599 protein kinesin-like calmodulin binding protein, putative, expressed seq=cds; coord=2:30625…	32.0352	3.20442	6.61122	18.9818
GRMZM2G037140	GRMZM2G037140_T01	hypothetical protein LOC100192897	31.1	cell.organisation	moderately similar to ( 228) AT5G59890 | Symbols: ADF4, ATADF4 | ADF4 (ACTIN DEPOLYMERIZING FACTOR 4); actin binding | chr5:24123107-24123596 FORWARDmoderately similar to ( 231) ADF1_PETHY Actin-depolymerizing factor 1 (ADF 1) - Petunia hybrida (Petunia)moderately similar to ( 254) loc_os05g02250 12005.m64199 protein expressed protein seq=cds; coord=6:35896131..35897803:-1; parent_gene=GRMZM2G037…	9.53238	24.2162	18.8889	5.41952
GRMZM2G022032	GRMZM2G022032_T01		31.1	cell.organisation	highly similar to ( 653) AT2G31820 | Symbols: | ankyrin repeat family protein | chr2:13530350-13532562 FORWARDhighly similar to ( 940) loc_os09g34280 12009.m060043 protein protein binding protein, putative, expressed seq=cds; coord=2:193829792..193833616:1; parent_gene=GRMZM2G022032	14.2881	27.031	10.4323	59.2994
GRMZM5G816015	GRMZM5G816015_T01	hypothetical protein LOC100273796	31.1	cell.organisation	moderately similar to ( 456) AT3G60740 | Symbols: TTN1, EMB133, TFC D, CHO | TTN1 (TITAN 1); tubulin binding | chr3:22447385-22453325 REVERSEhighly similar to ( 702) loc_os10g36490 12010.m06458 protein tubulin folding cofactor D, putative, expressed seq=cds; coord=5:23482158..23485611:1; parent_gene=GRMZM5G816015	31.6674	12.2514	16.643	3.90965
GRMZM2G015861	GRMZM2G015861_T01	hypothetical protein LOC100193210	31.1	cell.organisation	weakly similar to ( 195) AT3G60830 | Symbols: ATARP7, ARP7 | ATARP7 (ACTIN-RELATED PROTEIN 7); structural constituent of cytoskeleton | chr3:22474298-22476000 FORWARDvery weakly similar to (82.4) ACT13_SOLTU Actin-101 - Solanum tuberosum (Potato)weakly similar to ( 158) loc_os03g56970 12003.m10616 protein ATARP7, putative, expressed seq=cds; coord=5:31818815..31828131:1; parent_gene=GRMZM2G015861	55.8817	12.2331	14.7356	13.3799
GRMZM2G008556	GRMZM2G008556_T01	hypothetical protein LOC100384632	31.1	cell.organisation	highly similar to ( 705) AT1G24764 | Symbols: ATMAP70-2 | ATMAP70-2 (microtubule-associated proteins 70-2); microtubule binding | chr1:8760001-8763256 REVERSEhighly similar to ( 880) loc_os06g14080 12006.m06123 protein ATMAP70-4, putative, expressed seq=cds; coord=6:115639609..115647217:-1; parent_gene=GRMZM2G008556	29.8972	10.9829	12.3316	3.16844
GRMZM2G142019	GRMZM2G142019_T01		31.1	cell.organisation	moderately similar to ( 296) AT1G77580 | Symbols: | myosin heavy chain-related | chr1:29144632-29146600 REVERSEnearly identical (1087) loc_os12g07160 12012.m073777 protein viral A-type inclusion protein repeat containing protein, expressed seq=cds; coord=10:9592681..9598028:-1; parent_gene=GRMZM2G142019	37.6196	4.90227	9.30227	2.00419
GRMZM2G010315	GRMZM2G010315_T01	hypothetical protein LOC100383901	31.1	cell.organisation	moderately similar to ( 458) AT3G12380 | Symbols: ATARP5 | ATARP5 (ACTIN-RELATED PROTEIN 5); structural constituent of cytoskeleton | chr3:3938309-3940710 REVERSEvery weakly similar to (88.2) ACT2_ORYSA Actin-2 - Oryza sativa (Rice)very weakly similar to (89.7) loc_os05g01600 12005.m27520 protein actin-97, putative, expressed seq=cds; coord=8:14099597..14109108:-1; parent_gene=GRMZM2G010315	24.6509	10.1131	13.5919	13.3505
GRMZM2G006341	GRMZM2G006341_T01		31.1	cell.organisation	moderately similar to ( 353) AT2G47500 | Symbols: | ATP binding / microtubule motor | chr2:19493247-19497882 FORWARDvery weakly similar to (96.7) K125_TOBAC 125 kDa kinesin-related protein - Nicotiana tabacum (Common tobacco)moderately similar to ( 435) loc_os03g18980 12003.m07316 protein kinesin-4, putative, expressed seq=cds; coord=9:136512350..136516845:1; parent_gene=GRMZM2G006341	21.6351	5.31457	12.3872	1.09967
GRMZM2G060857	GRMZM2G060857_T01	hypothetical protein LOC100273974	31.1	cell.organisation	highly similar to ( 511) AT1G71440 | Symbols: PFI, TFC E | PFI (PFIFFERLING) | chr1:26921271-26924373 REVERSEhighly similar to ( 581) loc_os05g01500 12005.m27666 protein tubulin-specific chaperone E, putative, expressed seq=cds; coord=5:85548920..85555841:1; parent_gene=GRMZM2G060857	14.2196	17.8445	18.433	6.11868
GRMZM5G832989	GRMZM5G832989_T01	LOC100285189	31.1	cell.organisation	highly similar to ( 683) AT1G24764 | Symbols: ATMAP70-2 | ATMAP70-2 (microtubule-associated proteins 70-2); microtubule binding | chr1:8760001-8763256 REVERSEhighly similar to ( 856) loc_os02g50320 12002.m10066 protein ATMAP70-3, putative, expressed seq=cds; coord=5:205303024..205308820:1; parent_gene=GRMZM5G832989	72.0198	2.38339	15.9227	3.30039
GRMZM2G136996	GRMZM2G136996_T01	protein binding protein	31.1	cell.organisation	moderately similar to ( 243) AT2G01680 | Symbols: | ankyrin repeat family protein | chr2:306597-308427 FORWARDmoderately similar to ( 378) loc_os02g50270 12002.m10061 protein protein binding protein, putative, expressed seq=cds; coord=4:167169708..167183709:1; parent_gene=GRMZM2G136996	32.415	18.6571	15.8927	3.56018
GRMZM2G024576	GRMZM2G024576_T01	hypothetical protein LOC100191898	31.1	cell.organisation	nearly identical (1319) AT3G45850 | Symbols: | kinesin motor protein-related | chr3:16855814-16860950 REVERSEhighly similar to ( 865) K125_TOBAC 125 kDa kinesin-related protein - Nicotiana tabacum (Common tobacco)nearly identical (1758) loc_os05g02670 12005.m083602 protein kinesin-related protein, putative, expressed seq=cds; coord=6:29635519..29641242:1; parent_gene=GRMZM2G024576	74.4818	3.35604	11.8405	2.20315
GRMZM2G054418	GRMZM2G054418_T01	Putative uncharacterized protein	31.1	cell.organisation	highly similar to ( 769) AT2G21300 | Symbols: | kinesin motor family protein | chr2:9114396-9118292 REVERSEmoderately similar to ( 220) FLA10_CHLRE Kinesin-like protein FLA10 (Protein KHP1) - Chlamydomonas reinhardtiinearly identical (1469) loc_os04g45580 12004.m09511 protein kinesin heavy chain, putative, expressed seq=cds; coord=10:133324532..133330307:-1; parent_gene=GRMZM2G054418	9.31014	18.122	14.7888	6.69185
GRMZM2G115766	GRMZM2G115766_T01	hypothetical protein LOC100382416	31.1	cell.organisation	highly similar to ( 515) AT2G34560 | Symbols: | katanin, putative | chr2:14560266-14562695 FORWARDweakly similar to ( 187) CDC48_CAPAN Cell division cycle protein 48 homolog - Capsicum annuum (Bell pepper)highly similar to ( 666) loc_os01g48270 12001.m11018 protein katanin p60 ATPase-containing subunit, putative, expressed seq=cds; coord=8:149995343..150001950:-1; parent_gene=GRMZM2G115766	34.8063	17.1801	31.7134	14.696
GRMZM2G423861	GRMZM2G423861_T01		31.1	cell.organisation	nearly identical (1680) AT5G65930 | Symbols: ZWI, PKCBP, KCBP | ZWI (ZWICHEL); calmodulin binding / microtubule motor | chr5:26370369-26376394 REVERSEmoderately similar to ( 217) FLA10_CHLRE Kinesin-like protein FLA10 (Protein KHP1) - Chlamydomonas reinhardtiinearly identical (2143) loc_os04g57140 12004.m10599 protein kinesin-like calmodulin binding protein, putative, expressed seq=cds; coord=10:…	56.6567	11.4859	12.2452	7.97878
GRMZM2G074957	GRMZM2G074957_T01	hypothetical protein LOC100191827	31.1	cell.organisation	highly similar to ( 637) AT4G10840 | Symbols: | kinesin light chain-related | chr4:6656614-6658702 FORWARDhighly similar to ( 872) loc_os02g01960 12002.m05546 protein kinesin light chain, putative, expressed seq=cds; coord=5:68395460..68398901:-1; parent_gene=GRMZM2G074957	22.4699	26.9834	23.8914	11.0824
GRMZM2G123977	GRMZM2G123977_T01	protein binding protein	31.1	cell.organisation	highly similar to ( 618) AT3G12360 | Symbols: ITN1 | ITN1 (INCREASED TOLERANCE TO NACL); protein binding | chr3:3934146-3936495 FORWARDhighly similar to ( 883) loc_os01g61990 12001.m12322 protein protein binding protein, putative, expressed seq=cds; coord=3:181757576..181761519:1; parent_gene=GRMZM2G123977	15.5179	21.5995	26.7564	56.8937
GRMZM2G039325	GRMZM2G039325_T01	hypothetical protein LOC100304320	31.1	cell.organisation	highly similar to ( 677) AT1G24764 | Symbols: ATMAP70-2 | ATMAP70-2 (microtubule-associated proteins 70-2); microtubule binding | chr1:8760001-8763256 REVERSEhighly similar to ( 846) loc_os06g14080 12006.m06123 protein ATMAP70-4, putative, expressed seq=cds; coord=9:567358..580418:-1; parent_gene=GRMZM2G039325	45.3533	18.8344	24.7253	10.7143
GRMZM2G474531	GRMZM2G474531_T01		31.1	cell.organisation	moderately similar to ( 458) AT3G01750 | Symbols: | ankyrin repeat family protein | chr3:270615-272691 FORWARDhighly similar to ( 729) loc_os05g23320 12005.m06627 protein expressed protein seq=cds; coord=5:163409583..163412899:1; parent_gene=GRMZM2G474531	12.5076	74.6824	27.696	28.2283
GRMZM2G001639	GRMZM2G001639_T01	hypothetical protein LOC100193825	31.1	cell.organisation	moderately similar to ( 318) AT3G61060 | Symbols: AtPP2-A13 | AtPP2-A13 (Arabidopsis thaliana phloem protein 2-A13); carbohydrate binding | chr3:22603166-22604336 FORWARDmoderately similar to ( 455) loc_os09g35680 12009.m06519 protein ATPP2-A13, putative, expressed seq=cds; coord=7:141594344..141596858:1; parent_gene=GRMZM2G001639	21.6486	56.663	37.2596	64.6097
GRMZM2G113163	GRMZM2G113163_T01		31.1	cell.organisation	weakly similar to ( 131) AT5G41790 | Symbols: CIP1 | CIP1 (COP1-INTERACTIVE PROTEIN 1); protein binding | chr5:16727530-16732391 FORWARDnearly identical (1428) loc_os03g01710 12003.m05716 protein expressed protein seq=cds; coord=9:154760893..154765330:1; parent_gene=GRMZM2G113163	19.6937	14.5405	20.1485	5.34385
GRMZM5G870446	GRMZM5G870446_T02	LOC100284083	31.1	cell.organisation	moderately similar to ( 323) AT4G22240 | Symbols: | plastid-lipid associated protein PAP, putative | chr4:11766090-11767227 REVERSEmoderately similar to ( 418) PAP2_ORYSA Probable plastid-lipid-associated protein 2, chloroplast precursor (Fibrillin-like protein 2) - Oryza sativa (Rice)moderately similar to ( 418) loc_os09g04790 12009.m03848 protein plastid-lipid-associated protein 2, chloroplast …	9.60806	65.3439	61.0787	55.1852
GRMZM2G069687	GRMZM2G069687_T01		31.1	cell.organisation	moderately similar to ( 221) AT2G38440 | Symbols: ITB1, SCAR2, DIS3, WAVE4, ATSCAR2 | SCAR2 (SCAR HOMOLOG 2) | chr2:16095550-16100851 FORWARDnearly identical (1348) SCRL2_ORYSA SCAR-like protein 2 - Oryza sativa (Rice)nearly identical (1348) loc_os01g11040 12001.m07724 protein SCAR-like protein 2, putative, expressed seq=cds; coord=8:23952766..23959816:1; parent_gene=GRMZM2G069687	94.0116	10.6415	15.6565	1.40341
GRMZM2G126010	GRMZM2G126010_T01	Actin-1	31.1	cell.organisation	highly similar to ( 714) AT5G09810 | Symbols: ACT2, ACT7 | ACT7 (ACTIN 7); structural constituent of cytoskeleton | chr5:3052809-3054220 FORWARDhighly similar to ( 742) ACT1_MAIZE Actin-1 - Zea mays (Maize)highly similar to ( 753) loc_os05g36290 12005.m27847 protein actin-1, putative, expressed seq=cds; coord=8:100394854..100398658:-1; parent_gene=GRMZM2G126010	21.1467	79.1118	44.1858	34.3764
GRMZM2G058456	GRMZM2G058456_T02		31.1	cell.organisation	moderately similar to ( 236) AT2G46225 | Symbols: ABIL1 | ABIL1 (Abi-1-like 1) | chr2:18982113-18984074 FORWARDmoderately similar to ( 377) ABIL4_ORYSA Probable protein ABIL4 (Abl interactor-like protein 4) - Oryza sativa (Rice)moderately similar to ( 377) loc_os05g50800 12005.m083824 protein protein ABIL1, putative, expressed seq=cds; coord=8:75598595..75601813:1; parent_gene=GRMZM2G058456	63.6971	28.27	48.8824	19.54
GRMZM2G141922	GRMZM2G141922_T01	hypothetical protein LOC100191406	31.1	cell.organisation	moderately similar to ( 474) AT2G28840 | Symbols: | ankyrin repeat family protein | chr2:12378672-12380474 FORWARDhighly similar to ( 631) loc_os05g02130 12005.m04749 protein ankyrin repeat domain-containing protein 28, putative, expressed seq=cds; coord=8:133933215..133936505:1; parent_gene=GRMZM2G141922	15.8448	36.6948	34.4332	17.8291
GRMZM2G031028	GRMZM2G031028_T02	plastid-lipid-associated protein 2 (LOC100284078), mRNA	31.1	cell.organisation	moderately similar to ( 319) AT4G22240 | Symbols: | plastid-lipid associated protein PAP, putative | chr4:11766090-11767227 REVERSEmoderately similar to ( 413) PAP2_ORYSA Probable plastid-lipid-associated protein 2, chloroplast precursor (Fibrillin-like protein 2) - Oryza sativa (Rice)moderately similar to ( 413) loc_os09g04790 12009.m03848 protein plastid-lipid-associated protein 2, chloroplast …	14.4298	55.7867	66.4504	96.6029
GRMZM2G465169	GRMZM2G465169_T01		31.1	cell.organisation	highly similar to ( 688) AT5G55230 | Symbols: ATMAP65-1, MAP65-1 | ATMAP65-1 (MICROTUBULE-ASSOCIATED PROTEINS 65-1); microtubule binding | chr5:22402716-22405182 FORWARDhighly similar to ( 984) loc_os06g20370 12006.m06694 protein microtubule-associated protein MAP65-1a, putative, expressed seq=cds; coord=9:42834971..42841058:-1; parent_gene=GRMZM2G465169	119.539	9.35202	29.5778	4.48939
GRMZM2G060947	GRMZM2G060947_T01	hypothetical protein LOC100191930	31.1	cell.organisation	highly similar to ( 722) AT3G27960 | Symbols: | kinesin light chain-related | chr3:10380513-10382593 REVERSEnearly identical (1146) loc_os02g47880 12002.m100334 protein kinesin light chain, putative, expressed seq=cds; coord=4:160565693..160569675:-1; parent_gene=GRMZM2G060947	28.9112	9.84076	33.9384	19.0308
GRMZM2G460396	GRMZM2G460396_T01		31.1	cell.organisation	nearly identical (1585) AT2G31900 | Symbols: XIF, ATXIF, ATMYO5 | XIF; motor | chr2:13560760-13569623 REVERSEnearly identical (1782) loc_os03g53660 12003.m10336 protein XIF, putative, expressed seq=cds; coord=5:7359267..7367484:-1; parent_gene=GRMZM2G460396	3.45968	27.4601	28.2839	47.9863
GRMZM2G363813	GRMZM2G363813_T01		31.1	cell.organisation	highly similar to ( 773) AT1G74790 | Symbols: | catalytic | chr1:28098912-28101673 FORWARDnearly identical (1037) loc_os03g48540 12003.m09862 protein expressed protein seq=cds; coord=1:262502009..262507789:1; parent_gene=GRMZM2G363813	7.8657	39.5117	52.0577	106.164
GRMZM2G450920	GRMZM2G450920_T01	hypothetical protein LOC100279190	31.1	cell.organisation	moderately similar to ( 266) AT2G38440 | Symbols: ITB1, SCAR2, DIS3, WAVE4, ATSCAR2 | SCAR2 (SCAR HOMOLOG 2) | chr2:16095550-16100851 FORWARDnearly identical (1538) SCRL1_ORYSA SCAR-like protein 1 - Oryza sativa (Rice)nearly identical (1538) loc_os03g60240 12003.m101544 protein SCAR-like protein 1, putative, expressed seq=cds; coord=1:292340667..292353571:1; parent_gene=GRMZM2G450920	58.5093	23.4191	26.7677	8.26633
GRMZM5G877388	GRMZM5G877388_T02	Profilin-5 (ZmPRO5)	31.1	cell.organisation	weakly similar to ( 189) AT2G19770 | Symbols: PRF5 | PRF5 (PROFILIN5); actin binding / actin monomer binding | chr2:8519885-8521119 REVERSEmoderately similar to ( 239) PROF5_MAIZE Profilin-5 (ZmPRO5) - Zea mays (Maize)moderately similar to ( 215) loc_os06g05880 12006.m05314 protein profilin-2, putative, expressed seq=cds; coord=9:19034931..19038665:-1; parent_gene=GRMZM5G877388	63.3811	176.471	155.472	153.832
GRMZM2G069162	GRMZM2G069162_T02	Putative uncharacterized protein	31.1	cell.organisation	moderately similar to ( 401) AT2G28840 | Symbols: | ankyrin repeat family protein | chr2:12378672-12380474 FORWARDhighly similar to ( 587) loc_os05g02130 12005.m04749 protein ankyrin repeat domain-containing protein 28, putative, expressed seq=cds; coord=6:37900245..37903756:1; parent_gene=GRMZM2G069162	37.876	109.509	82.8239	84.9944
GRMZM2G077197	GRMZM2G077197_T01	LOC100285744	31.1	cell.organisation	moderately similar to ( 460) AT1G64280 | Symbols: NPR1, SAI1, NIM1, ATNPR1 | NPR1 (NONEXPRESSER OF PR GENES 1); protein binding / transcription activator | chr1:23853329-23855407 REVERSEhighly similar to ( 839) loc_os01g09800 12001.m07604 protein regulatory protein NPR1, putative, expressed seq=cds; coord=3:5982151..5986991:1; parent_gene=GRMZM2G077197	22.571	160.833	179.947	176.618
GRMZM2G457003	GRMZM2G457003_T01	hypothetical protein LOC100383401	31.1	cell.organisation	moderately similar to ( 330) AT1G77580 | Symbols: | myosin heavy chain-related | chr1:29144632-29146600 REVERSEhighly similar to ( 908) loc_os07g32340 12007.m079690 protein coiled-coil protein, putative, expressed seq=cds; coord=2:202153610..202159455:1; parent_gene=GRMZM2G457003	8.44255	359.813	359.609	495.364
GRMZM2G157616	GRMZM2G157616_T01	ATP binding protein	31.1	cell.organisation	highly similar to ( 636) AT1G18550 | Symbols: | ATP binding / microtubule motor | chr1:6381656-6384340 REVERSEmoderately similar to ( 208) K125_TOBAC 125 kDa kinesin-related protein - Nicotiana tabacum (Common tobacco)highly similar to ( 918) loc_os01g42070 12001.m10474 protein ATP binding protein, putative, expressed seq=cds; coord=3:223752738..223758515:-1; parent_gene=GRMZM2G157616	16.7567	0.139235	0.383018
GRMZM2G103270	GRMZM2G103270_T01	hypothetical protein LOC100216999	31.1	cell.organisation	moderately similar to ( 493) AT2G28840 | Symbols: | ankyrin repeat family protein | chr2:12378672-12380474 FORWARDhighly similar to ( 738) loc_os03g16780 12003.m07111 protein protein binding protein, putative, expressed seq=cds; coord=9:139698112..139701345:1; parent_gene=GRMZM2G103270	6.86425	0.253049	0.894995
GRMZM2G181390	GRMZM2G181390_T01	TMV-MP30 binding protein 2C	31.1	cell.organisation	weakly similar to ( 111) AT5G08120 | Symbols: MBP2C, ATMBP2C | MBP2C (MICROTUBULE BINDING PROTEIN 2C); protein binding | chr5:2600743-2602678 REVERSEmoderately similar to ( 320) loc_os09g29970 12009.m06148 protein TMV-MP30 binding protein 2C, putative, expressed seq=cds; coord=7:130319420..130322565:-1; parent_gene=GRMZM2G181390	13.2349	2.2592	2.81144
GRMZM2G325247	GRMZM2G325247_T01		31.1	cell.organisation	weakly similar to ( 137) AT1G01950 | Symbols: ARK2 | armadillo/beta-catenin repeat family protein / kinesin motor family protein | chr1:325473-330403 FORWARDweakly similar to ( 150) loc_os06g04560 12006.m091593 protein PAK, putative, expressed seq=cds; coord=6:68784412..68785726:1; parent_gene=GRMZM2G325247	48.4973	6.05835	10.657
GRMZM2G083475	GRMZM2G083475_T01	hypothetical protein LOC100193748	31.1	cell.organisation	nearly identical (1021) AT3G45850 | Symbols: | kinesin motor protein-related | chr3:16855814-16860950 REVERSEhighly similar to ( 741) K125_TOBAC 125 kDa kinesin-related protein - Nicotiana tabacum (Common tobacco)nearly identical (1063) loc_os05g02670 12005.m083602 protein kinesin-related protein, putative, expressed seq=cds; coord=1:112140811..112148728:-1; parent_gene=GRMZM2G083475	32.2264		0.855426	1.25594	11.5206
GRMZM5G887077	GRMZM5G887077_T01		31.1	cell.organisation	highly similar to ( 651) AT3G10310 | Symbols: | ATP binding / microtubule motor | chr3:3190208-3195005 FORWARDmoderately similar to ( 209) K125_TOBAC 125 kDa kinesin-related protein - Nicotiana tabacum (Common tobacco)highly similar to ( 577) loc_os12g36100 12012.m073854 protein kinesin-4, putative, expressed seq=cds; coord=3:9869873..9881317:-1; parent_gene=GRMZM5G887077	6.93998		0.160414	0.188416	1.06209
GRMZM2G400223	GRMZM2G400223_T01		31.1	cell.organisation	highly similar to ( 674) AT1G72250 | Symbols: | kinesin motor protein-related | chr1:27192902-27198118 FORWARDmoderately similar to ( 202) FLA10_CHLRE Kinesin-like protein FLA10 (Protein KHP1) - Chlamydomonas reinhardtiinearly identical (1073) loc_os12g42160 12012.m07995 protein ATP binding protein, putative, expressed seq=cds; coord=3:86916957..86921699:-1; parent_gene=GRMZM2G400223	9.59348		0.124909	0.220069	0.902196
GRMZM2G176047	GRMZM2G176047_T01	hypothetical protein LOC100279416	31.1	cell.organisation	moderately similar to ( 324) AT1G72250 | Symbols: | kinesin motor protein-related | chr1:27192902-27198118 FORWARDweakly similar to ( 106) FLA10_CHLRE Kinesin-like protein FLA10 (Protein KHP1) - Chlamydomonas reinhardtiimoderately similar to ( 484) loc_os12g42160 12012.m07995 protein ATP binding protein, putative, expressed seq=cds; coord=1:174007094..174015084:-1; parent_gene=GRMZM2G176047	16.5235		0.675337	0.528817	0.541984
GRMZM2G136838	GRMZM2G136838_T01	Kinesin heavy chain Fragment	31.1	cell.organisation	nearly identical (1092) AT1G18370 | Symbols: HIK, ATNACK1, NACK1 | HIK (HINKEL); ATP binding / microtubule motor | chr1:6319732-6323820 REVERSEmoderately similar to ( 228) FLA10_CHLRE Kinesin-like protein FLA10 (Protein KHP1) - Chlamydomonas reinhardtiinearly identical (1558) loc_os01g33040 12001.m09621 protein kinesin heavy chain, putative, expressed seq=cds; coord=9:26577949..26584519:1; parent…	32.2226		0.401396	0.134704	0.207088
GRMZM2G056750	GRMZM2G056750_T03	Putative uncharacterized protein	31.1	cell.organisation	very weakly similar to (81.6) loc_os07g49140 12007.m09123 protein expressed protein seq=cds; coord=7:174573720..174576633:1; parent_gene=GRMZM2G056750	4.45222
GRMZM2G077842	GRMZM2G077842_T01		31.1	cell.organisation	weakly similar to ( 144) AT3G19050 | Symbols: POK2 | POK2 (PHRAGMOPLAST ORIENTING KINESIN 2); ATP binding / microtubule motor | chr3:6578047-6590106 FORWARDmoderately similar to ( 323) loc_os12g39980 12012.m07782 protein kinesin like protein, putative, expressed seq=cds; coord=3:113593758..113595572:-1; parent_gene=GRMZM2G077842	17.58
GRMZM2G033785	GRMZM2G033785_T01	Putative uncharacterized protein	31.1	cell.organisation	highly similar to ( 586) AT1G59540 | Symbols: ZCF125 | ZCF125; ATP binding / microtubule motor | chr1:21874578-21879382 FORWARDmoderately similar to ( 261) FLA10_CHLRE Kinesin-like protein FLA10 (Protein KHP1) - Chlamydomonas reinhardtiihighly similar to ( 885) loc_os11g35090 12011.m07363 protein centromeric protein E, putative, expressed seq=cds; coord=4:190671567..190682144:1; parent_gene=GRMZM…	13.232
GRMZM2G313448	GRMZM2G313448_T01	Putative uncharacterized protein	31.1	cell.organisation	moderately similar to ( 232) AT2G37080 | Symbols: | myosin heavy chain-related | chr2:15581565-15584057 REVERSEhighly similar to ( 599) loc_os05g03120 12005.m27530 protein myosin heavy chain-like protein, putative, expressed seq=cds; coord=6:28142989..28147162:1; parent_gene=GRMZM2G313448	18.3181
GRMZM2G301194	GRMZM2G301194_T01	hypothetical protein LOC100381510	31.1	cell.organisation	highly similar to ( 858) AT3G44730 | Symbols: | kinesin motor protein-related | chr3:16285888-16290852 FORWARDmoderately similar to ( 226) FLA10_CHLRE Kinesin-like protein FLA10 (Protein KHP1) - Chlamydomonas reinhardtiihighly similar to ( 634) loc_os03g18980 12003.m07316 protein kinesin-4, putative, expressed seq=cds; coord=2:40060874..40067892:-1; parent_gene=GRMZM2G301194	17.1369
GRMZM2G132442	GRMZM2G132442_T01	hypothetical protein LOC100274091	31.1	cell.organisation	moderately similar to ( 234) AT2G38760 | Symbols: ANNAT3 | ANNAT3 (ANNEXIN ARABIDOPSIS 3); calcium ion binding / calcium-dependent phospholipid binding | chr2:16201086-16202490 FORWARDmoderately similar to ( 237) ANX4_FRAAN Annexin-like protein RJ4 - Fragaria ananassa (Strawberry)moderately similar to ( 439) loc_os05g31760 12005.m07410 protein annexin-like protein RJ4, putative, expressed seq=cds…		20.8169	8.50273	9.83567
GRMZM2G072690	GRMZM2G072690_T01	hypothetical protein LOC100193440	31.4	cell.vesicle transport	weakly similar to ( 143) AT1G05785 | Symbols: | Got1-like family protein | chr1:1730981-1732406 FORWARDmoderately similar to ( 213) loc_os02g39070 12002.m08995 protein golgi transport 1 protein B, putative, expressed seq=cds; coord=4:133452852..133457980:1; parent_gene=GRMZM2G072690			7.90166	12.6721
GRMZM2G362726	GRMZM2G362726_T01		31.4	cell.vesicle transport	nearly identical (1438) AT1G58230 | Symbols: | WD-40 repeat family protein / beige-related | chr1:21573706-21578865 FORWARDnearly identical (1557) loc_os02g06720 12002.m06020 protein lipopolysaccharide-responsive and beige-like anchor protein, putative, expressed seq=cds; coord=6:91146137..91162468:1; parent_gene=GRMZM2G362726	6.11876	1.95308	2.87822	3.6511	9.97869
GRMZM2G061099	GRMZM2G061099_T01	Putative uncharacterized protein	31.4	cell.vesicle transport	highly similar to ( 606) AT4G22540 | Symbols: ORP2A | ORP2A (OSBP(OXYSTEROL BINDING PROTEIN)-RELATED PROTEIN 2A); oxysterol binding / phosphoinositide binding | chr4:11860969-11863886 REVERSEhighly similar to ( 876) loc_os10g40590 12010.m06827 protein oxysterol-binding protein 1, putative, expressed seq=cds; coord=1:89287148..89292682:1; parent_gene=GRMZM2G061099	28.026	18.7463	74.4934	21.928	129.666
GRMZM2G179459	GRMZM2G179459_T01	clathrin binding protein	31.4	cell.vesicle transport	moderately similar to ( 409) AT4G18060 | Symbols: | clathrin binding | chr4:10027668-10029662 REVERSEhighly similar to ( 583) loc_os07g32460 12007.m07511 protein clathrin binding protein, putative, expressed seq=cds; coord=2:202311089..202316418:-1; parent_gene=GRMZM2G179459	14.8116	4.44689	5.82516	2.52628	1.18671
GRMZM2G091511	GRMZM2G091511_T01	hypothetical protein LOC100193037	31.4	cell.vesicle transport	weakly similar to ( 186) AT5G61210 | Symbols: SNAP33, ATSNAP33, SNP33, ATSNAP33B | SNAP33 (SOLUBLE N-ETHYLMALEIMIDE-SENSITIVE FACTOR ADAPTOR PROTEIN 33); SNAP receptor/ protein binding | chr5:24624027-24625366 FORWARDmoderately similar to ( 295) loc_os03g11380 12003.m101236 protein SNAP25 homologous protein SNAP29, putative, expressed seq=cds; coord=1:25637752..25640835:-1; parent_gene=GRMZM2G091…	43.81	6.96432	10.5655	3.13985	0.306479
GRMZM2G083317	GRMZM2G083317_T01	protein binding protein	31.4	cell.vesicle transport	highly similar to ( 855) AT5G52340 | Symbols: ATEXO70A2 | ATEXO70A2 (exocyst subunit EXO70 family protein A2); protein binding | chr5:21250802-21253939 FORWARDnearly identical (1050) loc_os11g05880 12011.m04784 protein protein binding protein, putative, expressed seq=cds; coord=4:196369554..196375076:-1; parent_gene=GRMZM2G083317	9.24515	3.56408	8.10886	58.1852	6.38936
GRMZM2G700148	GRMZM2G700148_T01		31.4	cell.vesicle transport	highly similar to ( 776) AT5G22770 | Symbols: alpha-ADR | alpha-ADR (alpha-adaptin); binding / protein binding / protein transporter | chr5:7579844-7588026 REVERSEhighly similar to ( 841) loc_os03g02150 12003.m34982 protein AP-2 complex subunit alpha-1, putative, expressed seq=cds; coord=9:154416209..154422146:-1; parent_gene=GRMZM2G700148	41.9504	18.4761	16.5961	13.1579	0.499463
GRMZM2G135568	GRMZM2G135568_T01	protein transporter	31.4	cell.vesicle transport	moderately similar to ( 271) AT5G63640 | Symbols: | VHS domain-containing protein / GAT domain-containing protein | chr5:25478935-25481221 FORWARDmoderately similar to ( 493) loc_os08g01740 12008.m04322 protein protein transporter, putative, expressed seq=cds; coord=4:39600570..39604878:-1; parent_gene=GRMZM2G135568	11.5242	10.8786	12.8253	2.16831	3.62586
GRMZM2G157172	GRMZM2G157172_T01	hypothetical protein LOC100381915	31.4	cell.vesicle transport	highly similar to ( 756) AT4G08180 | Symbols: ORP1C | ORP1C (OSBP(OXYSTEROL BINDING PROTEIN)-RELATED PROTEIN 1C); oxysterol binding / phosphoinositide binding | chr4:5169727-5173360 FORWARDhighly similar to ( 954) loc_os03g49770 12003.m09975 protein oxysterol-binding protein 1, putative, expressed seq=cds; coord=5:11938644..11945870:-1; parent_gene=GRMZM2G157172	10.1268	10.3719	15.5792	5.42579	18.1002
GRMZM2G000645	GRMZM2G000645_T01		31.4	cell.vesicle transport	nearly identical (1515) AT3G15980 | Symbols: | coatomer protein complex, subunit beta 2 (beta prime), putative | chr3:5412015-5418313 REVERSEvery weakly similar to (93.2) PF20_CHLRE Flagellar WD repeat protein PF20 - Chlamydomonas reinhardtiinearly identical (1692) loc_os06g05180 12006.m71402 protein coatomer subunit beta, putative, expressed seq=cds; coord=9:20394189..20404574:-1; parent_gene=GR…	25.0732	8.63906	10.6615	5.52672	0.932107
GRMZM5G830776	GRMZM5G830776_T01		31.4	cell.vesicle transport	highly similar to ( 771) AT1G02010 | Symbols: | SEC1A (SIMILAR TO ELECTRON CAREER 1A); protein transporter | chr1:348046-352197 FORWARDnearly identical (1056) SEC1B_ORYSA Probable protein transport Sec1b - Oryza sativa (Rice)nearly identical (1056) loc_os06g04450 12006.m091589 protein SNARE-interacting protein KEULE, putative, expressed seq=cds; coord=9:22234696..22250470:1; parent_gene=GRMZM5G83…	7.04726	26.1522	17.9729	25.659	38.7296
GRMZM2G021378	GRMZM2G021378_T01	hypothetical protein LOC100384255	31.4	cell.vesicle transport	moderately similar to ( 325) AT5G08080 | Symbols: SYP132, ATSYP132 | SYP132 (SYNTAXIN OF PLANTS 132); SNAP receptor | chr5:2588532-2590488 FORWARDmoderately similar to ( 451) loc_os06g07200 12006.m05444 protein syntaxin 132, putative, expressed seq=cds; coord=3:134087708..134093038:1; parent_gene=GRMZM2G021378	5.98141	36.9271	25.5459	32.2046	0.483023
GRMZM2G108087	GRMZM2G108087_T01	Putative uncharacterized protein	31.4	cell.vesicle transport	weakly similar to ( 154) AT4G17730 | Symbols: SYP23, ATSYP23 | SYP23 (SYNTAXIN OF PLANTS 23); SNAP receptor | chr4:9865351-9866717 FORWARDmoderately similar to ( 248) loc_os02g47440 12002.m77841 protein syntaxin 23, putative, expressed seq=cds; coord=5:200526283..200529192:-1; parent_gene=GRMZM2G108087	17.2619	58.2145	37.7304	30.2797	2.46626
GRMZM5G875564	GRMZM5G875564_T01	hypothetical protein LOC100192056	31.4	cell.vesicle transport	moderately similar to ( 479) AT4G22540 | Symbols: ORP2A | ORP2A (OSBP(OXYSTEROL BINDING PROTEIN)-RELATED PROTEIN 2A); oxysterol binding / phosphoinositide binding | chr4:11860969-11863886 REVERSEhighly similar to ( 587) loc_os10g40590 12010.m06827 protein oxysterol-binding protein 1, putative, expressed seq=cds; coord=9:155277042..155283213:1; parent_gene=GRMZM5G875564	21.2208	13.9367	20.5482	4.88338	0.673748
GRMZM2G053925	GRMZM2G053925_T01	VHS and GAT domain protein	31.4	cell.vesicle transport	moderately similar to ( 379) AT4G32760 | Symbols: | protein transporter | chr4:15799376-15803832 FORWARDhighly similar to ( 689) loc_os02g17350 12002.m100168 protein VHS and GAT domain protein, putative, expressed seq=cds; coord=5:135837633..135845828:1; parent_gene=GRMZM2G053925	11.4524	33.5727	26.7011	31.6388	1.13446
GRMZM5G834205	GRMZM5G834205_T02	LOC100282912	31.4	cell.vesicle transport	weakly similar to ( 143) AT5G63640 | Symbols: | VHS domain-containing protein / GAT domain-containing protein | chr5:25478935-25481221 FORWARDmoderately similar to ( 282) loc_os08g01740 12008.m04322 protein protein transporter, putative, expressed seq=cds; coord=6:2382213..2386616:1; parent_gene=GRMZM5G834205	75.0374	32.0329	36.7445	25.0046	4.68077
GRMZM2G092741	GRMZM2G092741_T01	hypothetical protein LOC100384187	31.4	cell.vesicle transport	moderately similar to ( 449) AT5G22780 | Symbols: | adaptin family protein | chr5:7590100-7597828 REVERSEhighly similar to ( 613) loc_os03g02150 12003.m34982 protein AP-2 complex subunit alpha-1, putative, expressed seq=cds; coord=9:154404210..154409319:-1; parent_gene=GRMZM2G092741	84.8285	39.3811	37.7488	37.1104	0.221131
GRMZM2G057251	GRMZM2G057251_T01	LOC100283631	31.4	cell.vesicle transport	moderately similar to ( 369) AT3G09740 | Symbols: SYP71, ATSYP71 | SYP71 (SYNTAXIN OF PLANTS 71); protein transporter | chr3:2989615-2991354 FORWARDmoderately similar to ( 486) loc_os05g48020 12005.m08873 protein syntaxin 72, putative, expressed seq=cds; coord=6:163005849..163012986:1; parent_gene=GRMZM2G057251	99.1038	48.2972	59.9966	52.2678	4.79214
GRMZM5G846196	GRMZM5G846196_T01	hypothetical protein LOC100193419	31.4	cell.vesicle transport	moderately similar to ( 320) AT4G32150 | Symbols: VAMP711, ATVAMP711 | ATVAMP711 (ARABIDOPSIS THALIANA VESICLE-ASSOCIATED MEMBRANE PROTEIN 711) | chr4:15526407-15527651 REVERSEmoderately similar to ( 386) loc_os06g07780 12006.m31993 protein vesicle-associated membrane protein 712, putative, expressed seq=cds; coord=6:122950872..122954029:-1; parent_gene=GRMZM5G846196	43.8024	84.5709	68.8337	30.2165	9.70916
GRMZM2G414540	GRMZM2G414540_T01	syntaxin 121	31.4	cell.vesicle transport	moderately similar to ( 311) AT3G11820 | Symbols: SYP121, AT-SYR1, ATSYP121, SYR1, ATSYR1, PEN1 | SYP121 (SYNTAXIN OF PLANTS 121); SNAP receptor/ protein anchor | chr3:3729540-3730868 REVERSEmoderately similar to ( 444) loc_os03g57310 12003.m10649 protein syntaxin 121, putative, expressed seq=cds; coord=1:285784281..285785704:1; parent_gene=GRMZM2G414540	20.251	34.1265	77.6131	63.6789	0.343498
GRMZM2G115775	GRMZM2G115775_T01	hypothetical protein LOC100217094	31.4	cell.vesicle transport	moderately similar to ( 272) AT1G79590 | Symbols: SYP52, ATSYP52 | SYP52 (SYNTAXIN OF PLANTS 52); SNAP receptor | chr1:29947064-29948304 FORWARDmoderately similar to ( 376) loc_os08g17600 12008.m26640 protein SNARE domain containing protein, expressed seq=cds; coord=4:66615286..66619252:1; parent_gene=GRMZM2G115775	55.4791	121.663	121.422	109.68	48.7791
GRMZM2G012501	GRMZM2G012501_T01	hypothetical protein LOC100279780	31.4	cell.vesicle transport	nearly identical (1281) AT4G34450 | Symbols: | coatomer gamma-2 subunit, putative / gamma-2 coat protein, putative / gamma-2 COP, putative | chr4:16471956-16476795 FORWARDnearly identical (1511) loc_os03g12590 12003.m06709 protein coatomer subunit gamma-2, putative, expressed seq=cds; coord=1:30753587..30762772:-1; parent_gene=GRMZM2G012501	45.735	32.8033	38.1577	16.2595	0.334243
GRMZM2G438895	GRMZM2G438895_T01		31.4	cell.vesicle transport	moderately similar to ( 235) AT4G36520 | Symbols: | heat shock protein binding | chr4:17230589-17235435 REVERSEhighly similar to ( 692) loc_os05g50370 12005.m09106 protein AUL1, putative, expressed seq=cds; coord=6:166249166..166256866:1; parent_gene=GRMZM2G438895	78.2317	53.6183	73.4307	6.62304	1.53112
GRMZM2G443953	GRMZM2G443953_T01	hypothetical protein LOC100383405	31.4	cell.vesicle transport	nearly identical (1484) AT1G52360 | Symbols: | coatomer protein complex, subunit beta 2 (beta prime), putative | chr1:19499282-19505397 FORWARDvery weakly similar to (96.3) PF20_CHLRE Flagellar WD repeat protein PF20 - Chlamydomonas reinhardtiinearly identical (1601) loc_os02g11830 12002.m100140 protein coatomer subunit beta, putative, expressed seq=cds; coord=9:87983910..88009396:-1; parent_gene…	6.70581	1.19671	2.50819	0.797883
GRMZM2G127297	GRMZM2G127297_T01	protein transporter	31.4	cell.vesicle transport	moderately similar to ( 379) AT2G38410 | Symbols: | VHS domain-containing protein / GAT domain-containing protein | chr2:16086912-16090047 REVERSEhighly similar to ( 877) loc_os05g39760 12005.m08154 protein protein transporter, putative, expressed seq=cds; coord=6:153309231..153314326:1; parent_gene=GRMZM2G127297	7.0257	10.2372	3.94854	16.8886
GRMZM2G410782	GRMZM2G410782_T01		31.4	cell.vesicle transport	moderately similar to ( 367) AT2G38410 | Symbols: | VHS domain-containing protein / GAT domain-containing protein | chr2:16086912-16090047 REVERSEhighly similar to ( 909) loc_os05g39760 12005.m08154 protein protein transporter, putative, expressed seq=cds; coord=6:153486042..153498656:1; parent_gene=GRMZM2G410782	11.1277	11.0292	4.96548	13.7404
GRMZM2G029527	GRMZM2G029527_T01	hypothetical protein LOC100279383	31.4	cell.vesicle transport	highly similar to ( 570) AT1G54090 | Symbols: ATEXO70D2 | ATEXO70D2 (exocyst subunit EXO70 family protein D2); protein binding | chr1:20189737-20191605 FORWARDhighly similar to ( 923) loc_os08g35470 12008.m07536 protein protein binding protein, putative, expressed seq=cds; coord=1:208595068..208597814:-1; parent_gene=GRMZM2G029527	3.37942	11.4801	6.80417	4.69091
GRMZM2G005170	GRMZM2G005170_T04	hypothetical protein LOC100382633	31.4	cell.vesicle transport	weakly similar to ( 167) AT1G08820 | Symbols: VAP27-2 | VAP27-2 (VAMP/SYNAPTOBREVIN-ASSOCIATED PROTEIN 27-2); structural molecule | chr1:2821810-2824412 REVERSEmoderately similar to ( 419) loc_os01g71050 12001.m13149 protein VAP27-2, putative, expressed seq=cds; coord=8:159406048..159422882:1; parent_gene=GRMZM2G005170	24.5219	5.26507	11.6262	8.79523
GRMZM2G111657	GRMZM2G111657_T01	protein binding protein	31.4	cell.vesicle transport	moderately similar to ( 387) AT3G29400 | Symbols: ATEXO70E1 | ATEXO70E1 (exocyst subunit EXO70 family protein E1); protein binding | chr3:11297339-11299315 REVERSEhighly similar to ( 857) loc_os01g55799 12001.m150723 protein protein binding protein, putative, expressed seq=cds; coord=3:194800830..194803994:-1; parent_gene=GRMZM2G111657	4.96436	14.9108	11.0497	20.2544
GRMZM2G330772	GRMZM2G330772_T01	syntaxin 132	31.4	cell.vesicle transport	moderately similar to ( 350) AT5G08080 | Symbols: SYP132, ATSYP132 | SYP132 (SYNTAXIN OF PLANTS 132); SNAP receptor | chr5:2588532-2590488 FORWARDmoderately similar to ( 486) loc_os07g07000 12007.m05160 protein syntaxin 132, putative, expressed seq=cds; coord=2:233913446..233917819:1; parent_gene=GRMZM2G330772	43.7191	17.9819	22.6451	13.582
GRMZM2G044527	GRMZM2G044527_T01	syntaxin 132	31.4	cell.vesicle transport	moderately similar to ( 352) AT5G08080 | Symbols: SYP132, ATSYP132 | SYP132 (SYNTAXIN OF PLANTS 132); SNAP receptor | chr5:2588532-2590488 FORWARDmoderately similar to ( 483) loc_os07g07000 12007.m05160 protein syntaxin 132, putative, expressed seq=cds; coord=7:7418372..7423354:1; parent_gene=GRMZM2G044527	35.9578	8.06238	19.7862	12.7593
GRMZM2G019596	GRMZM2G019596_T01	hypothetical protein LOC100384528	31.4	cell.vesicle transport	weakly similar to ( 173) AT1G08820 | Symbols: VAP27-2 | VAP27-2 (VAMP/SYNAPTOBREVIN-ASSOCIATED PROTEIN 27-2); structural molecule | chr1:2821810-2824412 REVERSEmoderately similar to ( 325) loc_os01g71050 12001.m13149 protein VAP27-2, putative, expressed seq=cds; coord=8:115230037..115237343:-1; parent_gene=GRMZM2G019596	12.7798	18.5169	26.0557	7.71993
GRMZM2G000718	GRMZM2G000718_T01	novel plant SNARE 11	31.4	cell.vesicle transport	moderately similar to ( 358) AT3G17440 | Symbols: NPSN13, ATNPSN13 | NPSN13 (NOVEL PLANT SNARE 13) | chr3:5970153-5972290 REVERSEmoderately similar to ( 444) loc_os07g44350 12007.m08656 protein novel plant SNARE 11, putative, expressed seq=cds; coord=7:168657202..168660806:1; parent_gene=GRMZM2G000718	135.15	30.0312	50.1031	18.7093
GRMZM2G110822	GRMZM2G110822_T01	hypothetical protein LOC100193995	31.4	cell.vesicle transport	nearly identical (1056) AT5G51430 | Symbols: EYE | EYE (EMBRYO YELLOW) | chr5:20887044-20890795 REVERSEnearly identical (1355) loc_os06g45830 12006.m09111 protein expressed protein seq=cds; coord=9:110713228..110719097:-1; parent_gene=GRMZM2G110822	34.2305	29.6795	33.5326	10.1034
GRMZM2G156608	GRMZM2G156608_T01	hypothetical protein LOC100383477	31.4	cell.vesicle transport	highly similar to ( 953) AT1G13170 | Symbols: ORP1D | ORP1D (OSBP(OXYSTEROL BINDING PROTEIN)-RELATED PROTEIN 1D); oxysterol binding | chr1:4488826-4492278 REVERSEnearly identical (1212) loc_os12g18770 12012.m05830 protein oxysterol binding protein, putative, expressed seq=cds; coord=1:145841529..145869813:-1; parent_gene=GRMZM2G156608	29.6841	36.5298	33.5934	9.7574
GRMZM2G053273	GRMZM2G053273_T02	hypothetical protein LOC100217097	31.4	cell.vesicle transport	moderately similar to ( 206) AT1G08820 | Symbols: VAP27-2 | VAP27-2 (VAMP/SYNAPTOBREVIN-ASSOCIATED PROTEIN 27-2); structural molecule | chr1:2821810-2824412 REVERSEmoderately similar to ( 480) loc_os01g71050 12001.m13149 protein VAP27-2, putative, expressed seq=cds; coord=3:153782466..153788635:1; parent_gene=GRMZM2G053273	19.8994	57.6284	50.259	16.4243
GRMZM5G830436	GRMZM5G830436_T01		31.4	cell.vesicle transport	moderately similar to ( 254) AT3G11590 | Symbols: | unknown protein | chr3:3660628-3663537 FORWARDhighly similar to ( 606) loc_os04g31400 12004.m08241 protein expressed protein seq=cds; coord=10:108412449..108419279:-1; parent_gene=GRMZM5G830436	131.323	38.7545	51.1642	2.22143
GRMZM2G131525	GRMZM2G131525_T01	syntaxin-related protein KNOLLE	31.4	cell.vesicle transport	moderately similar to ( 304) AT1G08560 | Symbols: SYP111, KN, ATSYP111 | SYP111 (SYNTAXIN OF PLANTS 111); SNAP receptor | chr1:2709778-2710710 REVERSEvery weakly similar to (81.6) PER1_ORYSA Peroxidase 1 precursor (EC 1.11.1.7) - Oryza sativa (Rice)moderately similar to ( 452) loc_os03g52650 12003.m10239 protein syntaxin-related protein KNOLLE, putative, expressed seq=cds; coord=1:273776421..2737…	8.06647	0.219929	0.518569
GRMZM2G100478	GRMZM2G100478_T01		31.4	cell.vesicle transport	moderately similar to ( 306) AT1G08560 | Symbols: SYP111, KN, ATSYP111 | SYP111 (SYNTAXIN OF PLANTS 111); SNAP receptor | chr1:2709778-2710710 REVERSEmoderately similar to ( 461) loc_os03g52650 12003.m10239 protein syntaxin-related protein KNOLLE, putative, expressed seq=cds; coord=5:8330765..8332381:1; parent_gene=GRMZM2G100478	12.0928
GRMZM2G059073	GRMZM2G059073_T02	NAD kinase 1	18	Co-factor and vitamine metabolism	highly similar to ( 642) AT3G21070 | Symbols: NADK1, ATNADK-1 | NADK1 (NAD KINASE 1); NAD+ kinase/ NADH kinase/ calmodulin binding | chr3:7380434-7383874 REVERSEhighly similar to ( 907) NADK1_ORYSA Probable NAD kinase 1 (EC 2.7.1.23) - Oryza sativa (Rice)highly similar to ( 935) loc_os01g72690 12001.m42804 protein NAD kinase 1, putative, expressed seq=cds; coord=8:157467209..157473949:-1; parent_…	3.85569	13.4176	14.9624	11.6456	0.325515
GRMZM2G095400	GRMZM2G095400_T01	biotin synthase	18.6.1	Co-factor and vitamine metabolism.biotin.biotin synthase	highly similar to ( 528) AT2G43360 | Symbols: BIO2, BIOB | BIO2 (BIOTIN AUXOTROPH 2); biotin synthase | chr2:18010918-18013129 REVERSEhighly similar to ( 570) loc_os08g42730 12008.m08251 protein biotin synthase, putative, expressed seq=cds; coord=4:193891262..193895897:1; parent_gene=GRMZM2G095400	45.5601	47.6996	47.6897	17.4843
GRMZM2G573867	GRMZM2G573867_T01	hypothetical protein LOC100272979	18.5	Co-factor and vitamine metabolism.folate & vitamine K	highly similar to ( 590) AT5G66120 | Symbols: | 3-dehydroquinate synthase, putative | chr5:26431516-26433649 REVERSEhighly similar to ( 707) loc_os09g36800 12009.m06629 protein 3-dehydroquinate synthase, putative, expressed seq=cds; coord=2:196359627..196363692:-1; parent_gene=GRMZM2G573867	30.5317	13.6775	20.1714	16.8828
GRMZM2G097283	GRMZM2G097283_T01	LOC100285808	18.5.2.7	Co-factor and vitamine metabolism.folate & vitamine K.DHNA Phytyltransferase	moderately similar to ( 358) AT1G60600 | Symbols: ABC4 | ABC4 (ABERRANT CHLOROPLAST DEVELOPMENT 4); 1,4-dihydroxy-2-naphthoate octaprenyltransferase/ prenyltransferase | chr1:22324807-22326759 REVERSEmoderately similar to ( 486) loc_os03g09060 12003.m06412 protein 1,4-dihydroxy-2-naphthoate octaprenyltransferase, putative, expressed seq=cds; coord=1:19557389..19560305:1; parent_gene=GRMZM2G097283	9.35058		0.949918	0.836803
GRMZM2G163996	GRMZM2G163996_T01	HESB-like domain-containing protein 2	18.7	Co-factor and vitamine metabolism.iron-sulphur clusters	weakly similar to ( 171) AT2G16710 | Symbols: | hesB-like domain-containing protein | chr2:7248294-7249937 FORWARDweakly similar to ( 189) loc_os01g01610 12001.m06806 protein HESB-like domain-containing protein 2, mitochondrial precursor, putative, expressed seq=cds; coord=3:31448499..31453195:1; parent_gene=GRMZM2G163996	21.2598	63.0173	25.4188	54.4433	28.1245
GRMZM2G135816	GRMZM2G135816_T01	hypothetical protein LOC100272516	18.1	Co-factor and vitamine metabolism.molybdenum cofactor	highly similar to ( 566) AT2G31955 | Symbols: CNX2 | CNX2 (COFACTOR OF NITRATE REDUCTASE AND XANTHINE DEHYDROGENASE 2); catalytic | chr2:13584635-13586484 REVERSEhighly similar to ( 655) loc_os12g32230 12012.m073841 protein molybdenum cofactor biosynthesis protein 1 A, putative, expressed seq=cds; coord=5:174623084..174627933:-1; parent_gene=GRMZM2G135816	8.63067	26.4725	17.6624	40.9481	0.22264
GRMZM2G336908	GRMZM2G336908_T01	riboflavin biosynthesis protein ribAB	18.3.1	Co-factor and vitamine metabolism.riboflavin.GTP cyclohydrolase II	highly similar to ( 670) AT5G59750 | Symbols: | riboflavin biosynthesis protein, putative | chr5:24073397-24075411 FORWARDhighly similar to ( 911) loc_os05g38570 12005.m08036 protein riboflavin biosynthesis protein ribAB, chloroplast precursor, putative, expressed seq=cds; coord=8:116849469..116853604:-1; parent_gene=GRMZM2G336908	5.59188	9.05458	7.01909	59.8861	0.352069
GRMZM2G103152	GRMZM2G103152_T01		18.3.1	Co-factor and vitamine metabolism.riboflavin.GTP cyclohydrolase II	highly similar to ( 664) AT5G64300 | Symbols: ATGCH, GCH, ATRIBA1, RFD1 | ATGCH; 3,4-dihydroxy-2-butanone-4-phosphate synthase/ GTP cyclohydrolase II | chr5:25718459-25720790 FORWARDhighly similar to ( 831) loc_os02g36340 12002.m33397 protein riboflavin biosynthesis protein ribAB, chloroplast precursor, putative, expressed seq=cds; coord=5:177442842..177451038:1; parent_gene=GRMZM2G103152	41.1285	18.5566	23.5404	26.2471	0.513372
GRMZM2G018375	GRMZM2G018375_T02	Thiazole biosynthetic enzyme 1-1, chloroplastic Precursor	18.2	Co-factor and vitamine metabolism.thiamine	moderately similar to ( 479) AT5G54770 | Symbols: THI1, TZ, THI4 | THI1; protein homodimerization | chr5:22246634-22247891 FORWARDhighly similar to ( 638) THI41_MAIZE Thiazole biosynthetic enzyme 1-1, chloroplast precursor - Zea mays (Maize)highly similar to ( 541) loc_os07g34570 12007.m28985 protein thiazole biosynthetic enzyme 1-1, chloroplast precursor, putative, expressed seq=cds; coord=8:138…	8.23483	114.641	99.6792	176.34	0.44333
GRMZM2G074097	GRMZM2G074097_T01	Thiazole biosynthetic enzyme 1-2, chloroplastic Precursor	18.2	Co-factor and vitamine metabolism.thiamine	moderately similar to ( 470) AT5G54770 | Symbols: THI1, TZ, THI4 | THI1; protein homodimerization | chr5:22246634-22247891 FORWARDhighly similar to ( 634) THI42_MAIZE Thiazole biosynthetic enzyme 1-2, chloroplast precursor - Zea mays (Maize)highly similar to ( 542) loc_os07g34570 12007.m28985 protein thiazole biosynthetic enzyme 1-1, chloroplast precursor, putative, expressed seq=cds; coord=3:218…	2.79624	34.5984	36.0831	3.68538
GRMZM5G864815	GRMZM5G864815_T01	thiamin pyrophosphokinase 1	18.2.1	Co-factor and vitamine metabolism.thiamine.thiamine diphosphokinase	moderately similar to ( 313) AT1G02880 | Symbols: TPK1 | TPK1 (THIAMIN PYROPHOSPHOKINASE1); thiamin diphosphokinase | chr1:643063-643921 REVERSEmoderately similar to ( 385) loc_os05g30454 12005.m07281 protein thiamin pyrophosphokinase 1, putative, expressed seq=cds; coord=6:137603035..137605493:1; parent_gene=GRMZM5G864815	6.30791	6.70732	15.4096	89.3071	1.22041
GRMZM2G100716	GRMZM2G100716_T01	hypothetical protein LOC100384180	33.2	development.late embryogenesis abundant	moderately similar to ( 491) AT3G50790 | Symbols: | late embryogenesis abundant protein, putative / LEA protein, putative | chr3:18880074-18881940 REVERSEhighly similar to ( 627) loc_os02g43340 12002.m33800 protein embryogenesis-associated protein EMB8, putative, expressed seq=cds; coord=4:150464178..150469660:-1; parent_gene=GRMZM2G100716	25.8768	9.13212	8.07471	25.2913
GRMZM2G096475	GRMZM2G096475_T01	late embryogenesis abundant protein, group 3	33.2	development.late embryogenesis abundant	moderately similar to ( 201) LEA3_MAIZE Late embryogenesis abundant protein, group 3 (LEA) - Zea mays (Maize)weakly similar to ( 122) loc_os05g46480 12005.m27634 protein late embryogenesis abundant protein, group 3, putative, expressed seq=cds; coord=6:161966268..161967646:1; parent_gene=GRMZM2G096475	21.4415	6.42063	20.5594	267.826
GRMZM2G045664	GRMZM2G045664_T01	hypothetical protein LOC100274480	33.2	development.late embryogenesis abundant	weakly similar to ( 191) AT2G46140 | Symbols: | late embryogenesis abundant protein, putative / LEA protein, putative | chr2:18959163-18960362 FORWARDmoderately similar to ( 202) LEA14_GOSHI Late embryogenesis abundant protein Lea14-A - Gossypium hirsutum (Upland cotton)moderately similar to ( 274) loc_os05g50710 12005.m09138 protein late embryogenesis abundant protein Lea14-A, putative, expresse…	70.449	48.3608	127.589	194.767
GRMZM2G042421	GRMZM2G042421_T01		33.2	development.late embryogenesis abundant	weakly similar to ( 194) AT2G46140 | Symbols: | late embryogenesis abundant protein, putative / LEA protein, putative | chr2:18959163-18960362 FORWARDweakly similar to ( 197) LEA14_GOSHI Late embryogenesis abundant protein Lea14-A - Gossypium hirsutum (Upland cotton)moderately similar to ( 268) loc_os01g43530 12001.m10615 protein late embryogenesis abundant protein Lea14-A, putative, expressed se…	0.484109		25.8934	21.3479	421.404
GRMZM2G128938	GRMZM2G128938_T01		33.30.1	development.multitarget.target of rapamycin	nearly identical (1981) AT5G40820 | Symbols: ATRAD3, ATR, ATATR | ATRAD3; binding / inositol or phosphatidylinositol kinase/ phosphotransferase, alcohol group as acceptor / protein serine/threonine kinase | chr5:16343860-16353847 REVERSEnearly identical (2427) ATR_ORYSA Serine/threonine-protein kinase ATR (EC 2.7.11.1) - Oryza sativa (Rice)nearly identical (2427) loc_os06g50910 12006.m091797 prot…	9.06984	1.45674	2.58672	1.74327
GRMZM2G169270	GRMZM2G169270_T01		33.3	development.squamosa promoter binding like (SPL)	highly similar to ( 687) AT1G20980 | Symbols: SPL14, FBR6, SPL1R2, ATSPL14 | SPL14 (squamosa promoter binding protein-like 14); DNA binding / transcription activator/ transcription factor | chr1:7325042-7328933 FORWARDvery weakly similar to (93.6) LG1_MAIZE LIGULELESS1 protein - Zea mays (Maize)nearly identical (1446) loc_os08g40260 12008.m08006 protein squamosa promoter-binding-like protein 16, …	122.005	55.6508	62.6836	51.5232	6.132
GRMZM2G035421	GRMZM2G035421_T01		33.1	development.storage proteins	highly similar to ( 920) AT5G04040 | Symbols: SDP1 | SDP1 (SUGAR-DEPENDENT1); triacylglycerol lipase | chr5:1090346-1093003 FORWARDnearly identical (1300) loc_os01g55650 12001.m11722 protein patatin-like phospholipase family protein, expressed seq=cds; coord=8:173349891..173353964:1; parent_gene=GRMZM2G035421	5.81315	5.04328	5.30752	13.2571	1.21315
GRMZM2G087612	GRMZM2G087612_T01	hypothetical protein LOC100382466	33.1	development.storage proteins	highly similar to ( 795) AT5G04040 | Symbols: SDP1 | SDP1 (SUGAR-DEPENDENT1); triacylglycerol lipase | chr5:1090346-1093003 FORWARDnearly identical (1024) loc_os03g59620 12003.m10859 protein patatin-like serine hydrolase, putative, expressed seq=cds; coord=1:291862510..291866715:-1; parent_gene=GRMZM2G087612	8.65451	27.5702	13.2944	15.2023	0.211505
GRMZM2G349749	GRMZM2G349749_T01	hypothetical protein LOC100272901	33.1	development.storage proteins	moderately similar to ( 440) AT2G26560 | Symbols: PLP2, PLA IIA, PLA2A | PLA2A (PHOSPHOLIPASE A 2A); lipase/ nutrient reservoir | chr2:11293912-11295708 REVERSEmoderately similar to ( 297) PAT0_SOLTU Patatin precursor (Potato tuber protein) - Solanum tuberosum (Potato)highly similar to ( 578) loc_os08g37180 12008.m07704 protein patatin T5 precursor, putative, expressed seq=cds; coord=1:200159715.…	2.72266	51.5036	30.2964	168.655
GRMZM2G154523	GRMZM2G154523_T01	LOC100284823	33.1	development.storage proteins	moderately similar to ( 426) AT4G37050 | Symbols: PLP4, PLA V | PLP4 (PATATIN-LIKE PROTEIN 4); nutrient reservoir | chr4:17457261-17459642 REVERSEmoderately similar to ( 291) PAT5_SOLTU Patatin T5 precursor (Potato tuber protein) - Solanum tuberosum (Potato)highly similar to ( 603) loc_os11g39990 12011.m07846 protein patatin T5 precursor, putative, expressed seq=cds; coord=4:5455601..5457606:1; p…	127.498	56.6354	178.853	494.417
GRMZM2G147399	GRMZM2G147399_T01	hypothetical protein LOC100193182	33.99	development.unspecified	very weakly similar to (96.3) NO93_SOYBN Early nodulin 93 (N-93) - Glycine max (Soybean)weakly similar to ( 177) loc_os06g05000 12006.m05229 protein early nodulin 93, putative, expressed seq=cds; coord=9:20665757..20666996:-1; parent_gene=GRMZM2G147399	14.5173		8.62289	9.63407
GRMZM2G374475	GRMZM2G374475_T01	hypothetical protein LOC100192615	33.99	development.unspecified	moderately similar to ( 213) AT1G75900 | Symbols: | family II extracellular lipase 3 (EXL3) | chr1:28499179-28500943 FORWARDweakly similar to ( 124) APG_BRANA Anter-specific proline-rich protein APG (Protein CEX) (Fragment) - Brassica napus (Rape)moderately similar to ( 323) loc_os02g01140 12002.m05464 protein anther-specific proline-rich protein APG precursor, putative, expressed seq=cds; coord=…	4.62929		7.81399	1.00385
GRMZM2G050268	GRMZM2G050268_T01	hypothetical protein LOC100384832	33.99	development.unspecified	moderately similar to ( 462) AT3G51280 | Symbols: | male sterility MS5, putative | chr3:19037229-19038781 FORWARDhighly similar to ( 736) loc_os09g36740 12009.m06623 protein TPR Domain containing protein, expressed seq=cds; coord=2:196302759..196305162:1; parent_gene=GRMZM2G050268	13.0008			0.465389
GRMZM2G062129	GRMZM2G062129_T01	LOC100281488	33.99	development.unspecified	moderately similar to ( 432) AT1G66330 | Symbols: | senescence-associated family protein | chr1:24729880-24732144 REVERSEhighly similar to ( 615) loc_os05g05600 12005.m27702 protein ATA15 protein, putative, expressed seq=cds; coord=4:2830761..2836718:1; parent_gene=GRMZM2G062129	19.3212	2.128	2.65638	6.93351	12.3173
GRMZM2G098099	GRMZM2G098099_T01		33.99	development.unspecified	weakly similar to ( 123) loc_os04g49650 12004.m35191 protein expressed protein seq=cds; coord=2:14293505..14294662:1; parent_gene=GRMZM2G098099	1.34889	1.26093	44.7951	15.831	1148.41
GRMZM2G300135	GRMZM2G300135_T01	physical impedance induced protein2 (piip2), mRNA	33.99	development.unspecified	moderately similar to ( 317) AT2G17840 | Symbols: ERD7 | ERD7 (EARLY-RESPONSIVE TO DEHYDRATION 7) | chr2:7755923-7757798 REVERSEhighly similar to ( 533) loc_os06g50330 12006.m09557 protein senescence-associated protein 12, putative, expressed seq=cds; coord=5:61674461..61677927:1; parent_gene=GRMZM2G300135	1.10221	4.32739	30.0438	23.4367	70.8326
GRMZM2G011404	GRMZM2G011404_T02	EMB2756	33.99	development.unspecified	highly similar to ( 533) AT1G34550 | Symbols: EMB2756 | EMB2756 (EMBRYO DEFECTIVE 2756) | chr1:12647088-12652646 REVERSEhighly similar to ( 874) loc_os11g09170 12011.m05114 protein EMB2756, putative, expressed seq=cds; coord=2:220515496..220525350:-1; parent_gene=GRMZM2G011404	34.383	14.8517	19.1074	9.5484	45.3342
GRMZM2G134045	GRMZM2G134045_T01	ADP-ribosylation factor GTPase-activating protein 3	33.99	development.unspecified	moderately similar to ( 447) AT4G17890 | Symbols: AGD8 | AGD8 (ARF-GAP DOMAIN 8); ARF GTPase activator/ DNA binding / zinc ion binding | chr4:9937121-9938988 FORWARDhighly similar to ( 636) loc_os10g42420 12010.m06995 protein ADP-ribosylation factor GTPase-activating protein 3, putative, expressed seq=cds; coord=9:112106772..112117584:1; parent_gene=GRMZM2G134045	6.16575	45.6322	38.7083	29.5396	222.851
GRMZM2G143211	GRMZM2G143211_T01	Putative uncharacterized protein	33.99	development.unspecified	highly similar to ( 557) AT3G56440 | Symbols: ATATG18D | AtATG18d | chr3:20926874-20928797 FORWARDhighly similar to ( 732) loc_os01g07400 12001.m150492 protein WD-repeat domain phosphoinositide-interacting protein 3, putative, expressed seq=cds; coord=8:16741652..16746323:1; parent_gene=GRMZM2G143211	13.845	53.6063	37.9194	25.6345	116.858
GRMZM2G309063	GRMZM2G309063_T01	LOC100170242	33.99	development.unspecified	highly similar to ( 516) AT3G61790 | Symbols: | seven in absentia (SINA) family protein | chr3:22871974-22873543 REVERSEweakly similar to ( 149) SINAL_DROME Probable E3 ubiquitin-protein ligase sina-like CG13030 (EC 6.3.2.-) - Drosophila melanogaster (Fruit fly)highly similar to ( 555) loc_os01g13370 12001.m07946 protein ubiquitin ligase SINAT3, putative, expressed seq=cds; coord=3:1628984..16336…	2.79945	1.57013	21.7561	20.8297	315.273
GRMZM2G135044	GRMZM2G135044_T01	hypothetical protein LOC100272362	33.99	development.unspecified	weakly similar to ( 164) AT4G16620 | Symbols: | integral membrane family protein / nodulin MtN21-related | chr4:9358185-9359871 REVERSEmoderately similar to ( 298) loc_os06g01660 12006.m04903 protein integral membrane protein, putative, expressed seq=cds; coord=9:27179291..27181155:1; parent_gene=GRMZM2G135044	1.25487	13.9591	2.45242	15.9187	0.310763
GRMZM2G363474	GRMZM2G363474_T01	hypothetical protein LOC100272450	33.99	development.unspecified	highly similar to ( 731) AT3G19240 | Symbols: | FUNCTIONS IN: molecular_function unknown; INVOLVED IN: N-terminal protein myristoylation; LOCATED IN: cellular_component unknown; EXPRESSED IN: 25 plant structures; EXPRESSED DURING: 15 growth stages; CONTAINS InterPro DOMAIN/s: WD40 repeat-like (InterPro:IPR011046), Vacuolar import and degradation, Vid27-related (InterPro:IPR013863); BEST Arabidops…	18.9688	2.95529	2.47761	2.36446	0.466026
GRMZM2G009265	GRMZM2G009265_T01	SINA6	33.99	development.unspecified	moderately similar to ( 470) AT3G61790 | Symbols: | seven in absentia (SINA) family protein | chr3:22871974-22873543 REVERSEweakly similar to ( 151) SINAL_DROME Probable E3 ubiquitin-protein ligase sina-like CG13030 (EC 6.3.2.-) - Drosophila melanogaster (Fruit fly)highly similar to ( 620) loc_os07g46560 12007.m08873 protein ubiquitin ligase SINAT5, putative, expressed seq=cds; coord=7:171186250.…	16.0114	1.67633	5.27014	0.773763	0.317212
GRMZM2G121176	GRMZM2G121176_T01	hypothetical protein LOC100191142	33.99	development.unspecified	weakly similar to ( 116) AT1G54460 | Symbols: | FUNCTIONS IN: molecular_function unknown; INVOLVED IN: biological_process unknown; LOCATED IN: cellular_component unknown; EXPRESSED IN: 24 plant structures; EXPRESSED DURING: 15 growth stages; CONTAINS InterPro DOMAIN/s: Targeting for Xklp2 (InterPro:IPR009675); BEST Arabidopsis thaliana protein match is: WDL1 (TAIR:AT3G04630.3); Has 393 Blast hits…	28.9966	4.60455	5.99009	1.75893	0.450683
GRMZM2G090609	GRMZM2G090609_T01	caleosin related protein	33.99	development.unspecified	weakly similar to ( 161) AT1G70670 | Symbols: | caleosin-related family protein | chr1:26644830-26645970 FORWARDmoderately similar to ( 243) loc_os02g50174 12002.m10050 protein caleosin related protein, expressed seq=cds; coord=5:205154533..205156657:1; parent_gene=GRMZM2G090609	5.43208	46.0108	7.76027	41.1994	3.17624
GRMZM2G079625	GRMZM2G079625_T01	hypothetical protein LOC100277744	33.99	development.unspecified	very weakly similar to (95.1) AT5G59460 | Symbols: | scarecrow-like transcription factor 11 (SCL11) | chr5:23976968-23978291 REVERSEmoderately similar to ( 207) loc_os01g05130 12001.m07146 protein expressed protein seq=cds; coord=3:18010870..18014247:-1; parent_gene=GRMZM2G079625	34.3076	11.1597	13.0547	14.1356	1.96442
GRMZM2G131638	GRMZM2G131638_T01		33.99	development.unspecified	highly similar to ( 731) AT3G19240 | Symbols: | FUNCTIONS IN: molecular_function unknown; INVOLVED IN: N-terminal protein myristoylation; LOCATED IN: cellular_component unknown; EXPRESSED IN: 25 plant structures; EXPRESSED DURING: 15 growth stages; CONTAINS InterPro DOMAIN/s: WD40 repeat-like (InterPro:IPR011046), Vacuolar import and degradation, Vid27-related (InterPro:IPR013863); BEST Arabidops…	13.0735	2.03462	5.01549	2.13442	1.31254
GRMZM2G128092	GRMZM2G128092_T01		33.99	development.unspecified	nearly identical (1055) AT5G16750 | Symbols: TOZ | TOZ (TORMOZEMBRYO DEFECTIVE); nucleotide binding | chr5:5504541-5509266 REVERSEvery weakly similar to (95.5) PF20_CHLRE Flagellar WD repeat protein PF20 - Chlamydomonas reinhardtiinearly identical (1421) loc_os04g50660 12004.m09963 protein U3 small nucleolar RNA-associated protein 13, putative, expressed seq=cds; coord=10:139995082..140003086:-1;…	11.7881	3.34254	4.85006	2.13626	1.13527
GRMZM2G074320	GRMZM2G074320_T01		33.99	development.unspecified	weakly similar to ( 148) AT2G43770 | Symbols: | transducin family protein / WD-40 repeat family protein | chr2:18134272-18135303 REVERSEweakly similar to ( 176) loc_os06g44370 12006.m08965 protein WD-repeat protein 57, putative, expressed seq=cds; coord=9:108919701..108920376:1; parent_gene=GRMZM2G074320	86.4865	29.4434	24.0431	27.8871	2.53253
GRMZM2G103599	GRMZM2G103599_T01		33.99	development.unspecified	moderately similar to ( 296) AT5G18410 | Symbols: PIR, KLK, PIR121, SRA1, PIRP | PIR121; transcription activator | chr5:6098593-6104783 REVERSEmoderately similar to ( 323) loc_os03g05020 12003.m06027 protein protein PIR, putative, expressed seq=cds; coord=1:9491186..9500155:1; parent_gene=GRMZM2G103599	80.6889	21.201	25.9563	12.0443	2.7003
GRMZM5G863602	GRMZM5G863602_T01	senescence-associated protein DH	33.99	development.unspecified	moderately similar to ( 206) AT2G23810 | Symbols: TET8 | TET8 (TETRASPANIN8) | chr2:10135859-10137352 REVERSEmoderately similar to ( 328) loc_os06g44310 12006.m08959 protein senescence-associated protein DH, putative, expressed seq=cds; coord=9:105251579..105255019:1; parent_gene=GRMZM5G863602	13.061	2.58006	10.3927	5.50796	3.05141
GRMZM2G078252	GRMZM2G078252_T01	LOC100282904	33.99	development.unspecified	highly similar to ( 534) AT5G50230 | Symbols: | nucleotide binding | chr5:20448632-20450855 REVERSEvery weakly similar to (82.8) GBLP_BRANA Guanine nucleotide-binding protein subunit beta-like protein - Brassica napus (Rape)highly similar to ( 818) loc_os03g53510 12003.m101494 protein nucleotide binding protein, putative, expressed seq=cds; coord=1:275688123..275691017:1; parent_gene=GRMZM2G078252	26.1405	11.999	8.32721	15.7907	0.241551
GRMZM2G408706	GRMZM2G408706_T01	hypothetical protein LOC100193403	33.99	development.unspecified	moderately similar to ( 201) AT5G10830 | Symbols: | embryo-abundant protein-related | chr5:3423731-3424649 FORWARDmoderately similar to ( 354) loc_os01g51870 12001.m11363 protein S-adenosylmethionine-dependent methyltransferase, putative, expressed seq=cds; coord=8:155025675..155031100:1; parent_gene=GRMZM2G408706	2.74668	7.7483	5.3365	32.0777	1.51156
GRMZM2G361398	GRMZM2G361398_T01	hypothetical protein LOC100383414	33.99	development.unspecified	highly similar to ( 650) AT4G32551 | Symbols: LUG, RON2 | LUG (LEUNIG); protein binding / protein heterodimerization/ transcription repressor | chr4:15707863-15713359 FORWARDvery weakly similar to (89.0) PF20_CHLRE Flagellar WD repeat protein PF20 - Chlamydomonas reinhardtiihighly similar to ( 823) loc_os01g42260 12001.m150647 protein transcriptional corepressor LEUNIG, putative, expressed seq=cd…	16.6675	5.15262	7.2221	3.01259	0.731274
GRMZM2G179532	GRMZM2G179532_T01	hypothetical protein LOC100193493	33.99	development.unspecified	highly similar to ( 573) AT5G15710 | Symbols: | F-box family protein | chr5:5122791-5124137 FORWARDhighly similar to ( 716) loc_os04g57290 12004.m10614 protein F-box domain containing protein, expressed seq=cds; coord=10:147310124..147312015:1; parent_gene=GRMZM2G179532	4.90659	18.3074	11.7045	13.2431	14.0899
GRMZM2G073581	GRMZM2G073581_T01		33.99	development.unspecified	highly similar to ( 880) AT1G79350 | Symbols: EMB1135 | EMB1135 (embryo defective 1135); DNA binding / protein binding / zinc ion binding | chr1:29844829-29853215 REVERSEhighly similar to ( 951) loc_os08g12680 12008.m05396 protein zinc finger domain, LSD1 subclass family protein, expressed seq=cds; coord=10:141677229..141686518:-1; parent_gene=GRMZM2G073581	18.0693	7.54268	8.81231	6.49265	0.192879
GRMZM5G829955	GRMZM5G829955_T01	hypothetical protein LOC100216905	33.99	development.unspecified	highly similar to ( 539) AT2G43770 | Symbols: | transducin family protein / WD-40 repeat family protein | chr2:18134272-18135303 REVERSEweakly similar to ( 102) PF20_CHLRE Flagellar WD repeat protein PF20 - Chlamydomonas reinhardtiihighly similar to ( 654) loc_os06g44370 12006.m08965 protein WD-repeat protein 57, putative, expressed seq=cds; coord=6:95473748..95476703:1; parent_gene=GRMZM5G829955	39.1849	12.9806	13.8549	8.87645	2.12274
GRMZM2G079613	GRMZM2G079613_T01	hypothetical protein LOC100274072	33.99	development.unspecified	moderately similar to ( 357) AT5G48850 | Symbols: ATSDI1 | ATSDI1 (SULPHUR DEFICIENCY-INDUCED 1); binding | chr5:19805576-19807699 REVERSEmoderately similar to ( 486) loc_os05g43040 12005.m08434 protein pollenless3, putative, expressed seq=cds; coord=6:157412166..157414715:1; parent_gene=GRMZM2G079613	1.50255	28.6019	16.2981	4.29069	0.338272
GRMZM2G085670	GRMZM2G085670_T01	COP9 signalosome complex subunit 7	33.99	development.unspecified	moderately similar to ( 271) AT1G02090 | Symbols: FUS5, CSN7, COP15, ATCSN7 | FUS5 (FUSCA 5); MAP kinase kinase | chr1:388223-389568 REVERSEmoderately similar to ( 402) loc_os07g30840 12007.m07352 protein COP9 signalosome complex subunit 7, putative, expressed seq=cds; coord=7:149855390..149860435:-1; parent_gene=GRMZM2G085670	37.0428	15.2157	16.2698	19.4365	1.33919
GRMZM5G896834	GRMZM5G896834_T01	LOC100280497	33.99	development.unspecified	highly similar to ( 544) AT3G21060 | Symbols: | transducin family protein / WD-40 repeat family protein | chr3:7377822-7379942 FORWARDhighly similar to ( 815) loc_os03g10990 12003.m06551 protein retinoblastoma-binding protein-like, putative, expressed seq=cds; coord=1:21377569..21383466:1; parent_gene=GRMZM5G896834	26.584	10.7298	11.4998	8.90479	0.307636
GRMZM2G125557	GRMZM2G125557_T01	hypothetical protein LOC100192502	33.99	development.unspecified	very weakly similar to (96.7) loc_os08g35190 12008.m26509 protein auxin-repressed protein, putative, expressed seq=cds; coord=1:208963692..208966672:1; parent_gene=GRMZM2G125557	3.87287	12.5609	11.8642	22.3778	9.3825
GRMZM2G149708	GRMZM2G149708_T01		33.99	development.unspecified	highly similar to ( 577) AT5G67320 | Symbols: HOS15 | HOS15 (high expression of osmotically responsive genes 15) | chr5:26857268-26860974 FORWARDweakly similar to ( 121) PF20_CHLRE Flagellar WD repeat protein PF20 - Chlamydomonas reinhardtiihighly similar to ( 919) loc_os07g22220 12007.m06507 protein F-box-like/WD-repeat-containing protein TBL1XR1-A, putative, expressed seq=cds; coord=2:104729978…	43.5535	13.6748	13.6964	13.9647	1.37399
GRMZM2G174099	GRMZM2G174099_T01	hypothetical protein LOC100384186	33.99	development.unspecified	moderately similar to ( 221) AT4G30420 | Symbols: | nodulin MtN21 family protein | chr4:14877069-14878914 FORWARDmoderately similar to ( 465) loc_os09g25770 12009.m059979 protein nodulin-like protein 5NG4, putative, expressed seq=cds; coord=7:118426184..118428373:-1; parent_gene=GRMZM2G174099	4.16799	40.4553	17.2677	19.163	1.43359
GRMZM2G097106	GRMZM2G097106_T01	EMB1688	33.99	development.unspecified	moderately similar to ( 376) AT1G67440 | Symbols: emb1688 | emb1688 (embryo defective 1688); GTP binding / GTPase | chr1:25263905-25265551 REVERSEhighly similar to ( 512) loc_os04g31270 12004.m08230 protein EMB1688, putative, expressed seq=cds; coord=10:108218986..108230288:1; parent_gene=GRMZM2G097106	21.0334	9.31882	16.5641	3.57347	0.813878
GRMZM2G096051	GRMZM2G096051_T01	hypothetical protein LOC100191648	33.99	development.unspecified	highly similar to ( 510) AT3G10530 | Symbols: | transducin family protein / WD-40 repeat family protein | chr3:3286277-3288670 FORWARDhighly similar to ( 694) loc_os01g08770 12001.m07502 protein WD-repeat protein 46, putative, expressed seq=cds; coord=6:82567143..82572034:1; parent_gene=GRMZM2G096051	17.5302	7.31761	11.9691	6.93794	0.374247
GRMZM2G113726	GRMZM2G113726_T01	hypothetical protein LOC100384791	33.99	development.unspecified	highly similar to ( 567) AT3G13340 | Symbols: | WD-40 repeat family protein | chr3:4332370-4334603 FORWARDhighly similar to ( 652) loc_os08g38880 12008.m26731 protein WD-repeat protein-like, putative, expressed seq=cds; coord=1:183801615..183805298:-1; parent_gene=GRMZM2G113726	29.2953	9.8811	17.1892	138.409	0.872575
GRMZM2G049201	GRMZM2G049201_T01	hypothetical protein LOC100383022	33.99	development.unspecified	highly similar to ( 737) AT2G18900 | Symbols: | transducin family protein / WD-40 repeat family protein | chr2:8188491-8192409 REVERSEnearly identical (1244) loc_os12g41620 12012.m07942 protein nucleotide binding protein, putative, expressed seq=cds; coord=1:172815913..172822534:1; parent_gene=GRMZM2G049201	21.8623	8.90294	10.8848	5.26851	0.143992
GRMZM2G065822	GRMZM2G065822_T01		33.99	development.unspecified	highly similar to ( 766) AT4G07410 | Symbols: | transducin family protein / WD-40 repeat family protein | chr4:4201465-4204576 REVERSEnearly identical (1206) loc_os03g52470 12003.m10223 protein expressed protein seq=cds; coord=5:8426059..8431565:-1; parent_gene=GRMZM2G065822	23.2219	11.2684	12.8152	12.2151	1.8577
GRMZM2G374969	GRMZM2G374969_T02	hypothetical protein LOC100381963	33.99	development.unspecified	highly similar to ( 726) AT5G07590 | Symbols: | WD-40 repeat protein family | chr5:2401712-2403731 REVERSEhighly similar to ( 893) loc_os10g41370 12010.m06901 protein WD-repeat protein 8, putative, expressed seq=cds; coord=7:160216902..160227395:-1; parent_gene=GRMZM2G374969	44.2172	15.8051	19.3346	13.767	1.68836
GRMZM2G553379	GRMZM2G553379_T08	m15 protein	33.99	development.unspecified	moderately similar to ( 236) AT1G69120 | Symbols: AP1, AGL7 | AP1 (APETALA1); DNA binding / protein binding / protein heterodimerization/ transcription activator/ transcription factor | chr1:25982576-25986102 REVERSEmoderately similar to ( 356) MAD14_ORYSA MADS-box transcription factor 14 (OsMADS14) (Protein APETALA1-like B) (Protein AGAMOUS-like 10) (FDRMADS6) (RMADS211) - Oryza sativa (Rice)mod…	80.8775	24.1753	23.6294	6.72394	0.87975
GRMZM2G028096	GRMZM2G028096_T02	hypothetical protein LOC100273852	33.99	development.unspecified	moderately similar to ( 423) AT5G17440 | Symbols: | LUC7 N_terminus domain-containing protein | chr5:5749849-5753415 FORWARDhighly similar to ( 515) loc_os02g39300 12002.m09018 protein pre-mRNA processing factor, putative, expressed seq=cds; coord=5:182535930..182542340:-1; parent_gene=GRMZM2G028096	62.5153	25.314	19.9985	16.5028	0.246916
GRMZM2G160702	GRMZM2G160702_T01		33.99	development.unspecified	highly similar to ( 754) AT5G23430 | Symbols: | transducin family protein / WD-40 repeat family protein | chr5:7894073-7899862 REVERSEweakly similar to ( 113) PF20_CHLRE Flagellar WD repeat protein PF20 - Chlamydomonas reinhardtiinearly identical (1275) loc_os04g58130 12004.m10695 protein katanin p80 WD40-containing subunit B1 homolog 1, putative, expressed seq=cds; coord=2:1553287..1562260:1; pa…	39.725	8.14077	12.5433	12.4262	3.27924
GRMZM2G029370	GRMZM2G029370_T01	hypothetical protein LOC100191443	33.99	development.unspecified	highly similar to ( 553) AT5G56190 | Symbols: | WD-40 repeat family protein | chr5:22742654-22744909 FORWARDhighly similar to ( 721) loc_os06g07540 12006.m31843 protein expressed protein seq=cds; coord=9:15368962..15380577:-1; parent_gene=GRMZM2G029370	23.4435	26.3321	21.1708	61.6643	0.22857
GRMZM2G170567	GRMZM2G170567_T01		33.99	development.unspecified	highly similar to ( 794) AT5G18410 | Symbols: PIR, KLK, PIR121, SRA1, PIRP | PIR121; transcription activator | chr5:6098593-6104783 REVERSEhighly similar to ( 711) loc_os03g05020 12003.m06027 protein protein PIR, putative, expressed seq=cds; coord=1:9522789..9541394:1; parent_gene=GRMZM2G170567	84.0094	15.7503	27.307	10.8338	1.89929
GRMZM2G341621	GRMZM2G341621_T01	hypothetical protein LOC100383216	33.99	development.unspecified	highly similar to ( 560) AT3G06430 | Symbols: EMB2750 | EMB2750 (embryo defective 2750) | chr3:1956658-1958240 REVERSEweakly similar to ( 128) RF1_ORYSA Rf1 protein, mitochondrial precursor (PPR protein) (Fertility restorer) (Restorer for CMS) - Oryza sativa (Rice)highly similar to ( 701) loc_os03g19650 12003.m35185 protein PPR2, putative, expressed seq=cds; coord=7:2581533..2584327:-1; parent_ge…	11.3532	23.517	18.8702	27.9778	0.558592
GRMZM2G113174	GRMZM2G113174_T01	Putative uncharacterized protein	33.99	development.unspecified	highly similar to ( 638) AT5G18410 | Symbols: PIR, KLK, PIR121, SRA1, PIRP | PIR121; transcription activator | chr5:6098593-6104783 REVERSEhighly similar to ( 896) loc_os03g05020 12003.m06027 protein protein PIR, putative, expressed seq=cds; coord=1:9544232..9573038:1; parent_gene=GRMZM2G113174	84.6788	19.8127	26.8878	13.7788	2.87436
GRMZM2G118014	GRMZM2G118014_T01	LOC100282822	33.99	development.unspecified	moderately similar to ( 406) AT5G17440 | Symbols: | LUC7 N_terminus domain-containing protein | chr5:5749849-5753415 FORWARDmoderately similar to ( 466) loc_os03g62640 12003.m35644 protein RNA-binding protein Luc7-like 2, putative, expressed seq=cds; coord=1:297048516..297054513:-1; parent_gene=GRMZM2G118014	54.6872	17.1839	19.0376	10.5476	0.432409
GRMZM2G179106	GRMZM2G179106_T01	Putative uncharacterized protein	33.99	development.unspecified	highly similar to ( 669) AT3G01930 | Symbols: | nodulin family protein | chr3:319289-321488 REVERSEhighly similar to ( 747) loc_os04g31924 12004.m78931 protein nodulin-like protein, putative, expressed seq=cds; coord=2:69910297..69914524:-1; parent_gene=GRMZM2G179106	37.6897	25.6821	20.6224	52.2963	0.175445
GRMZM2G068471	GRMZM2G068471_T01	LOC100280505	33.99	development.unspecified	highly similar to ( 711) AT5G14520 | Symbols: | pescadillo-related | chr5:4680789-4684330 REVERSEhighly similar to ( 871) loc_os03g49210 12003.m09923 protein pescadillo, putative, expressed seq=cds; coord=1:264084662..264091736:1; parent_gene=GRMZM2G068471	96.7178	18.372	26.277	15.7771	0.202124
GRMZM2G110289	GRMZM2G110289_T01		33.99	development.unspecified	highly similar to ( 621) AT1G10510 | Symbols: emb2004 | emb2004 (embryo defective 2004) | chr1:3461771-3465590 FORWARDhighly similar to ( 827) loc_os06g13050 12006.m06020 protein peroxidase family protein, expressed seq=cds; coord=9:2332757..2339255:1; parent_gene=GRMZM2G110289	23.4841	15.659	30.1256	11.0037	0.221131
GRMZM2G353548	GRMZM2G353548_T01		33.99	development.unspecified	highly similar to ( 662) AT1G04140 | Symbols: | transducin family protein / WD-40 repeat family protein | chr1:1075992-1080321 REVERSEnearly identical (1095) loc_os02g18820 12002.m33647 protein nucleotide binding protein, putative, expressed seq=cds; coord=2:89696028..89710276:1; parent_gene=GRMZM2G353548	38.1203	18.563	20.1218	19.7786	6.65946
GRMZM2G137965	GRMZM2G137965_T01	nucleosome/chromatin assembly factor group C	33.99	development.unspecified	highly similar to ( 707) AT2G19520 | Symbols: FVE, ACG1, MSI4, NFC4, NFC04, ATMSI4 | FVE; metal ion binding | chr2:8456006-8459235 FORWARDhighly similar to ( 790) loc_os01g51300 12001.m43161 protein WD-40 repeat protein MSI4, putative, expressed seq=cds; coord=3:204071388..204078435:-1; parent_gene=GRMZM2G137965	68.1957	34.8224	32.0583	13.6006	0.345601
GRMZM2G022383	GRMZM2G022383_T01		33.99	development.unspecified	highly similar to ( 502) AT4G32551 | Symbols: LUG, RON2 | LUG (LEUNIG); protein binding / protein heterodimerization/ transcription repressor | chr4:15707863-15713359 FORWARDvery weakly similar to (87.0) PF20_CHLRE Flagellar WD repeat protein PF20 - Chlamydomonas reinhardtiihighly similar to ( 674) loc_os01g42260 12001.m150647 protein transcriptional corepressor LEUNIG, putative, expressed seq=cd…	47.4063	22.6883	22.198	20.5839	1.92459
GRMZM2G043338	GRMZM2G043338_T01	hypothetical protein LOC100273280	33.99	development.unspecified	very weakly similar to (86.3) AT1G56220 | Symbols: | dormancy/auxin associated family protein | chr1:21043414-21044381 FORWARDweakly similar to ( 182) loc_os03g22270 12003.m78861 protein auxin-repressed protein, putative, expressed seq=cds; coord=9:130520973..130523519:1; parent_gene=GRMZM2G043338	385.359	251.124	65.49	38.6735	0.435566
GRMZM2G094390	GRMZM2G094390_T01		33.99	development.unspecified	moderately similar to ( 437) AT4G17890 | Symbols: AGD8 | AGD8 (ARF-GAP DOMAIN 8); ARF GTPase activator/ DNA binding / zinc ion binding | chr4:9937121-9938988 FORWARDhighly similar to ( 610) loc_os10g42420 12010.m06995 protein ADP-ribosylation factor GTPase-activating protein 3, putative, expressed seq=cds; coord=1:98542421..98547539:1; parent_gene=GRMZM2G094390	21.8533	47.5845	35.1041	32.5811	16.1205
AC208327.4	AC208327.4_FGT003		33.99	development.unspecified	highly similar to ( 564) AT2G19540 | Symbols: | transducin family protein / WD-40 repeat family protein | chr2:8461804-8464347 FORWARDhighly similar to ( 739) loc_os12g03822 12012.m56461 protein glutamate-rich WD repeat-containing protein 1, putative, expressed seq=cds; coord=8:126490922..126504843:1; parent_gene=AC208327.4_FG003	57.1225	28.4124	36.4246	39.752	24.1345
GRMZM2G479340	GRMZM2G479340_T01	hypothetical protein LOC100272352	33.99	development.unspecified	moderately similar to ( 468) AT4G24220 | Symbols: VEP1, AWI31 | VEP1 (VEIN PATTERNING 1); binding / catalytic | chr4:12565219-12566474 FORWARDhighly similar to ( 699) loc_os03g32170 12003.m08461 protein progesterone 5-beta-reductase, putative, expressed seq=cds; coord=1:76313716..76315398:-1; parent_gene=GRMZM2G479340	33.6822	44.6943	49.8554	132.004	5.81273
GRMZM2G005444	GRMZM2G005444_T01	embryogenesis-associated protein EMB8	33.99	development.unspecified	highly similar to ( 624) AT1G34340 | Symbols: | esterase/lipase/thioesterase family protein | chr1:12530936-12534031 FORWARDhighly similar to ( 896) loc_os01g65070 12001.m43304 protein embryogenesis-associated protein EMB8, putative, expressed seq=cds; coord=3:174533708..174546586:-1; parent_gene=GRMZM2G005444	18.4382	39.6659	37.7576	60.9286	44.0977
GRMZM2G069916	GRMZM2G069916_T01	hypothetical protein LOC100191822	33.99	development.unspecified	moderately similar to ( 410) AT5G17440 | Symbols: | LUC7 N_terminus domain-containing protein | chr5:5749849-5753415 FORWARDmoderately similar to ( 473) loc_os03g62640 12003.m35644 protein RNA-binding protein Luc7-like 2, putative, expressed seq=cds; coord=5:1314710..1322472:1; parent_gene=GRMZM2G069916	98.3273	34.2466	36.1037	33.2244	1.26117
GRMZM2G073755	GRMZM2G073755_T01	hypothetical protein LOC100191792	33.99	development.unspecified	very weakly similar to (87.8) AT1G56220 | Symbols: | dormancy/auxin associated family protein | chr1:21043414-21044381 FORWARDweakly similar to ( 179) loc_os03g22270 12003.m78861 protein auxin-repressed protein, putative, expressed seq=cds; coord=1:57296568..57299288:-1; parent_gene=GRMZM2G073755	152.322	89.5013	56.2021	16.6115	0.444135
GRMZM2G070138	GRMZM2G070138_T01	protein CYPRO4	33.99	development.unspecified	highly similar to ( 672) AT4G33400 | Symbols: | dem protein-related / defective embryo and meristems protein-related | chr4:16078189-16080410 REVERSEnearly identical (1014) loc_os02g54780 12002.m10506 protein protein CYPRO4, putative, expressed seq=cds; coord=4:175130526..175133952:-1; parent_gene=GRMZM2G070138	17.7444	44.7629	39.8895	41.4205	11.4332
GRMZM2G316113	GRMZM2G316113_T01	nucleosome/chromatin assembly factor C	33.99	development.unspecified	highly similar to ( 711) AT2G19520 | Symbols: FVE, ACG1, MSI4, NFC4, NFC04, ATMSI4 | FVE; metal ion binding | chr2:8456006-8459235 FORWARDhighly similar to ( 796) loc_os01g51300 12001.m43161 protein WD-40 repeat protein MSI4, putative, expressed seq=cds; coord=8:154456893..154470550:1; parent_gene=GRMZM2G316113	39.9602	23.4511	23.4544	9.09267	9.59643
GRMZM2G479744	GRMZM2G479744_T01		33.99	development.unspecified	highly similar to ( 724) AT3G09090 | Symbols: DEX1 | DEX1 (DEFECTIVE IN EXINE FORMATION 1); calcium ion binding | chr3:2783165-2787552 REVERSEhighly similar to ( 901) loc_os03g61050 12003.m10989 protein DEX1, putative, expressed seq=cds; coord=1:294702948..294710708:1; parent_gene=GRMZM2G479744	59.6006	40.0477	50.2056	23.2212	1.35698
GRMZM2G108655	GRMZM2G108655_T01	hypothetical protein LOC100383013	33.99	development.unspecified	nearly identical (1212) loc_os03g21270 12003.m35204 protein expressed protein seq=cds; coord=9:131725177..131732470:1; parent_gene=GRMZM2G108655	99.0118	33.5403	45.0421	15.9271	0.171228
GRMZM2G360339	GRMZM2G360339_T02	LOC100286358	33.99	development.unspecified	weakly similar to ( 135) AT3G48140 | Symbols: | senescence-associated protein, putative | chr3:17778471-17779299 FORWARDweakly similar to ( 164) loc_os06g13680 12006.m06083 protein B12D protein, expressed seq=cds; coord=6:115129435..115130905:-1; parent_gene=GRMZM2G360339	197.516	300.356	241.553	101.015	3.00086
GRMZM2G123896	GRMZM2G123896_T01	hypothetical protein LOC100272715	33.99	development.unspecified	very weakly similar to (86.3) loc_os11g44810 12011.m28867 protein auxin-repressed 12.5 kDa protein, putative, expressed seq=cds; coord=1:222590813..222592606:1; parent_gene=GRMZM2G123896	315.271	402.237	150.807	236.127	4.07115
GRMZM2G418160	GRMZM2G418160_T01		33.99	development.unspecified	highly similar to ( 889) AT5G45160 | Symbols: | root hair defective 3 GTP-binding (RHD3) family protein | chr5:18264991-18270035 FORWARDnearly identical (1164) loc_os11g37260 12011.m07573 protein protein SEY1, putative, expressed seq=cds; coord=4:202040144..202050669:-1; parent_gene=GRMZM2G418160	16.8201	0.73375	0.41193	0.38707
GRMZM5G892991	GRMZM5G892991_T01	Ragged seedling 2	33.99	development.unspecified	nearly identical (1024) AT1G69440 | Symbols: AGO7, ZIP | AGO7 (ARGONAUTE7); nucleic acid binding | chr1:26101565-26105016 REVERSEnearly identical (1403) loc_os03g33650 12003.m08604 protein argonaute-like protein, putative, expressed seq=cds; coord=1:75627918..75632263:1; parent_gene=GRMZM5G892991	6.52947	0.53407	1.49914	1.6904
GRMZM2G014826	GRMZM2G014826_T01	hypothetical protein LOC100191693	33.99	development.unspecified	moderately similar to ( 222) AT2G19580 | Symbols: TET2 | TET2 (TETRASPANIN2) | chr2:8472393-8475021 REVERSEmoderately similar to ( 375) loc_os02g12750 12002.m06522 protein senescence-associated protein 5, putative, expressed seq=cds; coord=5:155525263..155529218:-1; parent_gene=GRMZM2G014826	7.98564	0.575274	2.03465	0.708096
GRMZM2G039365	GRMZM2G039365_T04	LOC100282137	33.99	development.unspecified	weakly similar to ( 198) AT1G21460 | Symbols: | nodulin MtN3 family protein | chr1:7512030-7513281 REVERSEmoderately similar to ( 273) loc_os01g65880 12001.m150795 protein seven-transmembrane-domain protein 1, putative, expressed seq=cds; coord=3:171748815..171752467:-1; parent_gene=GRMZM2G039365	47.2147	4.20498	2.57053	5.49935
GRMZM5G894234	GRMZM5G894234_T01		33.99	development.unspecified	weakly similar to ( 130) AT1G25580 | Symbols: ANAC008 | ANAC008 (Arabidopsis NAC domain containing protein 8); transcription factor | chr1:8997064-8999600 REVERSEmoderately similar to ( 263) loc_os03g12120 12003.m35099 protein no apical meristem protein, expressed seq=cds; coord=9:146252099..146255810:1; parent_gene=GRMZM5G894234	19.0998	4.95951	5.30128	2.56393
GRMZM2G368827	GRMZM2G368827_T01	LOC100282584	33.99	development.unspecified	weakly similar to ( 158) AT5G50790 | Symbols: | nodulin MtN3 family protein | chr5:20656461-20657827 REVERSEmoderately similar to ( 352) loc_os08g42350 12008.m08213 protein MTN3, putative, expressed seq=cds; coord=1:194932443..194935353:-1; parent_gene=GRMZM2G368827	29.7323	6.1353	6.218	4.17339
GRMZM2G108737	GRMZM2G108737_T01	hypothetical protein LOC100381764 (LOC100381764), mRNA	33.99	development.unspecified	moderately similar to ( 330) AT2G31340 | Symbols: emb1381 | emb1381 (embryo defective 1381) | chr2:13361614-13364633 FORWARDhighly similar to ( 521) loc_os09g12500 12009.m04513 protein EMB1381, putative, expressed seq=cds; coord=7:80308803..80328490:1; parent_gene=GRMZM2G108737	10.6269	3.03244	4.52023	1.83412
GRMZM2G174784	GRMZM2G174784_T01	hypothetical protein LOC100280414	33.99	development.unspecified	moderately similar to ( 268) AT4G36920 | Symbols: AP2, FLO2, FL1 | AP2 (APETALA 2); transcription factor | chr4:17400998-17403140 FORWARDweakly similar to ( 130) BBM2_BRANA Protein BABY BOOM 2 (BnBBM2) - Brassica napus (Rape)moderately similar to ( 382) loc_os04g55560 12004.m35488 protein AP2 domain containing protein, expressed seq=cds; coord=2:5514479..5518846:-1; parent_gene=GRMZM2G174784	10.0499	3.26658	4.18894	2.77752
GRMZM2G078806	GRMZM2G078806_T01	hypothetical protein LOC100274637	33.99	development.unspecified	moderately similar to ( 411) AT1G36070 | Symbols: | WD-40 repeat family protein | chr1:13467164-13470386 REVERSEmoderately similar to ( 479) loc_os03g26870 12003.m08019 protein GAMYB-binding protein, putative, expressed seq=cds; coord=1:66012877..66017033:-1; parent_gene=GRMZM2G078806	4.55883	20.4924	6.72795	14.2483
GRMZM2G050501	GRMZM2G050501_T01	hypothetical protein LOC100192696	33.99	development.unspecified	highly similar to ( 567) AT5G15550 | Symbols: | transducin family protein / WD-40 repeat family protein | chr5:5059315-5062003 REVERSEhighly similar to ( 751) loc_os07g40930 12007.m08333 protein WD-repeat protein 12, putative, expressed seq=cds; coord=7:163610898..163623823:-1; parent_gene=GRMZM2G050501	20.1126	7.15402	8.48726	7.10278
GRMZM2G163798	GRMZM2G163798_T01	hypothetical protein LOC100272328	33.99	development.unspecified	moderately similar to ( 263) AT3G18200 | Symbols: | nodulin MtN21 family protein | chr3:6234509-6235531 REVERSEmoderately similar to ( 311) loc_os01g02870 12001.m06926 protein nodulin-like protein, putative, expressed seq=cds; coord=6:70442133..70444531:-1; parent_gene=GRMZM2G163798	0.735903	20.4172	13.625	39.2972
GRMZM2G033867	GRMZM2G033867_T01	LOC100281547	33.99	development.unspecified	moderately similar to ( 268) loc_os01g41010 12001.m43081 protein MARD1, putative, expressed seq=cds; coord=3:222551992..222554387:1; parent_gene=GRMZM2G033867	4.17647	3.59939	9.53476	1.35375
GRMZM2G000812	GRMZM2G000812_T01	hypothetical protein LOC100382256	33.99	development.unspecified	moderately similar to ( 235) AT4G10850 | Symbols: | nodulin MtN3 family protein | chr4:6675068-6676718 FORWARDmoderately similar to ( 389) loc_os02g19820 12002.m07224 protein expressed protein seq=cds; coord=5:126816126..126819003:-1; parent_gene=GRMZM2G000812	2.47624	24.019	13.6341	57.3694
GRMZM2G003765	GRMZM2G003765_T01	DAG protein	33.99	development.unspecified	moderately similar to ( 262) AT1G11430 | Symbols: | plastid developmental protein DAG, putative | chr1:3847273-3848938 FORWARDmoderately similar to ( 271) DAG_ANTMA DAG protein, chloroplast precursor - Antirrhinum majus (Garden snapdragon)moderately similar to ( 274) loc_os08g04450 12008.m080079 protein DAG protein, chloroplast precursor, putative, expressed seq=cds; coord=10:83417551..83420067:1…	40.7574	6.25221	15.9705	4.50923
GRMZM2G142740	GRMZM2G142740_T01		33.99	development.unspecified	highly similar to ( 545) AT3G23070 | Symbols: | RNA binding | chr3:8203548-8207243 FORWARDnearly identical (1059) loc_os09g19850 12009.m05192 protein CRS1, putative, expressed seq=cds; coord=7:98245202..98250615:1; parent_gene=GRMZM2G142740	12.8257	4.64817	7.37424	4.44995
GRMZM2G014276	GRMZM2G014276_T01	hypothetical protein LOC100193557	33.99	development.unspecified	nearly identical (1056) AT5G16750 | Symbols: TOZ | TOZ (TORMOZEMBRYO DEFECTIVE); nucleotide binding | chr5:5504541-5509266 REVERSEvery weakly similar to (97.4) PF20_CHLRE Flagellar WD repeat protein PF20 - Chlamydomonas reinhardtiinearly identical (1413) loc_os04g50660 12004.m09963 protein U3 small nucleolar RNA-associated protein 13, putative, expressed seq=cds; coord=2:13346087..13352270:1; par…	9.13733	5.07806	7.33862	1.43661
GRMZM2G131087	GRMZM2G131087_T01	senescence-associated protein DIN1	33.99	development.unspecified	weakly similar to ( 149) loc_os12g24020 12012.m26902 protein senescence-associated protein DIN1, putative, expressed seq=cds; coord=4:240836475..240840044:-1; parent_gene=GRMZM2G131087	28.7297	90.3646	19.6448	38.2594
GRMZM2G106548	GRMZM2G106548_T01	Nodulation signaling pathway 2 protein	33.99	development.unspecified	moderately similar to ( 415) AT5G41920 | Symbols: | scarecrow transcription factor family protein | chr5:16779982-16781199 FORWARDweakly similar to ( 174) GAI1_VITVI DELLA protein GAI1 (Gibberellic acid-insensitive mutant protein 1) (VvGAI1) - Vitis vinifera (Grape)highly similar to ( 618) loc_os07g38030 12007.m08052 protein nodulation signaling pathway 2 protein, putative, expressed seq=cds; coo…	1.33758	17.3591	14.2169	3.36665
GRMZM2G018697	GRMZM2G018697_T01	hypothetical protein LOC100191624	33.99	development.unspecified	highly similar to ( 730) AT5G22330 | Symbols: ATTIP49A, RIN1 | RIN1 (RESISTANCE TO PSEUDOMONAS SYRINGAE PV MACULICOLA INTERACTOR 1); protein binding | chr5:7391026-7394071 REVERSEhighly similar to ( 795) loc_os01g62040 12001.m43265 protein ruvB-like 1, putative, expressed seq=cds; coord=4:238995115..239001513:-1; parent_gene=GRMZM2G018697	26.3028	10.8316	9.73974	8.05032
GRMZM2G324903	GRMZM2G324903_T01	hypothetical protein LOC100279636	33.99	development.unspecified	moderately similar to ( 218) AT3G14770 | Symbols: | nodulin MtN3 family protein | chr3:4957787-4959202 REVERSEmoderately similar to ( 305) loc_os01g36070 12001.m09904 protein mtN3 protein-like, putative, expressed seq=cds; coord=8:59314795..59317116:-1; parent_gene=GRMZM2G324903	7.80274	22.2249	21.2449	146.578
GRMZM2G014577	GRMZM2G014577_T01	hypothetical protein LOC100193839	33.99	development.unspecified	highly similar to ( 544) AT1G29030 | Symbols: | apoptosis inhibitory 5 (API5) family protein | chr1:10129201-10133697 REVERSEhighly similar to ( 788) loc_os02g20930 12002.m07333 protein apoptosis inhibitor 5, putative, expressed seq=cds; coord=5:106628156..106663599:1; parent_gene=GRMZM2G014577	27.927	10.494	13.6517	10.2444
GRMZM2G059449	GRMZM2G059449_T01		33.99	development.unspecified	highly similar to ( 621) AT1G30610 | Symbols: emb2279 | emb2279 (embryo defective 2279) | chr1:10846676-10850517 FORWARDnearly identical (1238) loc_os01g48380 12001.m43142 protein expressed protein seq=cds; coord=8:150307207..150312570:1; parent_gene=GRMZM2G059449	17.5147	7.64049	9.29218	4.3063
GRMZM2G163912	GRMZM2G163912_T01	seed specific protein Bn15D14A	33.99	development.unspecified	weakly similar to ( 117) AT3G23090 | Symbols: | FUNCTIONS IN: molecular_function unknown; INVOLVED IN: biological_process unknown; LOCATED IN: cellular_component unknown; EXPRESSED IN: inflorescence meristem, leaf apex, hypocotyl, flower, root; EXPRESSED DURING: petal differentiation and expansion stage; CONTAINS InterPro DOMAIN/s: Targeting for Xklp2 (InterPro:IPR009675); BEST Arabidopsis thalia…	86.4854	6.90142	14.5962	3.12765
GRMZM2G004959	GRMZM2G004959_T01	LIM transcription factor homolog (lim1), mRNA	33.99	development.unspecified	moderately similar to ( 320) AT1G10200 | Symbols: WLIM1 | WLIM1; transcription factor/ zinc ion binding | chr1:3346677-3347763 REVERSEmoderately similar to ( 286) SF3_HELAN Pollen-specific protein SF3 - Helianthus annuus (Common sunflower)moderately similar to ( 394) loc_os12g32620 12012.m07062 protein pollen-specific protein SF3, putative, expressed seq=cds; coord=6:21973856..21975985:-1; parent…	225.411	4.43125	25.3747	8.37635
GRMZM2G164085	GRMZM2G164085_T01		33.99	development.unspecified	highly similar to ( 764) AT4G07410 | Symbols: | transducin family protein / WD-40 repeat family protein | chr4:4201465-4204576 REVERSEnearly identical (1202) loc_os03g52470 12003.m10223 protein expressed protein seq=cds; coord=1:273535597..273541060:1; parent_gene=GRMZM2G164085	20.3239	9.12418	11.5011	6.83385
GRMZM2G094072	GRMZM2G094072_T01	CFM2 alternative polyadenylation form 1 Fragment	33.99	development.unspecified	highly similar to ( 570) AT3G01370 | Symbols: ATCFM2, CFM2 | ATCFM2 (CRM FAMILY MEMBER 2); RNA binding | chr3:139033-143477 FORWARDhighly similar to ( 820) loc_os04g39060 12004.m08895 protein CRS1 / YhbY domain containing protein, expressed seq=cds; coord=10:123573784..123589615:-1; parent_gene=GRMZM2G094072	18.5417	5.79146	9.79519	4.19596
GRMZM2G037683	GRMZM2G037683_T01	hypothetical protein LOC100381399	33.99	development.unspecified	highly similar to ( 875) AT1G73720 | Symbols: | transducin family protein / WD-40 repeat family protein | chr1:27725059-27729722 FORWARDvery weakly similar to (85.5) GBLP_MEDSA Guanine nucleotide-binding protein subunit beta-like protein - Medicago sativa (Alfalfa)highly similar to ( 972) loc_os01g21940 12001.m08678 protein WD-40 repeat protein, putative, expressed seq=cds; coord=3:58293668..5830…	39.419	13.9314	19.5141	9.93224
GRMZM2G018926	GRMZM2G018926_T01		33.99	development.unspecified	nearly identical (1249) AT5G15540 | Symbols: EMB2773, ATSCC2, SCC2 | EMB2773 (EMBRYO DEFECTIVE 2773); binding / protein binding / zinc ion binding | chr5:5047887-5057411 REVERSEnearly identical (1014) loc_os07g01940 12007.m04671 protein expressed protein seq=cds; coord=7:1926014..1944491:-1; parent_gene=GRMZM2G018926	20.0458	8.12681	6.87298	12.7233
GRMZM2G373928	GRMZM2G373928_T02	ZCN14 protein	33.99	development.unspecified	moderately similar to ( 280) AT1G65480 | Symbols: FT | FT (FLOWERING LOCUS T); phosphatidylethanolamine binding / protein binding | chr1:24331510-24333689 FORWARDweakly similar to ( 200) CET2_TOBAC CEN-like protein 2 - Nicotiana tabacum (Common tobacco)moderately similar to ( 341) loc_os01g11940 12001.m07810 protein OsFTL1 - Rice FT-Like1 homogous to Arabidopsis Flowering Locus T gene, expressed …	19.0477	77.2218	40.8883	15.7585
GRMZM2G168214	GRMZM2G168214_T01	hypothetical protein LOC100382169	33.99	development.unspecified	moderately similar to ( 231) AT3G30340 | Symbols: | nodulin MtN21 family protein | chr3:11956626-11958969 FORWARDmoderately similar to ( 440) loc_os06g01840 12006.m31822 protein nodulin-like protein, putative, expressed seq=cds; coord=9:27017282..27019536:-1; parent_gene=GRMZM2G168214	10.5002	10.7704	19.8493	7.31428
GRMZM2G032267	GRMZM2G032267_T01	hypothetical protein LOC100272912	33.99	development.unspecified	highly similar to ( 712) AT5G22330 | Symbols: ATTIP49A, RIN1 | RIN1 (RESISTANCE TO PSEUDOMONAS SYRINGAE PV MACULICOLA INTERACTOR 1); protein binding | chr5:7391026-7394071 REVERSEhighly similar to ( 779) loc_os01g62040 12001.m43265 protein ruvB-like 1, putative, expressed seq=cds; coord=5:74159957..74165759:-1; parent_gene=GRMZM2G032267	35.0845	14.7249	22.3049	11.4927
GRMZM2G073114	GRMZM2G073114_T01		33.99	development.unspecified	moderately similar to ( 234) RIP3_ORYSA Ripening-related protein 3 precursor - Oryza sativa (Rice)moderately similar to ( 234) loc_os10g34840 12010.m06308 protein ripening-related protein 3 precursor, putative, expressed seq=cds; coord=5:24974748..24975594:-1; parent_gene=GRMZM2G073114	0.699586	171.818	53.4894	38.0341
GRMZM2G098859	GRMZM2G098859_T01		33.99	development.unspecified	moderately similar to ( 354) AT3G14172 | Symbols: | FUNCTIONS IN: molecular_function unknown; INVOLVED IN: biological_process unknown; LOCATED IN: cellular_component unknown; BEST Arabidopsis thaliana protein match is: COP1-interacting protein-related (TAIR:AT1G72410.1); Has 2665 Blast hits to 1956 proteins in 215 species: Archae - 2; Bacteria - 189; Metazoa - 878; Fungi - 141; Plants - 132; Viru…	32.1794	5.81055	9.59466	0.984238
GRMZM2G059039	GRMZM2G059039_T01	hypothetical protein LOC100382203	33.99	development.unspecified	highly similar to ( 582) AT2G34040 | Symbols: | apoptosis inhibitory 5 (API5) family protein | chr2:14378571-14382246 REVERSEhighly similar to ( 862) loc_os02g20930 12002.m07333 protein apoptosis inhibitor 5, putative, expressed seq=cds; coord=4:219778505..219800726:-1; parent_gene=GRMZM2G059039	79.1917	18.613	21.7274	13.726
GRMZM2G059397	GRMZM2G059397_T01		33.99	development.unspecified	weakly similar to ( 143) AT2G23810 | Symbols: TET8 | TET8 (TETRASPANIN8) | chr2:10135859-10137352 REVERSEweakly similar to ( 181) loc_os08g34460 12008.m07435 protein senescence-associated protein DH, putative, expressed seq=cds; coord=1:210740384..210741599:1; parent_gene=GRMZM2G059397	11.2078	1.91316	42.4372	11.3819
GRMZM2G134930	GRMZM2G134930_T01	LOC100280685	33.99	development.unspecified	moderately similar to ( 379) AT3G45870 | Symbols: | integral membrane family protein / nodulin MtN21-related | chr3:16867633-16868838 FORWARDhighly similar to ( 580) loc_os06g49500 12006.m32183 protein nodulin-like protein, putative, expressed seq=cds; coord=6:85881988..85885039:1; parent_gene=GRMZM2G134930	10.8888	44.0355	24.8791	63.6199
GRMZM2G404426	GRMZM2G404426_T01		33.99	development.unspecified	highly similar to ( 596) AT1G79350 | Symbols: EMB1135 | EMB1135 (embryo defective 1135); DNA binding / protein binding / zinc ion binding | chr1:29844829-29853215 REVERSEhighly similar to ( 699) loc_os04g52020 12004.m10097 protein EMB1135, putative, expressed seq=cds; coord=10:65737118..65752360:-1; parent_gene=GRMZM2G404426	72.3575	35.0428	45.4914	26.5345
GRMZM2G404375	GRMZM2G404375_T01	hypothetical protein LOC100381814 (LOC100381814), mRNA	33.99	development.unspecified	moderately similar to ( 275) AT5G63420 | Symbols: emb2746 | emb2746 (embryo defective 2746); DNA binding / catalytic/ hydrolase | chr5:25400515-25405807 FORWARDmoderately similar to ( 295) loc_os02g33610 12002.m33715 protein expressed protein seq=cds; coord=10:133982300..133985927:-1; parent_gene=GRMZM2G404375	43.4806	29.444	26.1755	96.3065
GRMZM2G431309	GRMZM2G431309_T01	LOC100281447	33.99	development.unspecified	highly similar to ( 516) AT1G50600 | Symbols: SCL5 | SCL5; transcription factor | chr1:18737398-18739547 REVERSEhighly similar to ( 842) CIGR2_ORYSA Chitin-inducible gibberellin-responsive protein 2 - Oryza sativa (Rice)highly similar to ( 842) loc_os07g39470 12007.m08189 protein chitin-inducible gibberellin-responsive protein 2, putative, expressed seq=cds; coord=2:207837259..207841334:1; parent…	6.01828	22.7532	27.7706	18.2784
GRMZM2G414043	GRMZM2G414043_T01	hypothetical protein LOC100273649	33.99	development.unspecified	highly similar to ( 561) AT3G14172 | Symbols: | FUNCTIONS IN: molecular_function unknown; INVOLVED IN: biological_process unknown; LOCATED IN: cellular_component unknown; BEST Arabidopsis thaliana protein match is: COP1-interacting protein-related (TAIR:AT1G72410.1); Has 2665 Blast hits to 1956 proteins in 215 species: Archae - 2; Bacteria - 189; Metazoa - 878; Fungi - 141; Plants - 132; Viruses …	40.3393	16.0291	17.0701	2.87869
GRMZM2G006474	GRMZM2G006474_T01		33.99	development.unspecified	nearly identical (1827) AT1G13980 | Symbols: GN, VAN7, EMB30 | GN (GNOM); GTP:GDP antiporter/ protein homodimerization | chr1:4789587-4794397 FORWARDnearly identical (2123) loc_os03g46330 12003.m09652 protein pattern formation protein EMB30, putative, expressed seq=cds; coord=5:14472180..14478354:-1; parent_gene=GRMZM2G006474	37.7824	16.835	17.6131	16.0046
GRMZM2G114751	GRMZM2G114751_T01	hypothetical protein LOC100192101	33.99	development.unspecified	moderately similar to ( 303) AT4G30420 | Symbols: | nodulin MtN21 family protein | chr4:14877069-14878914 FORWARDhighly similar to ( 515) loc_os09g25810 12009.m22091 protein integral membrane protein DUF6 containing protein, expressed seq=cds; coord=7:118507697..118510456:-1; parent_gene=GRMZM2G114751	9.79897	57.7076	40.0201	24.9539
GRMZM2G027392	GRMZM2G027392_T01	LOC100281961	33.99	development.unspecified	weakly similar to ( 134) AT3G48140 | Symbols: | senescence-associated protein, putative | chr3:17778471-17779299 FORWARDweakly similar to ( 167) loc_os06g13680 12006.m06083 protein B12D protein, expressed seq=cds; coord=9:1427343..1428678:-1; parent_gene=GRMZM2G027392	98.1276	136.012	107.16	53.0285
GRMZM2G024808	GRMZM2G024808_T01	nitrate and chloride transporter	33.99	development.unspecified	highly similar to ( 587) AT2G39210 | Symbols: | nodulin family protein | chr2:16366287-16368231 REVERSEhighly similar to ( 785) loc_os07g09010 12007.m05357 protein nitrate and chloride transporter, putative, expressed seq=cds; coord=2:232648880..232651058:1; parent_gene=GRMZM2G024808	13.4155	50.7726	39.5326	20.3694
GRMZM2G079013	GRMZM2G079013_T01	LOC100285175	33.99	development.unspecified	highly similar to ( 917) AT2G32700 | Symbols: LUH | WD-40 repeat family protein | chr2:13867235-13871844 FORWARDnearly identical (1272) loc_os02g56880 12002.m10710 protein transcriptional corepressor LEUNIG, putative, expressed seq=cds; coord=5:215339270..215352683:-1; parent_gene=GRMZM2G079013	87.6633	42.547	44.6536	43.9538
GRMZM2G110504	GRMZM2G110504_T01	hypothetical protein LOC100303825	33.99	development.unspecified	weakly similar to ( 112) loc_os10g18340 12010.m065241 protein expressed protein seq=cds; coord=8:6919788..6920686:1; parent_gene=GRMZM2G110504	2.19707	473.85	280.904	876.21
GRMZM2G125020	GRMZM2G125020_T01	hypothetical protein LOC100280020	33.99	development.unspecified	very weakly similar to (86.3) AT3G63210 | Symbols: MARD1 | MARD1 | chr3:23354019-23354906 REVERSEmoderately similar to ( 265) loc_os01g08520 12001.m07477 protein expressed protein seq=cds; coord=8:19121122..19123948:-1; parent_gene=GRMZM2G125020	11.0053	0.252678	0.695086		0.358608
GRMZM2G129135	GRMZM2G129135_T01	hypothetical protein LOC100194236	33.99	development.unspecified	moderately similar to ( 373) AT1G63260 | Symbols: TET10 | TET10 (TETRASPANIN10) | chr1:23466994-23468945 REVERSEmoderately similar to ( 469) loc_os10g35980 12010.m06413 protein senescence-associated protein DH, putative, expressed seq=cds; coord=1:225868626..225871877:1; parent_gene=GRMZM2G129135	9.2269	1.06156	0.417174
GRMZM2G000825	GRMZM2G000825_T01	hypothetical protein LOC100273725	33.99	development.unspecified	moderately similar to ( 457) AT3G51280 | Symbols: | male sterility MS5, putative | chr3:19037229-19038781 FORWARDhighly similar to ( 716) loc_os09g36740 12009.m06623 protein TPR Domain containing protein, expressed seq=cds; coord=7:176127494..176129692:-1; parent_gene=GRMZM2G000825	9.10214
GRMZM5G869422	GRMZM5G869422_T01		33.99	development.unspecified	weakly similar to ( 134) AT4G32551 | Symbols: LUG, RON2 | LUG (LEUNIG); protein binding / protein heterodimerization/ transcription repressor | chr4:15707863-15713359 FORWARDweakly similar to ( 145) loc_os01g08190 12001.m43534 protein transcriptional corepressor LEUNIG, putative, expressed seq=cds; coord=8:18198587..18201751:1; parent_gene=GRMZM5G869422	19.4645
GRMZM5G804575	GRMZM5G804575_T01	nodulin-like protein 5NG4 (LOC100283745), mRNA	33.99	development.unspecified	highly similar to ( 505) AT1G75500 | Symbols: | nodulin MtN21 family protein | chr1:28338282-28340091 REVERSEhighly similar to ( 578) loc_os08g44750 12008.m08447 protein nodulin-like protein 5NG4, putative, expressed seq=cds; coord=1:203823975..203826253:-1; parent_gene=GRMZM5G804575	7.03422
GRMZM2G004946	GRMZM2G004946_T01		33.99	development.unspecified	nearly identical (1098) AT5G19610 | Symbols: | sec7 domain-containing protein | chr5:6617746-6622045 REVERSEhighly similar to ( 723) loc_os03g46330 12003.m09652 protein pattern formation protein EMB30, putative, expressed seq=cds; coord=3:135305750..135310915:1; parent_gene=GRMZM2G004946		2.02041	1.05865	1.86517	2.37503
GRMZM2G111926	GRMZM2G111926_T01	Cytochrome c oxidoreductase	33.99	development.unspecified	very weakly similar to (90.1) AT4G15920 | Symbols: | INVOLVED IN: biological_process unknown; LOCATED IN: endomembrane system, integral to membrane, membrane; EXPRESSED IN: 23 plant structures; EXPRESSED DURING: 13 growth stages; CONTAINS InterPro DOMAIN/s: MtN3 and saliva related transmembrane protein, conserved region (InterPro:IPR018169), RAG1-activating protein 1 homologue (InterPro:IPR018179…		1.14799	5.56407	23.3153	0.543088
GRMZM2G439903	GRMZM2G439903_T01		33.99	development.unspecified	weakly similar to ( 177) AT3G44350 | Symbols: anac061 | anac061 (Arabidopsis NAC domain containing protein 61); transcription factor | chr3:16022836-16024487 REVERSEweakly similar to ( 108) NAC48_ORYSA NAC domain-containing protein 48 (ONAC048) - Oryza sativa (Rice)moderately similar to ( 245) loc_os11g05614 12011.m04758 protein NAC domain-containing protein 90, putative, expressed seq=cds; coord…		9.87544	5.23918	12.5354
GRMZM2G125441	GRMZM2G125441_T01	meiosis 5	33.99	development.unspecified	weakly similar to ( 120) loc_os06g35970 12006.m091719 protein meiosis 5, putative, expressed seq=cds; coord=9:75779466..75780869:-1; parent_gene=GRMZM2G125441		3.24193	17.6664	4.18996
GRMZM2G467893	GRMZM2G467893_T01	hypothetical protein LOC100273339	33.99	development.unspecified	highly similar to ( 561) AT2G28120 | Symbols: | nodulin family protein | chr2:11985934-11987667 FORWARDhighly similar to ( 781) loc_os03g47810 12003.m09794 protein nitrate and chloride transporter, putative, expressed seq=cds; coord=1:260744508..260747316:-1; parent_gene=GRMZM2G467893		456.622	39.3923	95.097
GRMZM5G872392	GRMZM5G872392_T01	hypothetical protein LOC100280206 (LOC100280206), mRNA	33.99	development.unspecified	moderately similar to ( 238) AT5G13170 | Symbols: SAG29 | SAG29 (SENESCENCE-ASSOCIATED PROTEIN 29) | chr5:4181331-4183171 REVERSEmoderately similar to ( 341) loc_os02g30910 12002.m08234 protein MTN3, putative, expressed seq=cds; coord=5:164854921..164858109:-1; parent_gene=GRMZM5G872392		85.5584	95.7678	39.6855
GRMZM2G134752	GRMZM2G134752_T01	hypothetical protein LOC100381874	33.99	development.unspecified	moderately similar to ( 281) AT3G61230 | Symbols: | LIM domain-containing protein | chr3:22664601-22665503 REVERSEweakly similar to ( 196) SF3_HELAN Pollen-specific protein SF3 - Helianthus annuus (Common sunflower)moderately similar to ( 341) loc_os02g42820 12002.m09317 protein pollen-specific protein SF3, putative, expressed seq=cds; coord=4:147651997..147653479:-1; parent_gene=GRMZM2G134752			18.0408	16.3741	307.502
GRMZM2G057717	GRMZM2G057717_T01		33.99	development.unspecified	weakly similar to ( 150) loc_os02g46180 12002.m09655 protein expressed protein seq=cds; coord=5:197720408..197721483:-1; parent_gene=GRMZM2G057717			34.6918	15.535	512.11
GRMZM2G103897	GRMZM2G103897_T01	hypothetical protein LOC100280309	28.2	DNA.repair	highly similar to ( 686) AT5G24850 | Symbols: CRY3 | CRY3 (cryptochrome 3); DNA binding / DNA photolyase/ FMN binding | chr5:8535399-8538016 REVERSEhighly similar to ( 929) CRYD_ORYSA Cryptochrome DASH, chloroplast/mitochondrial precursor - Oryza sativa (Rice)highly similar to ( 929) loc_os06g45100 12006.m09037 protein cryptochrome 3, putative, expressed seq=cds; coord=9:109116114..109125148:-1; …	14.3026	2.76812	2.07204	37.4796	0.249434
GRMZM2G121543	GRMZM2G121543_T02	DNA repair protein RAD51 homolog A (Rad51-like protein A)(RAD51A)(ZmRAD51a)	28.2	DNA.repair	highly similar to ( 583) AT5G20850 | Symbols: ATRAD51, RAD51 | ATRAD51; ATP binding / DNA binding / DNA-dependent ATPase/ damaged DNA binding / nucleoside-triphosphatase/ nucleotide binding / protein binding / sequence-specific DNA binding | chr5:7070758-7072860 REVERSEhighly similar to ( 622) R51A1_MAIZE DNA repair protein RAD51 homolog A (Rad51-like protein A) (RAD51A) (ZmRAD51a) - Zea mays (Ma…	13.8008	3.14827	4.2977	2.90637	0.470328
GRMZM2G095931	GRMZM2G095931_T01		28.2	DNA.repair	highly similar to ( 510) AT5G16630 | Symbols: ATRAD4, RAD4 | RAD4; damaged DNA binding | chr5:5455325-5459461 FORWARDhighly similar to ( 740) loc_os08g33082 12008.m26409 protein DNA-repair protein complementing XP-C cells, putative, expressed seq=cds; coord=1:215443712..215448126:-1; parent_gene=GRMZM2G095931	23.3131	1.68874	5.6631	2.80617	1.70432
GRMZM2G315902	GRMZM2G315902_T01		28.2	DNA.repair	moderately similar to ( 240) AT4G35520 | Symbols: MLH3, ATMLH3 | MLH3 (MUTL PROTEIN HOMOLOG 3); ATP binding / mismatched DNA binding | chr4:16865488-16871527 FORWARDhighly similar to ( 890) loc_os09g37930 12009.m06740 protein ATPase, histidine kinase-, DNA gyrase B-, and HSP90-like domain containing protein, expressed seq=cds; coord=2:197661752..197681773:-1; parent_gene=GRMZM2G315902	6.07251	1.74278	4.38325	11.3265	0.197873
GRMZM5G828460	GRMZM5G828460_T01	hypothetical protein LOC100382817	28.2	DNA.repair	moderately similar to ( 380) AT2G36490 | Symbols: DML1, ROS1 | DML1 (DEMETER-LIKE 1); DNA N-glycosylase/ DNA-(apurinic or apyrimidinic site) lyase/ protein binding | chr2:15308259-15314272 REVERSEhighly similar to ( 746) loc_os02g29380 12002.m08082 protein expressed protein seq=cds; coord=5:162236963..162242599:1; parent_gene=GRMZM5G828460	31.8519	5.0973	7.56745	11.189	0.321521
GRMZM2G138161	GRMZM2G138161_T01		28.2	DNA.repair	moderately similar to ( 422) AT1G19025 | Symbols: | DNA cross-link repair protein-related | chr1:6568920-6570800 FORWARDhighly similar to ( 768) loc_os01g65890 12001.m12697 protein DNA repair metallo-beta-lactamase family protein, expressed seq=cds; coord=3:171713414..171716849:-1; parent_gene=GRMZM2G138161	6.17239	21.0422	11.522	10.3111	3.58552
GRMZM2G131756	GRMZM2G131756_T01		28.2	DNA.repair	highly similar to ( 591) AT2G36490 | Symbols: DML1, ROS1 | DML1 (DEMETER-LIKE 1); DNA N-glycosylase/ DNA-(apurinic or apyrimidinic site) lyase/ protein binding | chr2:15308259-15314272 REVERSEnearly identical (1058) loc_os05g37410 12005.m07921 protein hhH-GPD superfamily base excision DNA repair protein, expressed seq=cds; coord=6:149824318..149835274:-1; parent_gene=GRMZM2G131756	50.46	6.87043	11.1175	4.70094	0.611808
GRMZM2G143462	GRMZM2G143462_T01	LOC100282427	28.2	DNA.repair	moderately similar to ( 407) AT1G79650 | Symbols: RAD23 | RAD23; damaged DNA binding | chr1:29972406-29975132 REVERSEmoderately similar to ( 300) RAD23_ORYSA Probable DNA repair protein RAD23 (OsRAD23) - Oryza sativa (Rice)highly similar to ( 522) loc_os02g08300 12002.m06176 protein DNA repair protein RAD23-1, putative, expressed seq=cds; coord=4:234901650..234908817:1; parent_gene=GRMZM2G143462	69.7743	27.4219	26.3664	22.2309	8.82403
GRMZM2G146490	GRMZM2G146490_T01	DNA repair protein XRCC1	28.2	DNA.repair	moderately similar to ( 294) AT1G80420 | Symbols: | DNA repair protein, putative (XRCC1) | chr1:30235444-30237163 REVERSEmoderately similar to ( 472) loc_os06g05190 12006.m05248 protein DNA repair protein XRCC1, putative, expressed seq=cds; coord=9:20431547..20438473:1; parent_gene=GRMZM2G146490	36.1131	36.1693	36.7666	14.8401	30.8755
GRMZM2G018946	GRMZM2G018946_T03	OB-fold nucleic acid binding domain containing protein	28.2	DNA.repair	very weakly similar to (98.6) AT2G24490 | Symbols: RPA2, ATRPA2, ROR1 | RPA2 (REPLICON PROTEIN A2); protein binding | chr2:10398651-10400416 REVERSEmoderately similar to ( 207) loc_os06g47830 12006.m09309 protein OB-fold nucleic acid binding domain containing protein, expressed seq=cds; coord=6:88692715..88698749:1; parent_gene=GRMZM2G018946	10.4763	1.33759	1.83978	0.771761
GRMZM2G171317	GRMZM2G171317_T01	hypothetical protein LOC100273848	28.2	DNA.repair	moderately similar to ( 311) AT5G57970 | Symbols: | methyladenine glycosylase family protein | chr5:23467316-23468910 FORWARDmoderately similar to ( 424) loc_os06g44050 12006.m08933 protein methyladenine glycosylase family protein, expressed seq=cds; coord=6:95933083..95937399:1; parent_gene=GRMZM2G171317	8.21042	0.488408	1.34355	0.563601
GRMZM2G360873	GRMZM2G360873_T01	DNA mismatch repair protein	28.2	DNA.repair	nearly identical (1362) AT3G24320 | Symbols: MSH1, CHM1, ATMSH1, CHM | MSH1 (MUTL PROTEIN HOMOLOG 1); ATP binding / catalytic/ damaged DNA binding / mismatched DNA binding / nuclease | chr3:8823229-8829571 REVERSEnearly identical (1891) loc_os04g42784 12004.m09243 protein DNA mismatch repair protein, putative, expressed seq=cds; coord=10:129251135..129290754:-1; parent_gene=GRMZM2G360873	5.81644	1.45896	0.797698	0.70271
GRMZM2G410318	GRMZM2G410318_T01		28.2	DNA.repair	weakly similar to ( 158) AT3G20475 | Symbols: ATMSH5, MSH5 | MSH5 (MUTS-HOMOLOGUE 5); ATP binding / damaged DNA binding / mismatched DNA binding | chr3:7143546-7150811 FORWARDweakly similar to ( 189) loc_os05g41880 12005.m08362 protein mutS domain V family protein, expressed seq=cds; coord=8:121283721..121287431:1; parent_gene=GRMZM2G410318	32.4622	2.99178	9.87602	3.86666
GRMZM2G356935	GRMZM2G356935_T01		28.2	DNA.repair	highly similar to ( 523) AT4G02460 | Symbols: PMS1 | PMS1 (POSTMEIOTIC SEGREGATION 1); ATP binding / mismatched DNA binding | chr4:1076306-1080510 REVERSEhighly similar to ( 702) loc_os02g37920 12002.m08880 protein ATP binding protein, putative, expressed seq=cds; coord=4:129013614..129015920:-1; parent_gene=GRMZM2G356935	16.867	2.63381	2.85869	1.15783
GRMZM2G405662	GRMZM2G405662_T01	Putative uncharacterized protein	28.2	DNA.repair	very weakly similar to (92.8) AT1G01490 | Symbols: | heavy-metal-associated domain-containing protein | chr1:180401-182066 REVERSEweakly similar to ( 105) loc_os04g57200 12004.m10605 protein metal ion binding protein, putative, expressed seq=cds; coord=10:147239279..147240522:1; parent_gene=GRMZM2G405662	1.22936	21.4514	8.64078	30.9425
GRMZM2G097573	GRMZM2G097573_T01	Putative uncharacterized protein	28.2	DNA.repair	moderately similar to ( 313) AT5G57970 | Symbols: | methyladenine glycosylase family protein | chr5:23467316-23468910 FORWARDhighly similar to ( 567) loc_os04g42290 12004.m09201 protein DNA-3-methyladenine glycosylase I, putative, expressed seq=cds; coord=2:31588274..31591621:-1; parent_gene=GRMZM2G097573	11.9096	2.87744	4.52313	3.65248
GRMZM2G175269	GRMZM2G175269_T01		28.2	DNA.repair	moderately similar to ( 316) AT5G57970 | Symbols: | methyladenine glycosylase family protein | chr5:23467316-23468910 FORWARDhighly similar to ( 550) loc_os04g42290 12004.m09201 protein DNA-3-methyladenine glycosylase I, putative, expressed seq=cds; coord=10:128414523..128417836:1; parent_gene=GRMZM2G175269	20.0701	3.78832	5.35947	1.8652
GRMZM2G016602	GRMZM2G016602_T03	protein recA	28.2	DNA.repair	highly similar to ( 569) AT1G79050 | Symbols: | DNA repair protein recA | chr1:29737364-29740140 REVERSEhighly similar to ( 670) loc_os03g43850 12003.m09426 protein protein recA, putative, expressed seq=cds; coord=1:252142903..252154238:-1; parent_gene=GRMZM2G016602	18.3538	6.56349	7.79288	3.4808
GRMZM2G106056	GRMZM2G106056_T01	double-strand break repair protein MRE11	28.2	DNA.repair	highly similar to ( 774) AT5G54260 | Symbols: MRE11, ATMRE11 | MRE11 (meiotic recombination 11); endonuclease/ exonuclease/ hydrolase/ manganese ion binding / protein serine/threonine phosphatase | chr5:22032702-22037749 FORWARDhighly similar to ( 876) loc_os04g54340 12004.m10325 protein double-strand break repair protein MRE11, putative, expressed seq=cds; coord=2:6991850..6999729:1; parent_gene…	17.0993	5.07233	6.33177	4.31533
GRMZM2G110212	GRMZM2G110212_T01	MUS2 protein	28.2	DNA.repair	nearly identical (1042) AT3G24495 | Symbols: MSH7, MSH6-2, ATMSH7 | MSH7 (MUTS HOMOLOG 7); ATP binding / damaged DNA binding / mismatched DNA binding | chr3:8912418-8918086 REVERSEweakly similar to ( 184) MSH2_MAIZE DNA mismatch repair protein MSH2 (MUS1) - Zea mays (Maize)nearly identical (1584) loc_os01g08540 12001.m07479 protein DNA mismatch repair protein MSH6-2, putative, expressed seq=cds; …	9.7013	3.35875	4.54056	2.97665
GRMZM2G030128	GRMZM2G030128_T01		28.2	DNA.repair	nearly identical (1592) AT2G31970 | Symbols: RAD50, ATRAD50 | RAD50; ATP binding / nuclease/ zinc ion binding | chr2:13600657-13608815 FORWARDnearly identical (1848) loc_os02g29464 12002.m08090 protein DNA repair protein RAD50, putative, expressed seq=cds; coord=4:99798794..99880902:-1; parent_gene=GRMZM2G030128	26.7615	4.3021	5.42913	3.97155
GRMZM2G348956	GRMZM2G348956_T01		28.2	DNA.repair	highly similar to ( 617) AT1G65070 | Symbols: | DNA mismatch repair MutS family protein | chr1:24173132-24176244 REVERSEnearly identical (1203) loc_os04g58410 12004.m78926 protein mismatch repair ATPase, putative, expressed seq=cds; coord=2:1277292..1281626:-1; parent_gene=GRMZM2G348956	9.72596	24.416	9.12318	9.90282
GRMZM2G056075	GRMZM2G056075_T01	DNA mismatch repair protein MSH2 (MUS1)	28.2	DNA.repair	nearly identical (1248) AT3G18524 | Symbols: MSH2, ATMSH2 | MSH2 (MUTS HOMOLOG 2); ATP binding / damaged DNA binding / mismatched DNA binding / protein binding | chr3:6368151-6372409 REVERSEnearly identical (1872) MSH2_MAIZE DNA mismatch repair protein MSH2 (MUS1) - Zea mays (Maize)nearly identical (1601) loc_os05g19270 12005.m06330 protein DNA mismatch repair protein MSH2, putative, expressed se…	11.95	4.54275	9.77481	4.88119
GRMZM2G421541	GRMZM2G421541_T01		28.2	DNA.repair	highly similar to ( 587) AT4G02070 | Symbols: MSH6, MSH6-1, ATMSH6 | MSH6 (MUTS HOMOLOG 6); damaged DNA binding | chr4:906079-912930 FORWARDhighly similar to ( 820) loc_os09g24220 12009.m05578 protein DNA mismatch repair protein MSH6-1, putative, expressed seq=cds; coord=7:110046009..110056085:1; parent_gene=GRMZM2G421541	15.8627	7.03146	7.4125	3.81229
AC197555.3	AC197555.3_FGT008		28.2	DNA.repair	moderately similar to ( 338) AT3G04880 | Symbols: DRT102 | DRT102 (DNA-DAMAGE-REPAIR/TOLERATION 2) | chr3:1346431-1347363 REVERSEmoderately similar to ( 490) loc_os01g36090 12001.m09906 protein DNA-damage-repair/toleration protein DRT102, putative, expressed seq=cds; coord=3:227494431..227495354:1; parent_gene=AC197555.3_FG008	17.7423	66.0212	42.6556	24.0178
GRMZM2G047384	GRMZM2G047384_T01	hypothetical protein LOC100191724	28.2	DNA.repair	weakly similar to ( 159) AT3G12710 | Symbols: | methyladenine glycosylase family protein | chr3:4040572-4041828 REVERSEmoderately similar to ( 332) loc_os01g58550 12001.m150749 protein DNA-3-methyladenine glycosylase I, putative, expressed seq=cds; coord=3:188334945..188337485:-1; parent_gene=GRMZM2G047384	37.4116	21.2534	31.0474	0.821794
GRMZM2G132303	GRMZM2G132303_T01		28.2	DNA.repair	very weakly similar to (99.8) loc_os01g58550 12001.m150749 protein DNA-3-methyladenine glycosylase I, putative, expressed seq=cds; coord=8:171607444..171609770:-1; parent_gene=GRMZM2G132303	71.8898	60.6067	83.1751	11.5887
GRMZM2G044550	GRMZM2G044550_T01	hypothetical protein LOC100191228	28.1	DNA.synthesis/chromatin structure	moderately similar to ( 348) AT1G11800 | Symbols: | endonuclease/exonuclease/phosphatase family protein | chr1:3985520-3987263 REVERSEhighly similar to ( 508) loc_os12g22620 12012.m06105 protein endonuclease/Exonuclease/phosphatase family protein, expressed seq=cds; coord=1:243987411..243991936:-1; parent_gene=GRMZM2G044550	6.56324		0.382126	0.448831
GRMZM2G371210	GRMZM2G371210_T01		28.1	DNA.synthesis/chromatin structure	moderately similar to ( 442) AT1G05470 | Symbols: CVP2 | CVP2 (COTYLEDON VASCULAR PATTERN 2); hydrolase/ inositol trisphosphate phosphatase | chr1:1608558-1611291 REVERSEhighly similar to ( 717) loc_os03g57950 12003.m35640 protein inositol-1, 4, 5-trisphosphate 5-Phosphatase-like protein, putative seq=cds; coord=1:286983366..286991541:1; parent_gene=GRMZM2G371210	5.09063		0.161113
GRMZM2G036619	GRMZM2G036619_T01		28.1	DNA.synthesis/chromatin structure	weakly similar to ( 108) AT3G53320 | Symbols: | unknown protein | chr3:19769397-19772278 REVERSEmoderately similar to ( 425) loc_os05g03060 12005.m04840 protein expressed protein seq=cds; coord=2:202738519..202741651:-1; parent_gene=GRMZM2G036619	16.2514	0.629235	1.97823	1.27795	14.5266
GRMZM2G701688	GRMZM2G701688_T01	hypothetical protein LOC100272971	28.1	DNA.synthesis/chromatin structure	moderately similar to ( 249) AT1G03080 | Symbols: | FUNCTIONS IN: molecular_function unknown; INVOLVED IN: biological_process unknown; LOCATED IN: plasma membrane; EXPRESSED IN: 22 plant structures; EXPRESSED DURING: 13 growth stages; CONTAINS InterPro DOMAIN/s: Prefoldin (InterPro:IPR009053), KIP1-like (InterPro:IPR011684); BEST Arabidopsis thaliana protein match is: kinase interacting family pr…	40.3614	0.346594	4.19512	2.81568	31.6125
GRMZM2G040627	GRMZM2G040627_T01	LOC100284406	28.1	DNA.synthesis/chromatin structure	moderately similar to ( 333) AT3G18630 | Symbols: | uracil DNA glycosylase family protein | chr3:6411325-6413002 REVERSEmoderately similar to ( 444) loc_os04g57730 12004.m10658 protein uracil-DNA glycosylase, putative, expressed seq=cds; coord=2:2069641..2079602:1; parent_gene=GRMZM2G040627	15.5644	2.88413	4.10861	3.82737	3.58158
GRMZM2G117028	GRMZM2G117028_T01	hypothetical protein LOC100280194	28.1	DNA.synthesis/chromatin structure	highly similar to ( 729) AT2G02480 | Symbols: STI | STI (STICHEL); ATP binding / DNA binding / DNA-directed DNA polymerase | chr2:661093-665337 FORWARDnearly identical (1450) loc_os12g10670 12012.m05050 protein STI, putative, expressed seq=cds; coord=10:31007744..31013439:-1; parent_gene=GRMZM2G117028	8.61632	0.464313	1.92894	0.367403	0.94138
GRMZM2G096759	GRMZM2G096759_T01	Putative uncharacterized protein	28.1	DNA.synthesis/chromatin structure	weakly similar to ( 144) AT3G53440 | Symbols: | DNA binding | chr3:19810936-19812474 FORWARD seq=cds; coord=6:167923246..167927234:-1; parent_gene=GRMZM2G096759	16.8892	2.17916	3.50704	0.670574	1.47272
GRMZM2G091006	GRMZM2G091006_T01	Putative uncharacterized protein	28.1	DNA.synthesis/chromatin structure	highly similar to ( 514) AT2G41460 | Symbols: ARP | ARP; DNA-(apurinic or apyrimidinic site) lyase | chr2:17285731-17288041 FORWARDmoderately similar to ( 234) APEA_DICDI DNA-(apurinic or apyrimidinic site) lyase (EC 4.2.99.18) (Class II apurinic/apyrimidinic(AP)-endonuclease) - Dictyostelium discoideum (Slime mold)highly similar to ( 730) loc_os01g58680 12001.m12010 protein apurinic endonuclease…	28.6432	2.68624	4.60645	2.818	3.58133
GRMZM2G096920	GRMZM2G096920_T01	hypothetical protein LOC100381439	28.1	DNA.synthesis/chromatin structure	highly similar to ( 587) AT1G29630 | Symbols: | DNA binding / catalytic/ nuclease | chr1:10350636-10353538 FORWARDweakly similar to ( 103) FEN1B_ORYSA Flap endonuclease 1b (EC 3.1.-.-) (OsFEN-1b) - Oryza sativa (Rice)nearly identical (1026) loc_os01g56940 12001.m11851 protein exonuclease, putative, expressed seq=cds; coord=3:191520339..191529043:1; parent_gene=GRMZM2G096920	14.5671	2.94625	3.60968	2.39988	2.0497
GRMZM2G037280	GRMZM2G037280_T01	hypothetical protein LOC100384291	28.1	DNA.synthesis/chromatin structure	weakly similar to ( 173) AT2G30800 | Symbols: HVT1, ATVT-1 | HVT1 (HELICASE IN VASCULAR TISSUE AND TAPETUM); ATP binding / helicase/ nucleic acid binding | chr2:13120585-13126635 REVERSEmoderately similar to ( 408) loc_os01g56190 12001.m11775 protein RNA helicase A, putative, expressed seq=cds; coord=8:172872920..172886485:-1; parent_gene=GRMZM2G037280	15.9938	4.0841	8.15865	3.29901	0.483023
GRMZM2G010105	GRMZM2G010105_T01	LOC100192825 (cl16119_1c), mRNA	28.1	DNA.synthesis/chromatin structure	moderately similar to ( 322) AT1G65470 | Symbols: FAS1, NFB2 | FAS1 (FASCIATA 1); histone binding | chr1:24319906-24323879 REVERSEhighly similar to ( 610) loc_os01g67100 12001.m12813 protein expressed protein seq=cds; coord=8:164356753..164363486:-1; parent_gene=GRMZM2G010105	13.6855	1.23946	3.01994	1.08702	0.351816
GRMZM2G021270	GRMZM2G021270_T01	hypothetical protein LOC100193866	28.1	DNA.synthesis/chromatin structure	nearly identical (1577) AT3G23890 | Symbols: TOPII, ATTOPII | TOPII (TOPOISOMERASE II); ATP binding / DNA binding / DNA topoisomerase (ATP-hydrolyzing)/ DNA topoisomerase/ DNA-dependent ATPase | chr3:8624931-8631106 FORWARDnearly identical (1467) TOP2_PEA DNA topoisomerase 2 (EC 5.99.1.3) (DNA topoisomerase II) (PsTopII) - Pisum sativum (Garden pea)nearly identical (1795) loc_os02g47150 12002.m09…	56.5889	2.67954	3.4951	1.21051	0.107883
GRMZM2G132704	GRMZM2G132704_T01	hypothetical protein LOC100382159	28.1	DNA.synthesis/chromatin structure	highly similar to ( 546) AT2G42320 | Symbols: | nucleolar protein gar2-related | chr2:17628102-17630657 FORWARDhighly similar to ( 977) loc_os08g39490 12008.m080206 protein expressed protein seq=cds; coord=1:187635249..187640520:1; parent_gene=GRMZM2G132704	17.7838	2.76613	6.52223	1.05666	0.180495
GRMZM5G820401	GRMZM5G820401_T01	hypothetical protein LOC100381942	28.1	DNA.synthesis/chromatin structure	moderately similar to ( 285) AT4G18820 | Symbols: | ATP binding / DNA binding / DNA-directed DNA polymerase/ nucleoside-triphosphatase/ nucleotide binding | chr4:10330371-10334090 FORWARDhighly similar to ( 533) loc_os01g53070 12001.m11477 protein nucleoside-triphosphatase/ nucleotide binding protein, putative, expressed seq=cds; coord=6:159713666..159717301:-1; parent_gene=GRMZM5G820401	47.3228	5.01349	10.3146	2.04189	6.13868
GRMZM2G470438	GRMZM2G470438_T02	hypothetical protein LOC100273582	28.1	DNA.synthesis/chromatin structure	nearly identical (1239) AT5G63920 | Symbols: | DNA topoisomerase III alpha, putative | chr5:25574533-25581230 FORWARDnearly identical (1322) loc_os03g06900 12003.m06207 protein DNA topoisomerase 3-alpha, putative, expressed seq=cds; coord=1:13593086..13605145:1; parent_gene=GRMZM2G470438	11.9587	3.78362	6.55585	4.60427	6.34614
GRMZM2G126292	GRMZM2G126292_T01	hypothetical protein LOC100216703	28.1	DNA.synthesis/chromatin structure	highly similar to ( 515) AT1G77470 | Symbols: | replication factor C 36 kDA, putative | chr1:29112194-29114323 REVERSEhighly similar to ( 604) loc_os02g53500 12002.m33461 protein replication factor C subunit 3, putative, expressed seq=cds; coord=5:211445527..211449591:-1; parent_gene=GRMZM2G126292	25.9861	8.57346	11.2307	8.44236	0.946375
GRMZM2G143588	GRMZM2G143588_T01	hypothetical protein LOC100382167	28.1	DNA.synthesis/chromatin structure	highly similar to ( 633) AT2G42120 | Symbols: POLD2 | POLD2 (DNA POLYMERASE DELTA SMALL SUBUNIT); DNA binding / DNA-directed DNA polymerase | chr2:17563282-17565965 REVERSEhighly similar to ( 814) DPOD2_ORYSA DNA polymerase delta small subunit (EC 2.7.7.7) - Oryza sativa (Rice)highly similar to ( 814) loc_os03g03650 12003.m05898 protein DNA polymerase delta small subunit, putative, expressed seq=…	31.7513	8.89427	11.032	4.87521	0.657447
GRMZM2G107987	GRMZM2G107987_T01		28.1	DNA.synthesis/chromatin structure	highly similar to ( 573) AT1G20720 | Symbols: | ATP binding / ATP-dependent DNA helicase/ ATP-dependent helicase/ DNA binding / hydrolase, acting on acid anhydrides, in phosphorus-containing anhydrides / nucleic acid binding | chr1:7185658-7192794 REVERSEhighly similar to ( 801) loc_os09g37920 12009.m06739 protein ATP binding protein, putative, expressed seq=cds; coord=7:146746188..146769472:1; p…	10.2013	3.8911	5.48379	3.28246	0.253901
GRMZM2G056598	GRMZM2G056598_T01	hypothetical protein LOC100383315	28.1	DNA.synthesis/chromatin structure	highly similar to ( 627) loc_os02g57200 12002.m10742 protein expressed protein seq=cds; coord=5:215781414..215787413:1; parent_gene=GRMZM2G056598	23.7425	10.4614	6.56555	6.12607	1.92052
GRMZM2G074804	GRMZM2G074804_T01		28.1	DNA.synthesis/chromatin structure	weakly similar to ( 124) AT1G18680 | Symbols: | HNH endonuclease domain-containing protein | chr1:6432133-6433434 REVERSEweakly similar to ( 168) loc_os10g18890 12010.m04964 protein endonuclease/ nucleic acid binding protein, putative, expressed seq=cds; coord=5:39137147..39139373:1; parent_gene=GRMZM2G074804	24.4602	24.8086	24.5306	6.64909	1.00958
GRMZM2G163658	GRMZM2G163658_T01		28.1	DNA.synthesis/chromatin structure	highly similar to ( 806) AT3G09660 | Symbols: MCM8 | MCM8; ATP binding / DNA binding / DNA-dependent ATPase/ nucleoside-triphosphatase/ nucleotide binding | chr3:2961314-2966166 REVERSEmoderately similar to ( 286) MCM3_MAIZE DNA replication licensing factor MCM3 homolog (Replication origin activator) (ROA protein) (Fragment) - Zea mays (Maize)highly similar to ( 549) loc_os05g38850 12005.m08064 p…	23.72	7.98234	9.13966	7.00511	2.89046
GRMZM2G071304	GRMZM2G071304_T01	hypothetical protein LOC100383890	28.1	DNA.synthesis/chromatin structure	highly similar to ( 911) AT1G08130 | Symbols: ATLIG1 | ATLIG1 (ARABIDOPSIS THALIANA DNA LIGASE 1); ATP binding / DNA binding / DNA ligase (ATP) | chr1:2542913-2547815 REVERSEvery weakly similar to (92.8) DNL4_ORYSA Putative DNA ligase 4 (EC 6.5.1.1) (DNA ligase IV) (Polydeoxyribonucleotide synthase [ATP] 4) - Oryza sativa (Rice)nearly identical (1197) loc_os10g34750 12010.m065295 protein DNA liga…	30.0111	7.37526	8.52045	5.33202	1.84962
GRMZM2G136665	GRMZM2G136665_T01		28.1	DNA.synthesis/chromatin structure	highly similar to ( 768) AT2G02480 | Symbols: STI | STI (STICHEL); ATP binding / DNA binding / DNA-directed DNA polymerase | chr2:661093-665337 FORWARDnearly identical (1288) loc_os12g10670 12012.m05050 protein STI, putative, expressed seq=cds; coord=3:191295033..191305398:1; parent_gene=GRMZM2G136665	29.2272	2.98445	6.07959	0.281136	0.115255
GRMZM2G468132	GRMZM2G468132_T01		28.1	DNA.synthesis/chromatin structure	nearly identical (1090) AT2G30800 | Symbols: HVT1, ATVT-1 | HVT1 (HELICASE IN VASCULAR TISSUE AND TAPETUM); ATP binding / helicase/ nucleic acid binding | chr2:13120585-13126635 REVERSEnearly identical (1516) loc_os01g56190 12001.m11775 protein RNA helicase A, putative, expressed seq=cds; coord=8:172891232..172903385:-1; parent_gene=GRMZM2G468132	14.8675	5.20564	8.6524	3.30881	0.565201
GRMZM2G115245	GRMZM2G115245_T01		28.1	DNA.synthesis/chromatin structure	highly similar to ( 640) AT5G63960 | Symbols: EMB2780 | EMB2780 (EMBRYO DEFECTIVE 2780); DNA binding / DNA-directed DNA polymerase/ nucleic acid binding / nucleotide binding | chr5:25599597-25606672 FORWARDhighly similar to ( 727) DPOD1_ORYSA DNA polymerase delta catalytic subunit (EC 2.7.7.7) - Oryza sativa (Rice)highly similar to ( 727) loc_os11g08330 12011.m05029 protein DNA polymerase delta c…	28.2002	11.2976	15.628	9.73426	0.427571
GRMZM2G111014	GRMZM2G111014_T01	hypothetical protein LOC100382343	28.1	DNA.synthesis/chromatin structure	highly similar to ( 898) AT5G04130 | Symbols: | DNA topoisomerase, ATP-hydrolyzing, putative / DNA topoisomerase II, putative / DNA gyrase, putative | chr5:1122084-1128031 REVERSEnearly identical (1065) GYRB_ORYSA DNA gyrase subunit B, chloroplast/mitochondrial precursor (EC 5.99.1.3) - Oryza sativa (Rice)nearly identical (1065) loc_os01g16290 12001.m42965 protein DNA gyrase subunit B, putative, …	36.8458	4.88781	9.9735	3.47096	0.177869
GRMZM2G381822	GRMZM2G381822_T01	origin recognition complex subunit 3	28.1	DNA.synthesis/chromatin structure	highly similar to ( 554) AT5G16690 | Symbols: ORC3, ATORC3 | ORC3 (ORIGIN RECOGNITION COMPLEX SUBUNIT 3); protein binding | chr5:5474410-5479878 FORWARDhighly similar to ( 848) loc_os10g26280 12010.m05569 protein origin recognition complex subunit 3, putative seq=cds; coord=1:174002392..174005818:-1; parent_gene=GRMZM2G381822	15.763	6.43092	8.92739	5.9368	3.16085
GRMZM2G313020	GRMZM2G313020_T01		28.1	DNA.synthesis/chromatin structure	highly similar to ( 523) AT1G65810 | Symbols: | tRNA-splicing endonuclease positive effector-related | chr1:24477043-24480728 REVERSEnearly identical (2528) loc_os04g51090 12004.m10006 protein expressed protein seq=cds; coord=2:12437551..12451202:-1; parent_gene=GRMZM2G313020	1.95512	2.07284	3.51292	0.627891	0.0612882
GRMZM2G340456	GRMZM2G340456_T01		28.1	DNA.synthesis/chromatin structure	moderately similar to ( 483) AT1G16800 | Symbols: | tRNA-splicing endonuclease positive effector-related | chr1:5745523-5755263 REVERSEmoderately similar to ( 252) loc_os06g20500 12006.m06707 protein conserved hypothetical protein seq=cds; coord=7:134286129..134301606:-1; parent_gene=GRMZM2G340456	13.8471	5.7153	5.84329	3.30296	1.01117
GRMZM2G035068	GRMZM2G035068_T01		28.1	DNA.synthesis/chromatin structure	moderately similar to ( 296) AT1G35530 | Symbols: | DEAD/DEAH box helicase, putative | chr1:13089994-13097078 FORWARDhighly similar to ( 832) loc_os11g07870 12011.m04983 protein type III restriction enzyme, res subunit family protein, expressed seq=cds; coord=4:206664053..206669821:1; parent_gene=GRMZM2G035068	26.7432	11.4777	10.7998	9.40187	2.52371
GRMZM2G162445	GRMZM2G162445_T01	hypothetical protein LOC100193296	28.1	DNA.synthesis/chromatin structure	highly similar to ( 999) AT5G46280 | Symbols: MCM3 | DNA replication licensing factor, putative | chr5:18769902-18773606 REVERSEnearly identical (1115) MCM3_MAIZE DNA replication licensing factor MCM3 homolog (Replication origin activator) (ROA protein) (Fragment) - Zea mays (Maize)nearly identical (1416) loc_os05g39850 12005.m08162 protein DNA replication licensing factor MCM3, putative, express…	30.3025	5.95333	13.2072	3.98896	4.63339
GRMZM2G399212	GRMZM2G399212_T01		28.1	DNA.synthesis/chromatin structure	nearly identical (1325) AT2G35920 | Symbols: | helicase domain-containing protein | chr2:15075674-15080506 FORWARDhighly similar to ( 738) loc_os03g53760 12003.m10345 protein helicase associated domain family protein, expressed seq=cds; coord=1:233184997..233210134:1; parent_gene=GRMZM2G399212	22.3317	8.9379	10.2028	7.33435	0.268464
GRMZM2G129007	GRMZM2G129007_T01	ATP-dependent RNA helicase dhh1	28.1	DNA.synthesis/chromatin structure	highly similar to ( 758) AT4G00660 | Symbols: | DEAD/DEAH box helicase, putative | chr4:274638-277438 FORWARDmoderately similar to ( 275) IF4A3_NICPL Eukaryotic initiation factor 4A-3 (EC 3.6.1.-) (ATP-dependent RNA helicase eIF4A-3) (eIF-4A-3) - Nicotiana plumbaginifolia (Leadwort-leaved tobacco)highly similar to ( 826) loc_os10g35990 12010.m21794 protein ATP-dependent RNA helicase dhh1, putativ…	36.49	17.6657	17.1095	13.2571	2.04887
GRMZM2G121262	GRMZM2G121262_T01	Putative uncharacterized protein	28.1	DNA.synthesis/chromatin structure	highly similar to ( 585) AT5G26680 | Symbols: | endonuclease, putative | chr5:9311882-9315458 REVERSEhighly similar to ( 650) FEN1A_ORYSA Flap endonuclease 1a (EC 3.1.-.-) (OsFEN-1a) - Oryza sativa (Rice)highly similar to ( 617) loc_os05g46270 12005.m83948 protein flap endonuclease 1a, putative, expressed seq=cds; coord=6:161720046..161724633:-1; parent_gene=GRMZM2G121262	74.1462	14.7515	21.2737	13.6181	1.92071
GRMZM2G063151	GRMZM2G063151_T01	Initiator binding protein	28.1	DNA.synthesis/chromatin structure	moderately similar to ( 304) AT1G07540 | Symbols: TRFL2 | TRFL2 (TRF-LIKE 2); DNA binding | chr1:2318433-2321048 REVERSEhighly similar to ( 901) loc_os03g16700 12003.m101292 protein initiator-binding protein, putative, expressed seq=cds; coord=9:139744606..139748920:-1; parent_gene=GRMZM2G063151	23.4563	10.5174	14.1133	25.4969	17.1515
GRMZM2G086116	GRMZM2G086116_T01	hypothetical protein LOC100272835	28.1	DNA.synthesis/chromatin structure	highly similar to ( 751) AT4G00660 | Symbols: | DEAD/DEAH box helicase, putative | chr4:274638-277438 FORWARDmoderately similar to ( 276) IF4A3_NICPL Eukaryotic initiation factor 4A-3 (EC 3.6.1.-) (ATP-dependent RNA helicase eIF4A-3) (eIF-4A-3) - Nicotiana plumbaginifolia (Leadwort-leaved tobacco)highly similar to ( 807) loc_os10g35990 12010.m21794 protein ATP-dependent RNA helicase dhh1, putativ…	46.3179	18.6958	19.714	14.0433	0.32961
GRMZM2G169648	GRMZM2G169648_T01	hypothetical protein LOC100273977	28.1	DNA.synthesis/chromatin structure	weakly similar to ( 188) AT5G06310 | Symbols: AtPOT1b | AtPOT1b (protection of telomeres 1b); DNA binding | chr5:1928468-1930795 FORWARDhighly similar to ( 625) loc_os04g39280 12004.m08917 protein pot1-like protein, putative, expressed seq=cds; coord=10:124064272..124069693:-1; parent_gene=GRMZM2G169648	59.0462	15.871	22.2897	8.64683	0.492341
GRMZM2G450055	GRMZM2G450055_T01	hypothetical protein LOC100304310	28.1	DNA.synthesis/chromatin structure	nearly identical (1056) AT2G07690 | Symbols: MCM5 | minichromosome maintenance family protein / MCM family protein | chr2:3523379-3527388 REVERSEmoderately similar to ( 308) MCM3_MAIZE DNA replication licensing factor MCM3 homolog (Replication origin activator) (ROA protein) (Fragment) - Zea mays (Maize)nearly identical (1371) loc_os02g55410 12002.m33915 protein DNA replication licensing factor M…	9.38203	6.46224	9.75186	3.97714	6.44035
GRMZM2G118467	GRMZM2G118467_T01	hypothetical protein LOC100279626	28.1	DNA.synthesis/chromatin structure	highly similar to ( 830) AT3G58560 | Symbols: | endonuclease/exonuclease/phosphatase family protein | chr3:21650880-21653896 REVERSEnearly identical (1041) loc_os10g27230 12010.m065263 protein CCR4-NOT transcription complex subunit 6, putative, expressed seq=cds; coord=1:241903998..241917454:1; parent_gene=GRMZM2G118467	53.3182	23.7478	25.3475	22.9155	0.647256
GRMZM2G118917	GRMZM2G118917_T01	hypothetical protein LOC100383056	28.1	DNA.synthesis/chromatin structure	highly similar to ( 552) AT5G35910 | Symbols: | 3-5 exonuclease domain-containing protein / helicase and RNase D C-terminal domain-containing protein / HRDC domain-containing protein | chr5:14029871-14035405 REVERSEnearly identical (1022) loc_os10g30100 12010.m05872 protein nucleolar protein, putative, expressed seq=cds; coord=1:238325111..238344534:1; parent_gene=GRMZM2G118917	61.0438	24.3767	21.1827	12.7001	0.456714
GRMZM2G075637	GRMZM2G075637_T01	nucleosome/chromatin assembly factor A104	28.1	DNA.synthesis/chromatin structure	moderately similar to ( 265) AT1G18800 | Symbols: NRP2 | NRP2 (NAP1-RELATED PROTEIN 2); DNA binding / chromatin binding / histone binding | chr1:6481466-6483463 REVERSEmoderately similar to ( 328) loc_os02g36710 12002.m08758 protein protein SET, putative, expressed seq=cds; coord=5:176387128..176391570:1; parent_gene=GRMZM2G075637	104.005	39.2863	46.3164	34.5024	0.328945
GRMZM2G148411	GRMZM2G148411_T01	hypothetical protein LOC100280213	28.1	DNA.synthesis/chromatin structure	highly similar to ( 505) AT5G06260 | Symbols: | nucleolar protein-related | chr5:1902755-1904835 REVERSEhighly similar to ( 716) loc_os12g06100 12012.m04601 protein TLD family protein, expressed seq=cds; coord=10:6350519..6354821:-1; parent_gene=GRMZM2G148411	42.6706	22.9129	31.6736	11.586	27.7797
GRMZM2G175867	GRMZM2G175867_T02	hypothetical protein LOC100191518	28.1	DNA.synthesis/chromatin structure	moderately similar to ( 416) AT4G09730 | Symbols: | DEAD/DEAH box helicase, putative | chr4:6136333-6139510 FORWARDweakly similar to ( 127) DB10_NICSY ATP-dependent RNA helicase-like protein DB10 (EC 3.6.1.-) - Nicotiana sylvestris (Wood tobacco)moderately similar to ( 498) loc_os01g08930 12001.m07518 protein ATP-dependent RNA helicase rhlE, putative, expressed seq=cds; coord=6:66125700..66129928…	58.2456	24.116	33.5273	19.2424	1.49058
GRMZM2G125935	GRMZM2G125935_T01	Putative uncharacterized protein	28.1	DNA.synthesis/chromatin structure	highly similar to ( 654) AT5G54910 | Symbols: | DEAD/DEAH box helicase, putative | chr5:22298668-22301719 REVERSEweakly similar to ( 177) DB10_NICSY ATP-dependent RNA helicase-like protein DB10 (EC 3.6.1.-) - Nicotiana sylvestris (Wood tobacco)highly similar to ( 980) loc_os07g33340 12007.m07595 protein ATP-dependent RNA helicase dbp4, putative, expressed seq=cds; coord=2:203299633..203303304:-1;…	18.1869	19.49	25.1308	12.1885	0.339917
GRMZM2G075978	GRMZM2G075978_T01	hypothetical protein LOC100216891	28.1	DNA.synthesis/chromatin structure	nearly identical (1061) AT2G07690 | Symbols: MCM5 | minichromosome maintenance family protein / MCM family protein | chr2:3523379-3527388 REVERSEmoderately similar to ( 311) MCM3_MAIZE DNA replication licensing factor MCM3 homolog (Replication origin activator) (ROA protein) (Fragment) - Zea mays (Maize)nearly identical (1376) loc_os02g55410 12002.m33915 protein DNA replication licensing factor M…	34.9869	24.4977	36.4457	10.2308	1.37968
GRMZM2G355771	GRMZM2G355771_T01		28.1	DNA.synthesis/chromatin structure	moderately similar to ( 412) AT4G14760 | Symbols: | LOCATED IN: nucleus; EXPRESSED IN: 22 plant structures; EXPRESSED DURING: 13 growth stages; CONTAINS InterPro DOMAIN/s: Prefoldin (InterPro:IPR009053), KIP1-like (InterPro:IPR011684); BEST Arabidopsis thaliana protein match is: kinase interacting family protein (TAIR:AT3G22790.1); Has 167525 Blast hits to 63593 proteins in 2151 species: Archae -…	36.3082	17.8781	22.9213	15.5723	0.168592
GRMZM2G421829	GRMZM2G421829_T01		28.1	DNA.synthesis/chromatin structure	moderately similar to ( 360) AT5G16270 | Symbols: ATRAD21.3, SYN4 | SYN4 (SISTER CHROMATID COHESION 1 PROTEIN 4) | chr5:5316783-5322330 FORWARDnearly identical (1225) loc_os01g67250 12001.m42786 protein N terminus of Rad21 / Rec8 like protein, expressed seq=cds; coord=8:164083362..164092361:1; parent_gene=GRMZM2G421829	60.3992	25.6536	25.8433	15.0871	0.862465
GRMZM2G387890	GRMZM2G387890_T01		28.1	DNA.synthesis/chromatin structure	moderately similar to ( 212) AT2G28290 | Symbols: SYD, CHR3 | SYD (SPLAYED); ATPase/ chromatin binding | chr2:12056771-12072950 FORWARDhighly similar to ( 564) loc_os06g14406 12006.m84798 protein SYD, putative, expressed seq=cds; coord=6:118269208..118277670:1; parent_gene=GRMZM2G387890	60.9867	50.9918	38.787	16.9041	1.24305
GRMZM2G157019	GRMZM2G157019_T01	LOC541933	28.1	DNA.synthesis/chromatin structure	moderately similar to ( 283) AT1G18800 | Symbols: NRP2 | NRP2 (NAP1-RELATED PROTEIN 2); DNA binding / chromatin binding / histone binding | chr1:6481466-6483463 REVERSEmoderately similar to ( 355) loc_os02g36710 12002.m08758 protein protein SET, putative, expressed seq=cds; coord=4:125089612..125098586:-1; parent_gene=GRMZM2G157019	208.897	81.5252	93.0333	54.9985	0.927105
GRMZM2G021069	GRMZM2G021069_T01	minichromosome maintenance protein	28.1	DNA.synthesis/chromatin structure	nearly identical (1189) AT5G44635 | Symbols: MCM6 | minichromosome maintenance family protein / MCM family protein | chr5:18006431-18010542 REVERSEmoderately similar to ( 282) MCM3_MAIZE DNA replication licensing factor MCM3 homolog (Replication origin activator) (ROA protein) (Fragment) - Zea mays (Maize)nearly identical (1518) loc_os05g14590 12005.m05870 protein DNA replication licensing factor…	45.661	34.8295	42.6054	14.1853	0.161539
GRMZM2G093119	GRMZM2G093119_T01	hypothetical protein LOC100383357	28.1	DNA.synthesis/chromatin structure	moderately similar to ( 416) AT5G16270 | Symbols: ATRAD21.3, SYN4 | SYN4 (SISTER CHROMATID COHESION 1 PROTEIN 4) | chr5:5316783-5322330 FORWARDnearly identical (1181) loc_os01g67250 12001.m42786 protein N terminus of Rad21 / Rec8 like protein, expressed seq=cds; coord=3:167362919..167372271:1; parent_gene=GRMZM2G093119	71.3629	32.1056	32.4162	29.0201	0.461127
AC155434.2	AC155434.2_FGT001		28.1	DNA.synthesis/chromatin structure	moderately similar to ( 253) AT5G17780 | Symbols: | hydrolase, alpha/beta fold family protein | chr5:5867429-5868976 REVERSEmoderately similar to ( 362) loc_os07g48610 12007.m09072 protein catalytic/ hydrolase, putative, expressed seq=cds; coord=7:173889075..173890521:1; parent_gene=AC155434.2_FG001	62.5014	30.9215	29.5695	18.8319	2.62979
GRMZM2G092451	GRMZM2G092451_T01	topoisomerase I	28.1	DNA.synthesis/chromatin structure	highly similar to ( 655) AT5G55310 | Symbols: TOP1BETA, TOP1 | TOP1BETA (DNA TOPOISOMERASE 1 BETA); DNA topoisomerase type I | chr5:22430389-22434590 REVERSEhighly similar to ( 549) TOP1_DAUCA DNA topoisomerase 1 (EC 5.99.1.2) (DNA topoisomerase I) - Daucus carota (Carrot)highly similar to ( 752) loc_os08g05840 12008.m04725 protein DNA topoisomerase 1, putative, expressed seq=cds; coord=4:3343382…	133.246	55.4119	64.0009	66.739	2.91267
GRMZM2G139894	GRMZM2G139894_T01	Putative uncharacterized protein	28.1	DNA.synthesis/chromatin structure	nearly identical (1291) AT1G44900 | Symbols: MCM2 | ATP binding / DNA binding / DNA-dependent ATPase | chr1:16970291-16974457 FORWARDmoderately similar to ( 334) MCM3_MAIZE DNA replication licensing factor MCM3 homolog (Replication origin activator) (ROA protein) (Fragment) - Zea mays (Maize)nearly identical (1690) loc_os11g29380 12011.m06848 protein DNA replication licensing factor Mcm2, putativ…	80.956	30.0884	59.9761	22.235	0.283971
GRMZM2G140051	GRMZM2G140051_T01	nucleosome/chromatin assembly factor group A	28.1	DNA.synthesis/chromatin structure	moderately similar to ( 412) AT2G19480 | Symbols: NFA02, NFA2 | NAP1;2 (NUCLEOSOME ASSEMBLY PROTEIN 1;2); DNA binding / binding | chr2:8438601-8441040 FORWARDmoderately similar to ( 486) loc_os06g05660 12006.m091605 protein expressed protein seq=cds; coord=9:19393494..19397648:-1; parent_gene=GRMZM2G140051	281.689	89.9357	133.426	72.0204	5.13983
GRMZM2G112968	GRMZM2G112968_T01	putative bifunctional nuclease	28.1	DNA.synthesis/chromatin structure	moderately similar to ( 315) AT4G21585 | Symbols: ENDO4 | ENDO4 (endonuclease 4); T/G mismatch-specific endonuclease/ endonuclease/ nucleic acid binding / single-stranded DNA specific endodeoxyribonuclease | chr4:11477988-11479953 FORWARDmoderately similar to ( 478) loc_os01g03730 12001.m07011 protein nuclease PA3, putative, expressed seq=cds; coord=8:11500726..11504833:1; parent_gene=GRMZM2G1129…	38.3901	1985.93	1461.05	1748.68	0.353425
GRMZM5G833563	GRMZM5G833563_T01	hypothetical protein LOC100383279	28.1	DNA.synthesis/chromatin structure	highly similar to ( 608) AT1G10520 | Symbols: | DNA polymerase lambda (POLL) | chr1:3465964-3469248 FORWARDhighly similar to ( 832) loc_os06g13020 12006.m31781 protein DNA polymerase lambda, putative, expressed seq=cds; coord=9:2480539..2484500:1; parent_gene=GRMZM5G833563	12.7766	2.35328	1.36286	1.71511
GRMZM2G302160	GRMZM2G302160_T01	hypothetical protein LOC100381474	28.1	DNA.synthesis/chromatin structure	moderately similar to ( 416) AT4G24790 | Symbols: | ATP binding / DNA binding / DNA-directed DNA polymerase | chr4:12778222-12781345 FORWARDnearly identical (1203) loc_os08g02670 12008.m04410 protein nucleoside-triphosphatase/ nucleotide binding protein, putative, expressed seq=cds; coord=4:37012175..37016207:-1; parent_gene=GRMZM2G302160	5.30489	0.190206	1.4202	0.175591
GRMZM2G146047	GRMZM2G146047_T01		28.1	DNA.synthesis/chromatin structure	highly similar to ( 902) AT2G47680 | Symbols: | zinc finger (CCCH type) helicase family protein | chr2:19545828-19550871 REVERSEnearly identical (1371) loc_os01g15300 12001.m150541 protein ATP binding protein, putative, expressed seq=cds; coord=8:5119862..5136608:1; parent_gene=GRMZM2G146047	8.90231	0.375821	1.41783	0.277556
GRMZM2G023422	GRMZM2G023422_T01		28.1	DNA.synthesis/chromatin structure	highly similar to ( 786) AT1G50840 | Symbols: POLGAMMA2 | POLGAMMA2 (polymerase gamma 2); DNA binding / DNA-directed DNA polymerase | chr1:18839277-18844313 FORWARDnearly identical (1034) loc_os08g07840 12008.m26594 protein 3-5 exonuclease/ DNA binding protein, putative, expressed seq=cds; coord=10:71265478..71276099:1; parent_gene=GRMZM2G023422	8.04881	1.86433	1.90489	1.20476
GRMZM2G121210	GRMZM2G121210_T01	hypothetical protein LOC100381789	28.1	DNA.synthesis/chromatin structure	highly similar to ( 604) AT3G23890 | Symbols: TOPII, ATTOPII | TOPII (TOPOISOMERASE II); ATP binding / DNA binding / DNA topoisomerase (ATP-hydrolyzing)/ DNA topoisomerase/ DNA-dependent ATPase | chr3:8624931-8631106 FORWARDhighly similar to ( 540) TOP2_PEA DNA topoisomerase 2 (EC 5.99.1.3) (DNA topoisomerase II) (PsTopII) - Pisum sativum (Garden pea)highly similar to ( 767) loc_os02g47150 12002.…	126.472	1.0978	2.19027	1.63711
GRMZM2G124876	GRMZM2G124876_T01		28.1	DNA.synthesis/chromatin structure	highly similar to ( 629) AT4G18820 | Symbols: | ATP binding / DNA binding / DNA-directed DNA polymerase/ nucleoside-triphosphatase/ nucleotide binding | chr4:10330371-10334090 FORWARDnearly identical (1335) loc_os01g53070 12001.m11477 protein nucleoside-triphosphatase/ nucleotide binding protein, putative, expressed seq=cds; coord=8:156197314..156201867:-1; parent_gene=GRMZM2G124876	12.3487	2.14377	2.5274	2.35964
GRMZM2G096184	GRMZM2G096184_T01	hypothetical protein LOC100381508	28.1	DNA.synthesis/chromatin structure	highly similar to ( 880) AT5G37630 | Symbols: EMB2656 | EMB2656 (EMBRYO DEFECTIVE 2656); binding | chr5:14947407-14952546 FORWARDmoderately similar to ( 500) loc_os06g14460 12006.m06161 protein EMB2656, putative, expressed seq=cds; coord=9:31087332..31099479:-1; parent_gene=GRMZM2G096184	13.1873	1.07384	2.41144	1.487
GRMZM2G158972	GRMZM2G158972_T01		28.1	DNA.synthesis/chromatin structure	moderately similar to ( 470) AT1G34120 | Symbols: IP5PI, AT5P1, ATIP5PI | IP5PI (INOSITOL POLYPHOSPHATE 5-PHOSPHATASE I); inositol trisphosphate phosphatase/ inositol-polyphosphate 5-phosphatase | chr1:12426831-12429526 FORWARDhighly similar to ( 582) loc_os05g45900 12005.m08715 protein inositol or phosphatidylinositol phosphatase/ inositol-polyphosphate 5-phosphatase, putative, expressed seq=cds…	7.76024	8.58408	4.65623	16.8536
GRMZM2G102181	GRMZM2G102181_T01		28.1	DNA.synthesis/chromatin structure	highly similar to ( 562) AT2G32000 | Symbols: | DNA topoisomerase family protein | chr2:13615999-13621397 REVERSEhighly similar to ( 702) loc_os09g32450 12009.m06332 protein DNA topoisomerase 3-beta-1, putative, expressed seq=cds; coord=7:137525427..137534751:-1; parent_gene=GRMZM2G102181	12.4408	1.60802	4.1865	1.20613
GRMZM2G004301	GRMZM2G004301_T01	hypothetical protein LOC100193277	28.1	DNA.synthesis/chromatin structure	highly similar to ( 630) AT2G32010 | Symbols: | endonuclease/exonuclease/phosphatase family protein | chr2:13625344-13628081 FORWARDhighly similar to ( 911) loc_os07g07950 12007.m29082 protein type I inositol-1,4,5-trisphosphate 5-phosphatase CVP2, putative, expressed seq=cds; coord=7:9255254..9260899:-1; parent_gene=GRMZM2G004301	14.5735	5.48542	3.58173	2.88255
GRMZM5G874373	GRMZM5G874373_T01	hypothetical protein LOC100383304	28.1	DNA.synthesis/chromatin structure	weakly similar to ( 133) loc_os07g48700 12007.m09080 protein expressed protein seq=cds; coord=9:116720373..116721795:-1; parent_gene=GRMZM5G874373	30.259	6.53944	7.9952	2.8508
GRMZM2G100732	GRMZM2G100732_T01		28.1	DNA.synthesis/chromatin structure	nearly identical (1183) AT1G08840 | Symbols: emb2411 | emb2411 (embryo defective 2411); ATP binding / ATP-dependent DNA helicase/ DNA binding | chr1:2829579-2838369 REVERSEnearly identical (1842) loc_os04g49860 12004.m09919 protein EMB2411, putative, expressed seq=cds; coord=2:13986968..14004266:-1; parent_gene=GRMZM2G100732	7.77624	2.40542	3.10248	1.9359
GRMZM2G443881	GRMZM2G443881_T01	hypothetical protein LOC100275996 (LOC100275996), mRNA	28.1	DNA.synthesis/chromatin structure	moderately similar to ( 342) AT4G31210 | Symbols: | DNA topoisomerase family protein | chr4:15165280-15172534 FORWARDmoderately similar to ( 485) loc_os06g16980 12006.m32047 protein DNA topoisomerase I family protein, expressed seq=cds; coord=6:118852656..118861518:-1; parent_gene=GRMZM2G443881	17.9108	4.65077	4.97126	4.29342
GRMZM2G172787	GRMZM2G172787_T01		28.1	DNA.synthesis/chromatin structure	highly similar to ( 582) AT4G31210 | Symbols: | DNA topoisomerase family protein | chr4:15165280-15172534 FORWARDhighly similar to ( 875) loc_os06g16980 12006.m32047 protein DNA topoisomerase I family protein, expressed seq=cds; coord=6:118861689..118869405:-1; parent_gene=GRMZM2G172787	23.843	3.88524	6.48903	5.26798
GRMZM2G326328	GRMZM2G326328_T01	hypothetical protein LOC100216627	28.1	DNA.synthesis/chromatin structure	nearly identical (1595) AT3G57060 | Symbols: | binding | chr3:21115078-21121051 REVERSEnearly identical (2118) loc_os07g46540 12007.m08871 protein condensin complex subunit 1, putative, expressed seq=cds; coord=7:171057990..171065940:-1; parent_gene=GRMZM2G326328	24.9503	1.95023	3.67876	2.2119
GRMZM2G032977	GRMZM2G032977_T01	LOC100282067	28.1	DNA.synthesis/chromatin structure	moderately similar to ( 287) AT1G68290 | Symbols: ENDO 2 | ENDO 2 (endonuclease 2); T/G mismatch-specific endonuclease/ endonuclease/ nucleic acid binding / single-stranded DNA specific endodeoxyribonuclease | chr1:25596718-25598264 FORWARDmoderately similar to ( 469) loc_os04g55850 12004.m35489 protein nuclease PA3, putative, expressed seq=cds; coord=2:4847282..4850042:-1; parent_gene=GRMZM2G032…	1.7054	55.3907	14.5117	44.017
GRMZM2G170291	GRMZM2G170291_T01	hypothetical protein LOC100277695	28.1	DNA.synthesis/chromatin structure	highly similar to ( 514) AT3G48425 | Symbols: | endonuclease/exonuclease/phosphatase family protein | chr3:17931910-17934493 FORWARDweakly similar to ( 134) APEA_DICDI DNA-(apurinic or apyrimidinic site) lyase (EC 4.2.99.18) (Class II apurinic/apyrimidinic(AP)-endonuclease) - Dictyostelium discoideum (Slime mold)highly similar to ( 609) loc_os12g18200 12012.m05775 protein expressed protein seq=cd…	23.906	9.73334	12.1308	6.16147
GRMZM2G098714	GRMZM2G098714_T01	replication protein A1	28.1	DNA.synthesis/chromatin structure	highly similar to ( 742) AT5G61000 | Symbols: | replication protein, putative | chr5:24549682-24552641 REVERSEhighly similar to ( 947) loc_os03g11540 12003.m06606 protein replication protein A 70 kDa DNA-binding subunit, putative, expressed seq=cds; coord=1:26326640..26330061:1; parent_gene=GRMZM2G098714	33.1357	4.3025	10.5008	2.82215
GRMZM2G172956	GRMZM2G172956_T01		28.1	DNA.synthesis/chromatin structure	moderately similar to ( 444) AT3G57150 | Symbols: NAP57, AtNAP57, CBF5, AtCBF5 | NAP57 (Arabidopsis thaliana homologue of NAP57); pseudouridine synthase | chr3:21154255-21155952 REVERSEhighly similar to ( 511) loc_os07g44190 12007.m08641 protein h/ACA ribonucleoprotein complex subunit 4, putative, expressed seq=cds; coord=3:36317601..36320721:-1; parent_gene=GRMZM2G172956	34.3423	10.1689	11.7419	2.66559
GRMZM2G076484	GRMZM2G076484_T02	hypothetical protein LOC100383160	28.1	DNA.synthesis/chromatin structure	moderately similar to ( 412) AT1G31970 | Symbols: STRS1 | STRS1 (STRESS RESPONSE SUPPRESSOR 1); ATP binding / ATP-dependent helicase/ helicase/ nucleic acid binding | chr1:11479921-11482707 FORWARDmoderately similar to ( 203) DB10_NICSY ATP-dependent RNA helicase-like protein DB10 (EC 3.6.1.-) - Nicotiana sylvestris (Wood tobacco)moderately similar to ( 482) loc_os07g20580 12007.m06443 protein AT…	31.6026	12.3626	11.0415	8.81888
GRMZM2G006452	GRMZM2G006452_T01		28.1	DNA.synthesis/chromatin structure	highly similar to ( 654) AT5G62410 | Symbols: SMC2, TTN3, ATCAP-E1, ATSMC4 | SMC2 (STRUCTURAL MAINTENANCE OF CHROMOSOMES 2); transporter | chr5:25056308-25062436 FORWARDhighly similar to ( 864) loc_os01g67740 12001.m12878 protein mitotic chromosome and X-chromosome-associated protein mix-1, putative, expressed seq=cds; coord=3:166011912..166018256:1; parent_gene=GRMZM2G006452	40.9292	6.68111	11.4981	6.91214
GRMZM2G095865	GRMZM2G095865_T01		28.1	DNA.synthesis/chromatin structure	nearly identical (1155) AT3G10690 | Symbols: | DNA gyrase subunit A family protein | chr3:3339612-3346243 REVERSEnearly identical (1319) GYRA_ORYSA Probable DNA gyrase subunit A, chloroplast/mitochondrial precursor (EC 5.99.1.3) - Oryza sativa (Rice)highly similar to ( 546) loc_os03g59750 12003.m10870 protein DNA gyrase subunit A, putative, expressed seq=cds; coord=5:3038609..3054893:1; parent_ge…	55.4652	3.94139	8.4544	3.94177
GRMZM2G059010	GRMZM2G059010_T01	hypothetical protein LOC100191506	28.1	DNA.synthesis/chromatin structure	highly similar to ( 564) AT1G67630 | Symbols: POLA2 | POLA2 (DNA POLYMERASE ALPHA 2); DNA binding / DNA-directed DNA polymerase | chr1:25344573-25348287 REVERSEhighly similar to ( 605) loc_os12g13950 12012.m56484 protein DNA polymerase alpha subunit B, putative, expressed seq=cds; coord=10:21678999..21694247:-1; parent_gene=GRMZM2G059010	20.6845	8.70479	11.0968	6.56596
GRMZM2G096458	GRMZM2G096458_T03		28.1	DNA.synthesis/chromatin structure	moderately similar to ( 363) AT1G65470 | Symbols: FAS1, NFB2 | FAS1 (FASCIATA 1); histone binding | chr1:24319906-24323879 REVERSEhighly similar to ( 618) loc_os01g67100 12001.m12813 protein expressed protein seq=cds; coord=3:168302487..168307697:-1; parent_gene=GRMZM2G096458	21.5386	6.04654	9.29508	6.23865
GRMZM2G369203	GRMZM2G369203_T01		28.1	DNA.synthesis/chromatin structure	weakly similar to ( 126) AT1G27850 | Symbols: | unknown protein | chr1:9699265-9703701 FORWARDhighly similar to ( 807) loc_os12g13660 12012.m05338 protein expressed protein seq=cds; coord=3:113066140..113076735:-1; parent_gene=GRMZM2G369203	20.9868	5.51935	7.38496	4.36737
GRMZM2G026580	GRMZM2G026580_T01		28.1	DNA.synthesis/chromatin structure	highly similar to ( 528) AT4G24790 | Symbols: | ATP binding / DNA binding / DNA-directed DNA polymerase | chr4:12778222-12781345 FORWARDhighly similar to ( 918) loc_os12g19180 12012.m05871 protein nucleoside-triphosphatase/ nucleotide binding protein, putative, expressed seq=cds; coord=10:125968969..125974245:1; parent_gene=GRMZM2G026580	16.2524	6.99744	7.95012	0.639583
GRMZM2G044128	GRMZM2G044128_T01	Putative uncharacterized protein	28.1	DNA.synthesis/chromatin structure	highly similar to ( 692) AT3G57150 | Symbols: NAP57, AtNAP57, CBF5, AtCBF5 | NAP57 (Arabidopsis thaliana homologue of NAP57); pseudouridine synthase | chr3:21154255-21155952 REVERSEhighly similar to ( 771) loc_os07g44190 12007.m08641 protein h/ACA ribonucleoprotein complex subunit 4, putative, expressed seq=cds; coord=8:5159968..5162055:1; parent_gene=GRMZM2G044128	43.8925	13.2464	16.5411	9.02857
GRMZM2G357923	GRMZM2G357923_T01		28.1	DNA.synthesis/chromatin structure	highly similar to ( 971) AT1G33390 | Symbols: | helicase domain-containing protein | chr1:12099738-12104108 REVERSEnearly identical (1637) loc_os02g50370 12002.m10071 protein ATP binding protein, putative, expressed seq=cds; coord=5:205363090..205368516:1; parent_gene=GRMZM2G357923	13.9972	6.16966	8.64846	7.45714
GRMZM2G117100	GRMZM2G117100_T01	chromdomain-containing protein CRD101	28.1	DNA.synthesis/chromatin structure	very weakly similar to ( 100) AT5G17690 | Symbols: TFL2, LHP1 | TFL2 (TERMINAL FLOWER 2); DNA binding / methylated histone residue binding | chr5:5827504-5829537 REVERSEmoderately similar to ( 279) LHP1_ORYSA Probable protein LIKE HETEROCHROMATIN PROTEIN1 (LHP1) - Oryza sativa (Rice)moderately similar to ( 279) loc_os10g17770 12010.m04861 protein chromdomain-containing protein CRD101, putative, e…	48.0722	20.3758	21.8594	18.8102
GRMZM2G054056	GRMZM2G054056_T01	LOC100282428	28.1	DNA.synthesis/chromatin structure	moderately similar to ( 402) AT1G31500 | Symbols: | endonuclease/exonuclease/phosphatase family protein | chr1:11273821-11276534 REVERSEhighly similar to ( 632) loc_os05g32330 12005.m27584 protein hydrolase, putative, expressed seq=cds; coord=6:143349226..143361062:-1; parent_gene=GRMZM2G054056	25.6145	28.1582	22.1314	46.2128
GRMZM2G005256	GRMZM2G005256_T01	hypothetical protein LOC100191678	28.1	DNA.synthesis/chromatin structure	highly similar to ( 575) AT4G26600 | Symbols: | nucleolar protein, putative | chr4:13419629-13423418 FORWARDhighly similar to ( 800) loc_os02g49270 12002.m09961 protein proliferating-cell nucleolar antigen p120, putative, expressed seq=cds; coord=4:162763090..162771782:-1; parent_gene=GRMZM2G005256	23.4221	11.2143	14.6166	9.92128
GRMZM2G129554	GRMZM2G129554_T02	hypothetical protein LOC100273968	28.1	DNA.synthesis/chromatin structure	highly similar to ( 580) AT4G34910 | Symbols: | DEAD/DEAH box helicase, putative (RH16) | chr4:16631661-16634834 FORWARDweakly similar to ( 113) DB10_NICSY ATP-dependent RNA helicase-like protein DB10 (EC 3.6.1.-) - Nicotiana sylvestris (Wood tobacco)highly similar to ( 840) loc_os03g51900 12003.m10169 protein ATP-dependent RNA helicase DDX56, putative, expressed seq=cds; coord=5:9173279..9184056…	33.6876	14.6956	17.4978	10.5292
GRMZM2G065205	GRMZM2G065205_T01	replication licensing factor MCM7 homologue	28.1	DNA.synthesis/chromatin structure	nearly identical (1068) AT4G02060 | Symbols: PRL, MCM7 | PRL (PROLIFERA); ATP binding / DNA binding / DNA-dependent ATPase/ nucleoside-triphosphatase/ nucleotide binding | chr4:901484-905297 FORWARDmoderately similar to ( 266) MCM3_MAIZE DNA replication licensing factor MCM3 homolog (Replication origin activator) (ROA protein) (Fragment) - Zea mays (Maize)nearly identical (1261) loc_os12g37400 12…	9.14151	8.92358	16.1082	2.89686
[truncated: 5,510 more rows]
