# Supplementary material for: Transcript Profile Analyses of Maize Silks Reveal Effective Activation of Genes Involved in Microtubule-Based Movement, Ubiquitin-Dependent Protein Degradation, and Transport in the Pollination Process
Source: PLoS One. 2013 Jan 3;8(1):e53545. doi: 10.1371/journal.pone.0053545 (PMC3536752; doi:10.1371/journal.pone.0053545)
Supplement: Table S4 — Lists of differentially expressed genes with specific expression patterns. (A) Genes expressed in IMS but absent from MS. (B) Genes expressed in MS but absent from IMS. (C) Genes which were induced by pollination. (XLS) [file pone.0053545.s004.xls]

## Sheet: Table S4
		Lists of differentially expressed genes with specific expression patterns

## Sheet: 4A
	Genes expressed in IMS, but absent from MS
Locus	The longest transcript ID	Annotation (Maize sequence Project)	Bin (MapMan)	Bin Name (MapMan)	Description (MapMan)	RPKM (MP)	RPKM (MS)	RPKM (IMS)	RPKM (20MAP)	RPKM (3HAP)
GRMZM5G896859	GRMZM5G896859_T01	hypothetical protein LOC100384413	13.2.3.5	amino acid metabolism.degradation.aspartate family.lysine	weakly similar to ( 104) AT3G53450 | Symbols: | unknown protein | chr3:19812977-19815430 REVERSEweakly similar to ( 111) loc_os04g43840 12004.m09343 protein carboxy-lyase, putative, expressed seq=cds; coord=10:130902309..130905700:1; parent_gene=GRMZM5G896859			5.06952
GRMZM2G100864	GRMZM2G100864_T01	phosphoribosylanthranilate transferase	13.1.6.5	amino acid metabolism.synthesis.aromatic aa.tryptophan	nearly identical (1313) AT3G57880 | Symbols: | C2 domain-containing protein | chr3:21431198-21433519 REVERSEnearly identical (1470) loc_os05g30750 12005.m083576 protein phosphoribosylanthranilate transferase, putative, expressed seq=cds; coord=6:98414096..98418201:1; parent_gene=GRMZM2G100864			44.2412	1.07595
GRMZM2G138382	GRMZM2G138382_T01		13.1.6.5.1	amino acid metabolism.synthesis.aromatic aa.tryptophan.anthranilate synthase	moderately similar to ( 457) AT2G29690 | Symbols: ASA2, ATHANSYNAB | ASA2 (ANTHRANILATE SYNTHASE 2); anthranilate synthase | chr2:12693899-12696791 FORWARDhighly similar to ( 579) loc_os03g61120 12003.m10996 protein anthranilate synthase component I-1, chloroplast precursor, putative, expressed seq=cds; coord=1:294999855..295003926:-1; parent_gene=GRMZM2G138382	0.459431		18.3046	2.03545	19.5744
GRMZM2G391795	GRMZM2G391795_T01	Putative uncharacterized protein	24	Biodegradation of Xenobiotics	moderately similar to ( 275) AT5G06570 | Symbols: | hydrolase | chr5:2008075-2011013 REVERSEweakly similar to ( 126) GID1_ORYSA Gibberellin receptor GID1 (EC 3.-.-.-) (Gibberellin-insensitive dwarf protein 1) (Protein GIBBERELLIN INSENSITIVE DWARF1) - Oryza sativa (Rice)moderately similar to ( 429) loc_os07g06850 12007.m05145 protein gibberellin receptor GID1L2, putative, expressed seq=cds; coord…			10.4374
GRMZM2G144610	GRMZM2G144610_T01	hypothetical protein LOC100193093	10.5.1.1	cell wall.cell wall proteins.AGPs.AGP	moderately similar to ( 201) AT4G12730 | Symbols: FLA2 | FLA2 (FASCICLIN-LIKE ARABINOGALACTAN 2) | chr4:7491598-7492809 REVERSEweakly similar to ( 199) loc_os09g07350 12009.m04004 protein fasciclin-like arabinogalactan protein 8 precursor, putative, expressed seq=cds; coord=9:36545543..36547162:1; parent_gene=GRMZM2G144610			8.41274	0.250819
GRMZM2G114356	GRMZM2G114356_T01	proline-rich protein	10.5.2	cell wall.cell wall proteins.proline rich proteins	moderately similar to ( 221) loc_os10g05990 12010.m21829 protein proline-rich protein, putative, expressed seq=cds; coord=1:119998869..120000361:-1; parent_gene=GRMZM2G114356			10.8482
GRMZM2G099088	GRMZM2G099088_T01		10.2	cell wall.cellulose synthesis	highly similar to ( 546) AT5G03760 | Symbols: ATCSLA09, CSLA09, ATCSLA9, CSLA9, RAT4 | ATCSLA09; mannan synthase/ transferase, transferring glycosyl groups | chr5:985910-990087 REVERSEhighly similar to ( 729) loc_os08g33740 12008.m07364 protein CSLA11 - cellulose synthase-like family A, expressed seq=cds; coord=4:83307146..83309743:-1; parent_gene=GRMZM2G099088			18.8428	0.228018	0.401731
GRMZM2G015886	GRMZM2G015886_T01	hypothetical protein LOC100216739	10.2.1	cell wall.cellulose synthesis.cellulose synthase	nearly identical (1518) AT1G02730 | Symbols: ATCSLD5, CSLD5 | ATCSLD5; 1,4-beta-D-xylan synthase/ cellulose synthase | chr1:594697-598473 REVERSEnearly identical (1830) loc_os12g36890 12012.m07474 protein CSLD4 - cellulose synthase-like family D, expressed seq=cds; coord=10:22261833..22266237:1; parent_gene=GRMZM2G015886			22.1343	0.193351
GRMZM2G331566	GRMZM2G331566_T02	endoglucanase 1	10.6.1	cell wall.degradation.cellulases and beta -1,4-glucanases	highly similar to ( 716) AT4G02290 | Symbols: AtGH9B13 | AtGH9B13 (Arabidopsis thaliana glycosyl hydrolase 9B13); catalytic/ hydrolase, hydrolyzing O-glycosyl compounds | chr4:1002654-1005125 REVERSEhighly similar to ( 864) GUN3_ORYSA Endoglucanase 3 precursor (EC 3.2.1.4) (Endo-1,4-beta glucanase 3) (OsGLU8) - Oryza sativa (Rice)highly similar to ( 864) loc_os01g21070 12001.m08591 protein endogl…			12.74
GRMZM2G111998	GRMZM2G111998_T01	hypothetical protein LOC100280070	10.6.2	cell wall.degradation.mannan-xylose-arabinose-fucose	highly similar to ( 656) AT5G09730 | Symbols: BXL3, ATBXL3, XYL3, ATBX3, BX3 | BXL3 (beta-xylosidase 3); hydrolase, hydrolyzing O-glycosyl compounds | chr5:3015319-3018226 REVERSEmoderately similar to ( 329) XYNB_PRUPE Putative beta-D-xylosidase (EC 3.2.1.-) (PpAz152) (Fragment) - Prunus persica (Peach)nearly identical (1299) loc_os01g19220 12001.m08459 protein beta-D-xylosidase, putative, expres…			6.78679	0.431804	0.25359
GRMZM2G119494	GRMZM2G119494_T01	glycoside hydrolase, family 28	10.6.3	cell wall.degradation.pectate lyases and polygalacturonases	highly similar to ( 557) AT3G48950 | Symbols: | glycoside hydrolase family 28 protein / polygalacturonase (pectinase) family protein | chr3:18148017-18149987 FORWARDvery weakly similar to (86.7) PGLR_ACTCH Polygalacturonase precursor (EC 3.2.1.15) (PG) (Pectinase) - Actinidia chinensis (Kiwi) (Yangtao)highly similar to ( 767) loc_os03g03350 12003.m05870 protein glycoside hydrolase, family 28, put…	22.8148		6.40883	2.01424	1.29046
GRMZM2G374375	GRMZM2G374375_T01		10.6.3	cell wall.degradation.pectate lyases and polygalacturonases	moderately similar to ( 322) AT3G07820 | Symbols: | polygalacturonase 3 (PGA3) / pectinase | chr3:2496597-2498028 REVERSEmoderately similar to ( 480) PGLR3_MAIZE Exopolygalacturonase precursor (EC 3.2.1.67) (ExoPG) (Pectinase) (Galacturan 1,4-alpha-galacturonidase) - Zea mays (Maize)highly similar to ( 621) loc_os02g10300 12002.m06328 protein exopolygalacturonase precursor, putative, expressed se…	216.632		0.45354	13.6453	10.8218
GRMZM2G110013	GRMZM2G110013_T01		10.7	cell wall.modification	weakly similar to ( 120) AT1G65680 | Symbols: ATEXPB2, EXPB2, ATHEXP BETA 1.4 | ATEXPB2 (ARABIDOPSIS THALIANA EXPANSIN B2) | chr1:24427266-24428399 FORWARDmoderately similar to ( 333) EXB10_MAIZE Expansin-B10 precursor (ZmEXPB10) (Beta-expansin-10) (Pollen allergen Zea m 1c) - Zea mays (Maize)moderately similar to ( 247) loc_os03g01640 12003.m05710 protein major pollen allergen Ory s 1 precursor,…	278.17		0.315522	17.5253	11.6265
GRMZM2G053749	GRMZM2G053749_T01	pollen allergen Phl p 2	10.7	cell wall.modification	very weakly similar to (99.0) loc_os06g45230 12006.m09050 protein pollen allergen Phl p 2 precursor, putative, expressed seq=cds; coord=4:45434088..45434796:1; parent_gene=GRMZM2G053749	549.162		1.11434	39.8304	27.9353
GRMZM2G169967	GRMZM2G169967_T01	beta-expansin 3	10.7	cell wall.modification	moderately similar to ( 327) AT4G28250 | Symbols: ATEXPB3, EXPB3, ATHEXP BETA 1.6 | ATEXPB3 (ARABIDOPSIS THALIANA EXPANSIN B3) | chr4:14000446-14001945 REVERSEmoderately similar to ( 382) EXB17_ORYSA Expansin-B17 precursor (OsEXPB17) (Beta-expansin-17) (OsaEXPb1.13) - Oryza sativa (Rice)moderately similar to ( 420) loc_os02g42650 12002.m09300 protein beta-expansin 3 precursor, putative, expressed…			13.735
GRMZM2G180870	GRMZM2G180870_T01	glycosyl hydrolases family 16 protein	10.7	cell wall.modification	moderately similar to ( 248) AT4G03210 | Symbols: XTH9 | XTH9 (XYLOGLUCAN ENDOTRANSGLUCOSYLASE/HYDROLASE 9); hydrolase, acting on glycosyl bonds / xyloglucan:xyloglucosyl transferase | chr4:1416107-1417197 FORWARDmoderately similar to ( 209) XTH_WHEAT Probable xyloglucan endotransglucosylase/hydrolase precursor (EC 2.4.1.207) - Triticum aestivum (Wheat)moderately similar to ( 380) loc_os04g53950 …			34.5245
GRMZM2G025182	GRMZM2G025182_T01		10.8.1	cell wall.pectin*esterases.PME	moderately similar to ( 432) AT4G02320 | Symbols: | pectinesterase family protein | chr4:1022725-1026118 REVERSEmoderately similar to ( 433) PME1_CITSI Pectinesterase-1 precursor (EC 3.1.1.11) (Pectin methylesterase) (PE) - Citrus sinensis (Sweet orange)highly similar to ( 756) loc_os07g47830 12007.m08998 protein pectinesterase-1 precursor, putative, expressed seq=cds; coord=7:172735941..17273948…			4.9526	0.172685	0.202829
GRMZM2G178229	GRMZM2G178229_T01	D-type cyclin Fragment	31.3	cell.cycle	moderately similar to ( 207) AT5G10440 | Symbols: CYCD4;2 | CYCD4;2 (cyclin d4;2); cyclin-dependent protein kinase | chr5:3280611-3282342 REVERSEmoderately similar to ( 341) loc_os09g29100 12009.m06061 protein cyclin delta-2, putative, expressed seq=cds; coord=2:187441540..187443834:1; parent_gene=GRMZM2G178229			6.41206	0.387964	0.75948
GRMZM2G140633	GRMZM2G140633_T01	cyclin delta-2	31.3	cell.cycle	moderately similar to ( 224) AT5G65420 | Symbols: CYCD4;1 | CYCD4;1 (CYCLIN D4;1); cyclin-dependent protein kinase regulator | chr5:26141592-26143750 REVERSEmoderately similar to ( 381) loc_os09g29100 12009.m06061 protein cyclin delta-2, putative, expressed seq=cds; coord=7:127890301..127892874:1; parent_gene=GRMZM2G140633			10.1517	0.907995	0.266624
GRMZM2G138886	GRMZM2G138886_T01	cyclin B2	31.3	cell.cycle	moderately similar to ( 396) AT1G76310 | Symbols: CYCB2;4 | CYCB2;4 (CYCLIN B2;4); cyclin-dependent protein kinase regulator | chr1:28628046-28630199 REVERSEmoderately similar to ( 432) CCNB2_ORYSA G2/mitotic-specific cyclin-2 (B-like cyclin) (CycOs2) - Oryza sativa (Rice)highly similar to ( 562) loc_os04g47580 12004.m101621 protein cyclin B2, putative, expressed seq=cds; coord=2:17476257..174799…			15.9967	0.197055
GRMZM2G061287	GRMZM2G061287_T01	hypothetical protein LOC100272768	31.3	cell.cycle	moderately similar to ( 408) AT1G76310 | Symbols: CYCB2;4 | CYCB2;4 (CYCLIN B2;4); cyclin-dependent protein kinase regulator | chr1:28628046-28630199 REVERSEmoderately similar to ( 435) CCNB2_ORYSA G2/mitotic-specific cyclin-2 (B-like cyclin) (CycOs2) - Oryza sativa (Rice)highly similar to ( 579) loc_os04g47580 12004.m101621 protein cyclin B2, putative, expressed seq=cds; coord=10:138018770..1380…			17.5506		0.234294
GRMZM2G034647	GRMZM2G034647_T01	cyclin1	31.3	cell.cycle	moderately similar to ( 304) AT2G26760 | Symbols: CYCB1;4 | CYCB1;4 (Cyclin B1;4); cyclin-dependent protein kinase regulator | chr2:11401551-11403205 FORWARDmoderately similar to ( 321) CCNB1_SOYBN G2/mitotic-specific cyclin S13-6 (B-like cyclin) - Glycine max (Soybean)moderately similar to ( 432) loc_os05g41390 12005.m08314 protein cyclin-A1, putative, expressed seq=cds; coord=8:120060780..12006…			15.5066
GRMZM2G073671	GRMZM2G073671_T01	cyclin3	31.3	cell.cycle	moderately similar to ( 384) AT1G20610 | Symbols: CYCB2;3 | CYCB2;3 (Cyclin B2;3); cyclin-dependent protein kinase regulator | chr1:7135073-7137273 REVERSEhighly similar to ( 617) CCNB2_ORYSA G2/mitotic-specific cyclin-2 (B-like cyclin) (CycOs2) - Oryza sativa (Rice)highly similar to ( 617) loc_os06g51110 12006.m31938 protein cyclin IIIZm, putative, expressed seq=cds; coord=6:82620132..82623958:-…			26.6642
GRMZM2G073003	GRMZM2G073003_T01	cyclin IaZm (LOC100283561), mRNA	31.3	cell.cycle	moderately similar to ( 351) AT5G06150 | Symbols: CYC1BAT, CYCB1;2 | CYC1BAT; cyclin-dependent protein kinase regulator | chr5:1859542-1861570 REVERSEmoderately similar to ( 359) CCN1_ANTMA G2/mitotic-specific cyclin-1 - Antirrhinum majus (Garden snapdragon)highly similar to ( 530) loc_os01g59120 12001.m42540 protein cyclin IaZm, putative, expressed seq=cds; coord=3:187473880..187477247:1; parent…			39.3867
GRMZM2G029815	GRMZM2G029815_T01		31.2	cell.division	highly similar to ( 538) AT1G65920 | Symbols: | regulator of chromosome condensation (RCC1) family protein / zinc finger protein-related | chr1:24525267-24529204 REVERSEnearly identical (1004) loc_os02g45980 12002.m09635 protein ZR1 protein, putative, expressed seq=cds; coord=5:197602076..197605152:1; parent_gene=GRMZM2G029815			4.04164	0.15397	0.632967
GRMZM2G112072	GRMZM2G112072_T01	hypothetical protein LOC100277636	31.2	cell.division	moderately similar to ( 283) AT3G25980 | Symbols: | mitotic spindle checkpoint protein, putative (MAD2) | chr3:9503232-9504402 FORWARDmoderately similar to ( 330) MAD2_MAIZE Mitotic spindle checkpoint protein MAD2 - Zea mays (Maize)moderately similar to ( 312) loc_os04g40940 12004.m35349 protein mitotic spindle checkpoint protein MAD2, putative, expressed seq=cds; coord=2:36358387..36360987:1; pa…			14.1839	4.57282	2.94129
GRMZM2G075906	GRMZM2G075906_T01	hypothetical protein LOC100273718	31.2	cell.division	nearly identical (1012) AT4G14368 | Symbols: | zinc ion binding | chr4:8274313-8278810 REVERSEnearly identical (1536) loc_os01g50470 12001.m11228 protein ran GTPase binding protein, putative, expressed seq=cds; coord=8:153085613..153091103:1; parent_gene=GRMZM2G075906	5.14885		4.56251	0.415832	0.488421
GRMZM2G047143	GRMZM2G047143_T02	Mitotic spindle checkpoint protein MAD2	31.2	cell.division	moderately similar to ( 261) AT3G25980 | Symbols: | mitotic spindle checkpoint protein, putative (MAD2) | chr3:9503232-9504402 FORWARDmoderately similar to ( 313) MAD2_MAIZE Mitotic spindle checkpoint protein MAD2 - Zea mays (Maize)moderately similar to ( 280) loc_os04g40940 12004.m35349 protein mitotic spindle checkpoint protein MAD2, putative, expressed seq=cds; coord=10:126492995..126495020:-1…	3.22747		20.273	0.744735	0.524843
GRMZM2G170289	GRMZM2G170289_T01		31.2	cell.division	moderately similar to ( 293) AT1G65920 | Symbols: | regulator of chromosome condensation (RCC1) family protein / zinc finger protein-related | chr1:24525267-24529204 REVERSEhighly similar to ( 578) loc_os02g45980 12002.m09635 protein ZR1 protein, putative, expressed seq=cds; coord=4:156516365..156518588:1; parent_gene=GRMZM2G170289			40.6928
GRMZM2G471186	GRMZM2G471186_T01		31.1	cell.organisation	moderately similar to ( 352) AT3G23670 | Symbols: PAKRP1L, KINESIN-12B | KINESIN-12B; microtubule motor/ plus-end-directed microtubule motor | chr3:8519290-8525055 FORWARDweakly similar to ( 159) FLA10_CHLRE Kinesin-like protein FLA10 (Protein KHP1) - Chlamydomonas reinhardtiimoderately similar to ( 382) loc_os02g28850 12002.m08029 protein kinesin-like protein, putative, expressed seq=cds; coord=…			15.8921	0.500403	0.587755
GRMZM5G877336	GRMZM5G877336_T01		31.1	cell.organisation	weakly similar to ( 184) AT3G19050 | Symbols: POK2 | POK2 (PHRAGMOPLAST ORIENTING KINESIN 2); ATP binding / microtubule motor | chr3:6578047-6590106 FORWARDhighly similar to ( 525) loc_os12g39980 12012.m07782 protein kinesin like protein, putative, expressed seq=cds; coord=3:113552087..113554970:1; parent_gene=GRMZM5G877336			18.1208	0.207099
GRMZM2G030284	GRMZM2G030284_T01	hypothetical protein LOC100191450	31.1	cell.organisation	highly similar to ( 637) AT5G51600 | Symbols: PLE, ATMAP65-3, MAP65-3 | PLE (PLEIADE); microtubule binding | chr5:20961061-20964080 REVERSEnearly identical (1045) loc_os01g49200 12001.m11107 protein microtubule-associated protein, putative, expressed seq=cds; coord=8:151440417..151444881:1; parent_gene=GRMZM2G030284			22.8805	0.212663
GRMZM2G083475	GRMZM2G083475_T01	hypothetical protein LOC100193748	31.1	cell.organisation	nearly identical (1021) AT3G45850 | Symbols: | kinesin motor protein-related | chr3:16855814-16860950 REVERSEhighly similar to ( 741) K125_TOBAC 125 kDa kinesin-related protein - Nicotiana tabacum (Common tobacco)nearly identical (1063) loc_os05g02670 12005.m083602 protein kinesin-related protein, putative, expressed seq=cds; coord=1:112140811..112148728:-1; parent_gene=GRMZM2G083475	11.5206		32.2264	0.855426	1.25594
GRMZM5G887077	GRMZM5G887077_T01		31.1	cell.organisation	highly similar to ( 651) AT3G10310 | Symbols: | ATP binding / microtubule motor | chr3:3190208-3195005 FORWARDmoderately similar to ( 209) K125_TOBAC 125 kDa kinesin-related protein - Nicotiana tabacum (Common tobacco)highly similar to ( 577) loc_os12g36100 12012.m073854 protein kinesin-4, putative, expressed seq=cds; coord=3:9869873..9881317:-1; parent_gene=GRMZM5G887077	1.06209		6.93998	0.160414	0.188416
GRMZM2G400223	GRMZM2G400223_T01		31.1	cell.organisation	highly similar to ( 674) AT1G72250 | Symbols: | kinesin motor protein-related | chr1:27192902-27198118 FORWARDmoderately similar to ( 202) FLA10_CHLRE Kinesin-like protein FLA10 (Protein KHP1) - Chlamydomonas reinhardtiinearly identical (1073) loc_os12g42160 12012.m07995 protein ATP binding protein, putative, expressed seq=cds; coord=3:86916957..86921699:-1; parent_gene=GRMZM2G400223	0.902196		9.59348	0.124909	0.220069
GRMZM2G176047	GRMZM2G176047_T01	hypothetical protein LOC100279416	31.1	cell.organisation	moderately similar to ( 324) AT1G72250 | Symbols: | kinesin motor protein-related | chr1:27192902-27198118 FORWARDweakly similar to ( 106) FLA10_CHLRE Kinesin-like protein FLA10 (Protein KHP1) - Chlamydomonas reinhardtiimoderately similar to ( 484) loc_os12g42160 12012.m07995 protein ATP binding protein, putative, expressed seq=cds; coord=1:174007094..174015084:-1; parent_gene=GRMZM2G176047	0.541984		16.5235	0.675337	0.528817
GRMZM2G136838	GRMZM2G136838_T01	Kinesin heavy chain Fragment	31.1	cell.organisation	nearly identical (1092) AT1G18370 | Symbols: HIK, ATNACK1, NACK1 | HIK (HINKEL); ATP binding / microtubule motor | chr1:6319732-6323820 REVERSEmoderately similar to ( 228) FLA10_CHLRE Kinesin-like protein FLA10 (Protein KHP1) - Chlamydomonas reinhardtiinearly identical (1558) loc_os01g33040 12001.m09621 protein kinesin heavy chain, putative, expressed seq=cds; coord=9:26577949..26584519:1; parent…	0.207088		32.2226	0.401396	0.134704
GRMZM2G056750	GRMZM2G056750_T03	Putative uncharacterized protein	31.1	cell.organisation	very weakly similar to (81.6) loc_os07g49140 12007.m09123 protein expressed protein seq=cds; coord=7:174573720..174576633:1; parent_gene=GRMZM2G056750			4.45222
GRMZM2G077842	GRMZM2G077842_T01		31.1	cell.organisation	weakly similar to ( 144) AT3G19050 | Symbols: POK2 | POK2 (PHRAGMOPLAST ORIENTING KINESIN 2); ATP binding / microtubule motor | chr3:6578047-6590106 FORWARDmoderately similar to ( 323) loc_os12g39980 12012.m07782 protein kinesin like protein, putative, expressed seq=cds; coord=3:113593758..113595572:-1; parent_gene=GRMZM2G077842			17.58
GRMZM2G033785	GRMZM2G033785_T01	Putative uncharacterized protein	31.1	cell.organisation	highly similar to ( 586) AT1G59540 | Symbols: ZCF125 | ZCF125; ATP binding / microtubule motor | chr1:21874578-21879382 FORWARDmoderately similar to ( 261) FLA10_CHLRE Kinesin-like protein FLA10 (Protein KHP1) - Chlamydomonas reinhardtiihighly similar to ( 885) loc_os11g35090 12011.m07363 protein centromeric protein E, putative, expressed seq=cds; coord=4:190671567..190682144:1; parent_gene=GRMZM…			13.232
GRMZM2G313448	GRMZM2G313448_T01	Putative uncharacterized protein	31.1	cell.organisation	moderately similar to ( 232) AT2G37080 | Symbols: | myosin heavy chain-related | chr2:15581565-15584057 REVERSEhighly similar to ( 599) loc_os05g03120 12005.m27530 protein myosin heavy chain-like protein, putative, expressed seq=cds; coord=6:28142989..28147162:1; parent_gene=GRMZM2G313448			18.3181
GRMZM2G301194	GRMZM2G301194_T01	hypothetical protein LOC100381510	31.1	cell.organisation	highly similar to ( 858) AT3G44730 | Symbols: | kinesin motor protein-related | chr3:16285888-16290852 FORWARDmoderately similar to ( 226) FLA10_CHLRE Kinesin-like protein FLA10 (Protein KHP1) - Chlamydomonas reinhardtiihighly similar to ( 634) loc_os03g18980 12003.m07316 protein kinesin-4, putative, expressed seq=cds; coord=2:40060874..40067892:-1; parent_gene=GRMZM2G301194			17.1369
GRMZM2G100478	GRMZM2G100478_T01		31.4	cell.vesicle transport	moderately similar to ( 306) AT1G08560 | Symbols: SYP111, KN, ATSYP111 | SYP111 (SYNTAXIN OF PLANTS 111); SNAP receptor | chr1:2709778-2710710 REVERSEmoderately similar to ( 461) loc_os03g52650 12003.m10239 protein syntaxin-related protein KNOLLE, putative, expressed seq=cds; coord=5:8330765..8332381:1; parent_gene=GRMZM2G100478			12.0928
GRMZM2G097283	GRMZM2G097283_T01	LOC100285808	18.5.2.7	Co-factor and vitamine metabolism.folate & vitamine K.DHNA Phytyltransferase	moderately similar to ( 358) AT1G60600 | Symbols: ABC4 | ABC4 (ABERRANT CHLOROPLAST DEVELOPMENT 4); 1,4-dihydroxy-2-naphthoate octaprenyltransferase/ prenyltransferase | chr1:22324807-22326759 REVERSEmoderately similar to ( 486) loc_os03g09060 12003.m06412 protein 1,4-dihydroxy-2-naphthoate octaprenyltransferase, putative, expressed seq=cds; coord=1:19557389..19560305:1; parent_gene=GRMZM2G097283			9.35058	0.949918	0.836803
GRMZM2G042421	GRMZM2G042421_T01		33.2	development.late embryogenesis abundant	weakly similar to ( 194) AT2G46140 | Symbols: | late embryogenesis abundant protein, putative / LEA protein, putative | chr2:18959163-18960362 FORWARDweakly similar to ( 197) LEA14_GOSHI Late embryogenesis abundant protein Lea14-A - Gossypium hirsutum (Upland cotton)moderately similar to ( 268) loc_os01g43530 12001.m10615 protein late embryogenesis abundant protein Lea14-A, putative, expressed se…	421.404		0.484109	25.8934	21.3479
GRMZM2G147399	GRMZM2G147399_T01	hypothetical protein LOC100193182	33.99	development.unspecified	very weakly similar to (96.3) NO93_SOYBN Early nodulin 93 (N-93) - Glycine max (Soybean)weakly similar to ( 177) loc_os06g05000 12006.m05229 protein early nodulin 93, putative, expressed seq=cds; coord=9:20665757..20666996:-1; parent_gene=GRMZM2G147399			14.5173	8.62289	9.63407
GRMZM2G374475	GRMZM2G374475_T01	hypothetical protein LOC100192615	33.99	development.unspecified	moderately similar to ( 213) AT1G75900 | Symbols: | family II extracellular lipase 3 (EXL3) | chr1:28499179-28500943 FORWARDweakly similar to ( 124) APG_BRANA Anter-specific proline-rich protein APG (Protein CEX) (Fragment) - Brassica napus (Rape)moderately similar to ( 323) loc_os02g01140 12002.m05464 protein anther-specific proline-rich protein APG precursor, putative, expressed seq=cds; coord=…			4.62929	7.81399	1.00385
GRMZM2G050268	GRMZM2G050268_T01	hypothetical protein LOC100384832	33.99	development.unspecified	moderately similar to ( 462) AT3G51280 | Symbols: | male sterility MS5, putative | chr3:19037229-19038781 FORWARDhighly similar to ( 736) loc_os09g36740 12009.m06623 protein TPR Domain containing protein, expressed seq=cds; coord=2:196302759..196305162:1; parent_gene=GRMZM2G050268			13.0008		0.465389
GRMZM2G000825	GRMZM2G000825_T01	hypothetical protein LOC100273725	33.99	development.unspecified	moderately similar to ( 457) AT3G51280 | Symbols: | male sterility MS5, putative | chr3:19037229-19038781 FORWARDhighly similar to ( 716) loc_os09g36740 12009.m06623 protein TPR Domain containing protein, expressed seq=cds; coord=7:176127494..176129692:-1; parent_gene=GRMZM2G000825			9.10214
GRMZM5G869422	GRMZM5G869422_T01		33.99	development.unspecified	weakly similar to ( 134) AT4G32551 | Symbols: LUG, RON2 | LUG (LEUNIG); protein binding / protein heterodimerization/ transcription repressor | chr4:15707863-15713359 FORWARDweakly similar to ( 145) loc_os01g08190 12001.m43534 protein transcriptional corepressor LEUNIG, putative, expressed seq=cds; coord=8:18198587..18201751:1; parent_gene=GRMZM5G869422			19.4645
GRMZM5G804575	GRMZM5G804575_T01	nodulin-like protein 5NG4 (LOC100283745), mRNA	33.99	development.unspecified	highly similar to ( 505) AT1G75500 | Symbols: | nodulin MtN21 family protein | chr1:28338282-28340091 REVERSEhighly similar to ( 578) loc_os08g44750 12008.m08447 protein nodulin-like protein 5NG4, putative, expressed seq=cds; coord=1:203823975..203826253:-1; parent_gene=GRMZM5G804575			7.03422
GRMZM2G044550	GRMZM2G044550_T01	hypothetical protein LOC100191228	28.1	DNA.synthesis/chromatin structure	moderately similar to ( 348) AT1G11800 | Symbols: | endonuclease/exonuclease/phosphatase family protein | chr1:3985520-3987263 REVERSEhighly similar to ( 508) loc_os12g22620 12012.m06105 protein endonuclease/Exonuclease/phosphatase family protein, expressed seq=cds; coord=1:243987411..243991936:-1; parent_gene=GRMZM2G044550			6.56324	0.382126	0.448831
GRMZM2G371210	GRMZM2G371210_T01		28.1	DNA.synthesis/chromatin structure	moderately similar to ( 442) AT1G05470 | Symbols: CVP2 | CVP2 (COTYLEDON VASCULAR PATTERN 2); hydrolase/ inositol trisphosphate phosphatase | chr1:1608558-1611291 REVERSEhighly similar to ( 717) loc_os03g57950 12003.m35640 protein inositol-1, 4, 5-trisphosphate 5-Phosphatase-like protein, putative seq=cds; coord=1:286983366..286991541:1; parent_gene=GRMZM2G371210			5.09063	0.161113
GRMZM2G137211	GRMZM2G137211_T01	hypothetical protein LOC100384417	28.1	DNA.synthesis/chromatin structure	highly similar to ( 600) AT2G42320 | Symbols: | nucleolar protein gar2-related | chr2:17628102-17630657 FORWARDnearly identical (1036) loc_os09g31230 12009.m22139 protein expressed protein seq=cds; coord=7:132805225..132810409:-1; parent_gene=GRMZM2G137211	1.85403		23.1109	0.937473	1.49438
GRMZM2G044989	GRMZM2G044989_T01	hypothetical protein LOC100193108	28.1	DNA.synthesis/chromatin structure	moderately similar to ( 473) AT4G24790 | Symbols: | ATP binding / DNA binding / DNA-directed DNA polymerase | chr4:12778222-12781345 FORWARDhighly similar to ( 870) loc_os12g19180 12012.m05871 protein nucleoside-triphosphatase/ nucleotide binding protein, putative, expressed seq=cds; coord=2:36838775..36842537:-1; parent_gene=GRMZM2G044989			15.7339
GRMZM2G107540	GRMZM2G107540_T01		28.1.3	DNA.synthesis/chromatin structure.histone	weakly similar to ( 187) AT1G54690 | Symbols: HTA3, H2AXB, G-H2AX, GAMMA-H2AX | GAMMA-H2AX (GAMMA HISTONE VARIANT H2AX); DNA binding | chr1:20414607-20415206 REVERSEweakly similar to ( 199) H2AXA_ORYSA Probable histone H2AXa - Oryza sativa (Rice)weakly similar to ( 199) loc_os03g51200 12003.m10101 protein histone H2A, putative, expressed seq=cds; coord=1:270053078..270054144:1; parent_gene=GRMZM2…			12.8096	0.850058
GRMZM2G174114	GRMZM2G174114_T01		28.99	DNA.unspecified	very weakly similar to (89.4) loc_os04g04390 12004.m05745 protein retrotransposon protein, putative, unclassified, expressed seq=cds; coord=7:172645396..172655297:-1; parent_gene=GRMZM2G174114			25.6838	0.295726	1.04205
GRMZM2G013555	GRMZM2G013555_T01		17.1.3	hormone metabolism.abscisic acid.induced-regulated-responsive-activated	moderately similar to ( 420) loc_os01g52780 12001.m11451 protein TB2/DP1, HVA22 family protein, expressed seq=cds; coord=3:201178986..201181785:1; parent_gene=GRMZM2G013555			6.2782
GRMZM2G171702	GRMZM2G171702_T01	LOC100285745	17.2.2	hormone metabolism.auxin.signal transduction	highly similar to ( 547) AT2G01420 | Symbols: PIN4 | PIN4 (PIN-FORMED 4); auxin:hydrogen symporter/ transporter | chr2:180478-183199 REVERSEhighly similar to ( 749) PIN1B_ORYSA Probable auxin efflux carrier component 1b (OsPIN1b) - Oryza sativa (Rice)highly similar to ( 749) loc_os11g04190 12011.m04615 protein auxin efflux carrier component 1b, putative, expressed seq=cds; coord=4:186642791..1866…			4.96046
GRMZM2G107003	GRMZM2G107003_T01	LOC100280954	17.6.3	hormone metabolism.gibberelin.induced-regulated-responsive-activated	very weakly similar to (91.7) AT5G14920 | Symbols: | gibberellin-regulated family protein | chr5:4826598-4827517 FORWARDweakly similar to ( 121) loc_os04g39110 12004.m101546 protein gibberellin-regulated protein 1 precursor, putative, expressed seq=cds; coord=2:40592666..40593839:1; parent_gene=GRMZM2G107003			16.3905	0.853629
GRMZM2G354558	GRMZM2G354558_T01	omega-3 fatty acid desaturase	11.2.3	lipid metabolism.FA desaturation.omega 3 desaturase	highly similar to ( 509) AT5G05580 | Symbols: FAD8 | FAD8 (FATTY ACID DESATURASE 8); omega-3 fatty acid desaturase | chr5:1664331-1666345 FORWARDhighly similar to ( 521) FAD3C_SOYBN Omega-3 fatty acid desaturase, chloroplast precursor (EC 1.14.19.-) - Glycine max (Soybean)highly similar to ( 589) loc_os12g01370 12012.m04141 protein omega-3 fatty acid desaturase, chloroplast precursor, putative, e…	111.682		0.456685	9.98204	117.659
GRMZM2G120938	GRMZM2G120938_T01	male sterility protein 2	11.9.4.13	lipid metabolism.lipid degradation.beta-oxidation.acyl CoA reductase	moderately similar to ( 292) AT5G22500 | Symbols: FAR1 | FAR1 (FATTY ACID REDUCTASE 1); fatty acyl-CoA reductase (alcohol-forming)/ oxidoreductase, acting on the CH-CH group of donors | chr5:7470541-7473916 FORWARDmoderately similar to ( 498) loc_os08g20200 12008.m06087 protein male sterility protein 2, putative, expressed seq=cds; coord=4:207530831..207533960:-1; parent_gene=GRMZM2G120938			20.2928
GRMZM2G038934	GRMZM2G038934_T01		11.9.3.3	lipid metabolism.lipid degradation.lysophospholipases.glycerophosphodiester phosphodiesterase	weakly similar to ( 167) AT4G26690 | Symbols: SHV3, MRH5, GPDL2 | SHV3 (SHAVEN 3); glycerophosphodiester phosphodiesterase/ kinase | chr4:13456793-13459890 REVERSEmoderately similar to ( 268) loc_os04g39610 12004.m35158 protein glycerophosphoryl diester phosphodiesterase family protein, putative, expressed seq=cds; coord=10:124733499..124735461:-1; parent_gene=GRMZM2G038934			15.6925	1.07608
GRMZM2G021482	GRMZM2G021482_T01		11.9.3.3	lipid metabolism.lipid degradation.lysophospholipases.glycerophosphodiester phosphodiesterase	moderately similar to ( 207) AT4G26690 | Symbols: SHV3, MRH5, GPDL2 | SHV3 (SHAVEN 3); glycerophosphodiester phosphodiesterase/ kinase | chr4:13456793-13459890 REVERSEmoderately similar to ( 342) loc_os04g39610 12004.m35158 protein glycerophosphoryl diester phosphodiesterase family protein, putative, expressed seq=cds; coord=10:124731725..124733363:-1; parent_gene=GRMZM2G021482			21.929	2.2396
GRMZM2G079805	GRMZM2G079805_T01		11.3.7	lipid metabolism.Phospholipid synthesis.cyclopropane-fatty-acyl-phospholipid synthase	highly similar to ( 979) AT3G23530 | Symbols: | cyclopropane fatty acid synthase, putative / CPA-FA synthase, putative | chr3:8437472-8442597 FORWARDhighly similar to ( 969) loc_os12g16650 12012.m073808 protein cyclopropane fatty acid synthase, putative, expressed seq=cds; coord=1:216152859..216163070:1; parent_gene=GRMZM2G079805			6.59855	0.150827
GRMZM2G348551	GRMZM2G348551_T01		2.1.2.2	major CHO metabolism.synthesis.starch.starch synthase	highly similar to ( 571) AT3G01180 | Symbols: AtSS2 | AtSS2 (starch synthase 2); transferase, transferring glycosyl groups | chr3:62456-65678 REVERSEhighly similar to ( 692) SSY22_ORYSA Soluble starch synthase 2-2, chloroplast precursor (EC 2.4.1.21) (Soluble starch synthase II-2) - Oryza sativa (Rice)highly similar to ( 692) loc_os02g51070 12002.m10141 protein soluble starch synthase 2-2, chloro…			15.862	4.68185	1.58308
GRMZM2G008263	GRMZM2G008263_T01	granule bound starch synthase IIa precursor	2.1.2.2	major CHO metabolism.synthesis.starch.starch synthase	highly similar to ( 771) AT1G32900 | Symbols: | starch synthase, putative | chr1:11920582-11923506 REVERSEhighly similar to ( 966) SSG1B_HORVU Granule-bound starch synthase 1b, chloroplast precursor (EC 2.4.1.242) (Granule-bound starch synthase Ib) (Fragment) - Hordeum vulgare (Barley)nearly identical (1030) loc_os07g22930 12007.m29139 protein granule-bound starch synthase 1b, chloroplast precurs…	5.94169		55.6772	1.23394	0.596784
GRMZM2G166711	GRMZM2G166711_T01		15.2	metal handling.binding, chelation and storage	very weakly similar to (97.4) AT2G28660 | Symbols: | copper-binding family protein | chr2:12295419-12296944 FORWARDweakly similar to ( 172) loc_os08g31340 12008.m07132 protein heavy metal-associated domain containing protein, expressed seq=cds; coord=4:75504615..75508224:1; parent_gene=GRMZM2G166711			7.13759		0.627144
GRMZM2G049781	GRMZM2G049781_T01	hypothetical protein LOC100382247	15.2	metal handling.binding, chelation and storage	weakly similar to ( 109) AT1G23000 | Symbols: | heavy-metal-associated domain-containing protein | chr1:8143614-8144865 FORWARDweakly similar to ( 178) loc_os01g03490 12001.m06987 protein heavy metal-associated domain containing protein, expressed seq=cds; coord=8:10862333..10865064:1; parent_gene=GRMZM2G049781			9.7539
GRMZM2G111164	GRMZM2G111164_T01	hypothetical protein LOC100194257	3.5	minor CHO metabolism.others	weakly similar to ( 164) AT5G53850 | Symbols: | haloacid dehalogenase-like hydrolase family protein | chr5:21861617-21864817 REVERSEweakly similar to ( 175) loc_os11g29370 12011.m06847 protein hydrolase, putative, expressed seq=cds; coord=3:33058317..33062249:-1; parent_gene=GRMZM2G111164	0.298075		8.9069	1.23805	0.290833
GRMZM2G068943	GRMZM2G068943_T01	trehalose-6-phosphate synthase	3.2.1	minor CHO metabolism.trehalose.TPS	nearly identical (1276) AT1G78580 | Symbols: ATTPS1, TPS1 | ATTPS1 (TREHALOSE-6-PHOSPHATE SYNTHASE); alpha,alpha-trehalose-phosphate synthase (UDP-forming)/ transferase, transferring glycosyl groups | chr1:29552495-29557482 REVERSEnearly identical (1372) loc_os05g44210 12005.m83931 protein alpha,alpha-trehalose-phosphate synthase, putative, expressed seq=cds; coord=8:123601206..123609481:1; paren…	1.79273		3.11839	0.916442	1.48008
GRMZM2G114140	GRMZM2G114140_T01	hydrolase, hydrolyzing O-glycosyl compounds	26.4	misc.beta 1,3 glucan hydrolases	moderately similar to ( 402) AT5G55180 | Symbols: | glycosyl hydrolase family 17 protein | chr5:22388834-22390561 FORWARDmoderately similar to ( 243) E13B_WHEAT Glucan endo-1,3-beta-glucosidase precursor (EC 3.2.1.39) ((1->3)-beta-glucan endohydrolase) ((1->3)-beta-glucanase) (Beta-1,3-endoglucanase) - Triticum aestivum (Wheat)highly similar to ( 577) loc_os07g35350 12007.m29207 protein hydrolase…			5.80371	1.66367	10.69
GRMZM2G030850	GRMZM2G030850_T01	glucan endo-1,3-beta-glucosidase 7	26.4	misc.beta 1,3 glucan hydrolases	moderately similar to ( 349) AT1G32860 | Symbols: | glycosyl hydrolase family 17 protein | chr1:11907308-11908803 REVERSEmoderately similar to ( 241) E13B_WHEAT Glucan endo-1,3-beta-glucosidase precursor (EC 3.2.1.39) ((1->3)-beta-glucan endohydrolase) ((1->3)-beta-glucanase) (Beta-1,3-endoglucanase) - Triticum aestivum (Wheat)highly similar to ( 583) loc_os10g07290 12010.m04116 protein glucan en…			8.26344	0.41462
GRMZM2G172537	GRMZM2G172537_T01	LOC100284235	26.4	misc.beta 1,3 glucan hydrolases	moderately similar to ( 360) AT1G32860 | Symbols: | glycosyl hydrolase family 17 protein | chr1:11907308-11908803 REVERSEmoderately similar to ( 243) GUB_NICPL Lichenase precursor (EC 3.2.1.73) (Endo-beta-1,3-1,4 glucanase) - Nicotiana plumbaginifolia (Leadwort-leaved tobacco)highly similar to ( 564) loc_os03g14210 12003.m06863 protein glucan endo-1,3-beta-glucosidase 7 precursor, putative, expre…			7.31172
GRMZM5G824920	GRMZM5G824920_T01	glucan endo-1,3-beta-glucosidase 3	26.4.1	misc.beta 1,3 glucan hydrolases.glucan endo-1,3-beta-glucosidase	highly similar to ( 633) AT2G01630 | Symbols: | glycosyl hydrolase family 17 protein / beta-1,3-glucanase, putative | chr2:279564-281955 REVERSEmoderately similar to ( 256) E13B_WHEAT Glucan endo-1,3-beta-glucosidase precursor (EC 3.2.1.39) ((1->3)-beta-glucan endohydrolase) ((1->3)-beta-glucanase) (Beta-1,3-endoglucanase) - Triticum aestivum (Wheat)highly similar to ( 876) loc_os03g12140 12003.m…			16.2604
GRMZM2G107199	GRMZM2G107199_T01	hypothetical protein LOC100217085	26.1	misc.cytochrome P450	moderately similar to ( 385) AT3G50660 | Symbols: DWF4, CYP90B1, CLM, SNP2, SAV1 | DWF4 (DWARF 4); steroid 22-alpha hydroxylase | chr3:18814262-18817168 REVERSEhighly similar to ( 822) C724B_ORYSA Cytochrome P450 724B1 (EC 1.14.-.-) (OsDWARF11) (Dwarf protein 11) - Oryza sativa (Rice)highly similar to ( 822) loc_os04g39430 12004.m35156 protein cytochrome P450 724B1, putative, expressed seq=cds; c…			6.46601	0.31176	0.488242
GRMZM2G132450	GRMZM2G132450_T01	Cytochrome P450 CYP81N5	26.1	misc.cytochrome P450	moderately similar to ( 311) AT4G37340 | Symbols: CYP81D3 | CYP81D3; electron carrier/ heme binding / iron ion binding / monooxygenase/ oxygen binding | chr4:17564953-17566706 REVERSEmoderately similar to ( 202) C82A1_PEA Cytochrome P450 82A1 (EC 1.14.-.-) (CYPLXXXII) (Fragment) - Pisum sativum (Garden pea)highly similar to ( 530) loc_os12g39300 12012.m07715 protein cytochrome P450 81E1, putative…			4.72605	0.502881
GRMZM2G010306	GRMZM2G010306_T01	hypothetical protein LOC100191459	26.17	misc.dynamin	nearly identical (1013) AT1G53140 | Symbols: | dynamin family protein | chr1:19799271-19802441 FORWARDnearly identical (1394) loc_os01g54420 12001.m11606 protein ATP binding protein, putative, expressed seq=cds; coord=3:197386891..197392522:-1; parent_gene=GRMZM2G010306	0.152713		10.4216	0.190288
GRMZM2G001241	GRMZM2G001241_T01	hypothetical protein LOC100273386	26.28	misc.GDSL-motif lipase	moderately similar to ( 493) AT3G04290 | Symbols: ATLTL1, LTL1 | LTL1 (LI-TOLERANT LIPASE 1); carboxylesterase/ hydrolase, acting on ester bonds | chr3:1133620-1136223 REVERSEweakly similar to ( 167) APG_BRANA Anter-specific proline-rich protein APG (Protein CEX) (Fragment) - Brassica napus (Rape)highly similar to ( 620) loc_os04g42860 12004.m09251 protein anther-specific proline-rich protein APG…			52.209	1.54452	0.418646
GRMZM2G062577	GRMZM2G062577_T01	anther-specific proline-rich protein APG	26.28	misc.GDSL-motif lipase	moderately similar to ( 402) AT1G71691 | Symbols: | GDSL-motif lipase/hydrolase family protein | chr1:26949395-26951173 REVERSEweakly similar to ( 147) APG_BRANA Anter-specific proline-rich protein APG (Protein CEX) (Fragment) - Brassica napus (Rape)highly similar to ( 554) loc_os05g34700 12005.m27828 protein anther-specific proline-rich protein APG, putative, expressed seq=cds; coord=6:147690396…			8.32232	0.228274
GRMZM2G033566	GRMZM2G033566_T01	anther-specific proline-rich protein APG	26.28	misc.GDSL-motif lipase	moderately similar to ( 216) AT1G29670 | Symbols: | GDSL-motif lipase/hydrolase family protein | chr1:10375843-10377717 FORWARDweakly similar to ( 142) APG_BRANA Anter-specific proline-rich protein APG (Protein CEX) (Fragment) - Brassica napus (Rape)moderately similar to ( 456) loc_os06g36520 12006.m08188 protein anther-specific proline-rich protein APG precursor, putative, expressed seq=cds; coo…			9.15879	0.247912
GRMZM2G384780	GRMZM2G384780_T01	LOC100280037 (TIDP2840), mRNA	26.28	misc.GDSL-motif lipase	moderately similar to ( 460) AT5G33370 | Symbols: | GDSL-motif lipase/hydrolase family protein | chr5:12602864-12604670 REVERSEweakly similar to ( 169) APG_BRANA Anter-specific proline-rich protein APG (Protein CEX) (Fragment) - Brassica napus (Rape)highly similar to ( 576) loc_os02g57110 12002.m10733 protein anther-specific proline-rich protein APG precursor, putative, expressed seq=cds; coord=4…			6.91107		0.242017
GRMZM2G044882	GRMZM2G044882_T01	hypothetical protein LOC100280267	26.28	misc.GDSL-motif lipase	moderately similar to ( 413) AT3G04290 | Symbols: ATLTL1, LTL1 | LTL1 (LI-TOLERANT LIPASE 1); carboxylesterase/ hydrolase, acting on ester bonds | chr3:1133620-1136223 REVERSEweakly similar to ( 124) APG_BRANA Anter-specific proline-rich protein APG (Protein CEX) (Fragment) - Brassica napus (Rape)highly similar to ( 520) loc_os02g40440 12002.m09130 protein anther-specific proline-rich protein APG…			15.7092
GRMZM2G121495	GRMZM2G121495_T01		26.3.2	misc.gluco-, galacto- and mannosidases.beta-galactosidase	highly similar to ( 863) AT3G13750 | Symbols: BGAL1 | BGAL1 (Beta galactosidase 1); beta-galactosidase/ catalytic/ cation binding / heme binding / peroxidase/ sugar binding | chr3:4511192-4515756 FORWARDhighly similar to ( 920) BGAL_ASPOF Beta-galactosidase precursor (EC 3.2.1.23) (Lactase) - Asparagus officinalis (Garden asparagus)nearly identical (1089) loc_os02g12730 12002.m33618 protein beta-…			3.78605
GRMZM2G096269	GRMZM2G096269_T01	glutathione S-transferase12	26.9	misc.glutathione S transferases	weakly similar to ( 153) AT2G47730 | Symbols: ATGSTF8, ATGSTF5, GST6, GSTF8 | ATGSTF8 (ARABIDOPSIS THALIANA GLUTATHIONE S-TRANSFERASE PHI 8); glutathione binding / glutathione transferase | chr2:19558213-19559266 FORWARDweakly similar to ( 134) GSTF1_TOBAC Glutathione S-transferase PARB (EC 2.5.1.18) (GST class-phi) - Nicotiana tabacum (Common tobacco)moderately similar to ( 381) loc_os03g04240 1…			7.22781	0.946205	3.33413
GRMZM2G119499	GRMZM2G119499_T01	glutathione transferase11	26.9	misc.glutathione S transferases	weakly similar to ( 134) AT3G03190 | Symbols: ATGSTF11, ATGSTF6 | ATGSTF11 (GLUTATHIONE S-TRANSFERASE F11); glutathione transferase | chr3:735071-735877 FORWARDweakly similar to ( 125) GSTF1_TOBAC Glutathione S-transferase PARB (EC 2.5.1.18) (GST class-phi) - Nicotiana tabacum (Common tobacco)moderately similar to ( 413) loc_os03g04220 12003.m05953 protein glutathione S-transferase, C-terminal do…			10.6846		0.537855
GRMZM2G063756	GRMZM2G063756_T01	Cytochrome P450 71C3 (EC 1.14.-.-)(Protein benzoxazineless 5)	26.1	misc.misc2	moderately similar to ( 302) AT3G48280 | Symbols: CYP71A25 | CYP71A25; electron carrier/ heme binding / iron ion binding / monooxygenase/ oxygen binding | chr3:17879594-17881164 FORWARDhighly similar to ( 914) C71C3_MAIZE Cytochrome P450 71C3 (EC 1.14.-.-) (Benzoxazineless 5) - Zea mays (Maize)moderately similar to ( 434) loc_os08g01490 12008.m04297 protein cytochrome P450 71C4, putative, express…			13.749	1.20726	2.83599
GRMZM2G053466	GRMZM2G053466_T01	LOC100273537 (cl61_3), mRNA	26.8	misc.nitrilases, *nitrile lyases, berberine bridge enzymes, reticuline oxidases, troponine reductases	moderately similar to ( 410) AT5G64440 | Symbols: AtFAAH | AtFAAH (Arabidopsis thaliana fatty acid amide hydrolase); N-(long-chain-acyl)ethanolamine deacylase/ amidase | chr5:25766229-25770260 FORWARDhighly similar to ( 802) loc_os11g06900 12011.m04887 protein N-acylethanolamine amidohydrolase, putative, expressed seq=cds; coord=2:136348602..136353769:-1; parent_gene=GRMZM2G053466			23.2758	1.0959	0.198032
GRMZM2G081841	GRMZM2G081841_T01	hypothetical protein LOC100192014	26.8	misc.nitrilases, *nitrile lyases, berberine bridge enzymes, reticuline oxidases, troponine reductases	highly similar to ( 671) AT1G72970 | Symbols: HTH, EDA17 | HTH (HOTHEAD); FAD binding / aldehyde-lyase/ mandelonitrile lyase | chr1:27452872-27455706 FORWARDhighly similar to ( 992) loc_os09g19930 12009.m05200 protein protein HOTHEAD precursor, putative, expressed seq=cds; coord=7:98563802..98569524:-1; parent_gene=GRMZM2G081841			29.0161	0.142122
GRMZM2G438386	GRMZM2G438386_T01	LOC732784	26.7	misc.oxidases - copper, flavone etc.	highly similar to ( 788) AT4G12420 | Symbols: SKU5 | SKU5; copper ion binding / oxidoreductase | chr4:7349941-7352868 REVERSEhighly similar to ( 511) ASO_BRANA L-ascorbate oxidase homolog precursor (EC 1.10.3.3) (Ascorbase) - Brassica napus (Rape)highly similar to ( 918) loc_os10g36390 12010.m06449 protein monocopper oxidase precursor, putative seq=cds; coord=1:225105716..225109527:-1; parent_gen…			26.9479	0.187709
GRMZM2G004012	GRMZM2G004012_T01	hypothetical protein LOC100273187	26.19	misc.plastocyanin-like	weakly similar to ( 122) AT2G02850 | Symbols: ARPN | ARPN (PLANTACYANIN); copper ion binding / electron carrier | chr2:826630-827720 REVERSEweakly similar to ( 120) BABL_LILLO Chemocyanin precursor (Basic blue protein) (Plantacyanin) - Lilium longiflorum (Trumpet lily)weakly similar to ( 164) loc_os03g50140 12003.m10009 protein basic blue protein precursor, putative, expressed seq=cds; coord=1:26…			31.4476
GRMZM5G850455	GRMZM5G850455_T02	hypothetical protein LOC100194231	26.21	misc.protease inhibitor/seed storage/lipid transfer protein (LTP) family protein	weakly similar to ( 134) AT2G44300 | Symbols: | lipid transfer protein-related | chr2:18307468-18308286 REVERSEmoderately similar to ( 252) loc_os03g07100 12003.m06227 protein lipid transfer protein, putative, expressed seq=cds; coord=1:14103040..14104361:1; parent_gene=GRMZM5G850455			200.639	2.89087	2.07503
GRMZM2G379035	GRMZM2G379035_T01	LOC100282960	26.21	misc.protease inhibitor/seed storage/lipid transfer protein (LTP) family protein	very weakly similar to (96.7) AT3G43720 | Symbols: | protease inhibitor/seed storage/lipid transfer protein (LTP) family protein | chr3:15615549-15617099 REVERSEweakly similar to ( 169) loc_os01g59870 12001.m12121 protein lipid-transfer protein, putative, expressed seq=cds; coord=8:171016014..171017268:-1; parent_gene=GRMZM2G379035			20.814	4.23723	3.40524
GRMZM2G398807	GRMZM2G398807_T01	cortical cell-delineating protein	26.21	misc.protease inhibitor/seed storage/lipid transfer protein (LTP) family protein	weakly similar to ( 112) AT2G45180 | Symbols: | protease inhibitor/seed storage/lipid transfer protein (LTP) family protein | chr2:18626377-18626781 FORWARDweakly similar to ( 102) 14KD_DAUCA 14 kDa proline-rich protein DC2.15 precursor - Daucus carota (Carrot)weakly similar to ( 150) loc_os02g44320 12002.m09472 protein cortical cell-delineating protein precursor, putative, expressed seq=cds; coo…			13.467	1.15434
GRMZM2G372074	GRMZM2G372074_T01	LOC100281790	26.21	misc.protease inhibitor/seed storage/lipid transfer protein (LTP) family protein	weakly similar to ( 114) AT3G22142 | Symbols: | structural constituent of cell wall | chr3:7803604-7808046 REVERSEvery weakly similar to (85.9) 14KD_DAUCA 14 kDa proline-rich protein DC2.15 precursor - Daucus carota (Carrot)weakly similar to ( 111) loc_os06g07220 12006.m05445 protein 36.4 kDa proline-rich protein, putative, expressed seq=cds; coord=2:5924234..5926085:1; parent_gene=GRMZM2G372074			13.6512
GRMZM2G069523	GRMZM2G069523_T01		26.22	misc.short chain dehydrogenase/reductase (SDR)	moderately similar to ( 207) AT1G52340 | Symbols: ABA2, SIS4, GIN1, SDR1, ISI4, SRE1, ATABA2, ATSDR1 | ABA2 (ABA DEFICIENT 2); alcohol dehydrogenase/ oxidoreductase/ xanthoxin dehydrogenase | chr1:19489997-19491527 REVERSEmoderately similar to ( 204) TS2_MAIZE Sex determination protein tasselseed-2 - Zea mays (Maize)moderately similar to ( 345) loc_os04g33240 12004.m08419 protein sex determinatio…			21.7603
GRMZM2G063550	GRMZM2G063550_T01	anthocyanidin 5,3-O-glucosyltransferase	26.2	misc.UDP glucosyl and glucoronyl transferases	moderately similar to ( 261) AT3G21790 | Symbols: | UDP-glucoronosyl/UDP-glucosyl transferase family protein | chr3:7676927-7678414 REVERSEweakly similar to ( 138) IAAG_MAIZE Indole-3-acetate beta-glucosyltransferase (EC 2.4.1.121) (IAA-Glu synthetase) ((Uridine 5-diphosphate-glucose:indol-3-ylacetyl)-beta-D-glucosyl transferase) - Zea mays (Maize)highly similar to ( 563) loc_os07g32060 12007.m07…			12.8561	1.66452	4.45324
GRMZM2G067298	GRMZM2G067298_T01	hypothetical protein LOC100274729	35.2	not assigned.unknown	weakly similar to ( 176) loc_os10g42660 12010.m07019 protein expressed protein seq=cds; coord=5:44459251..44461702:-1; parent_gene=GRMZM2G067298			9.6671	0.225989	0.265438
GRMZM2G421463	GRMZM2G421463_T01	hypothetical protein LOC100191962	35.2	not assigned.unknown	moderately similar to ( 236) AT1G21880 | Symbols: LYM1 | LYM1 (LYSM DOMAIN GPI-ANCHORED PROTEIN 1 PRECURSOR) | chr1:7680689-7682526 FORWARDmoderately similar to ( 383) loc_os09g27890 12009.m059994 protein erwinia induced protein 1, putative, expressed seq=cds; coord=7:124564234..124570417:1; parent_gene=GRMZM2G421463			7.09685	0.153679	0.270758
GRMZM2G405804	GRMZM2G405804_T01		35.2	not assigned.unknown	nearly identical (1509) AT3G48770 | Symbols: | ATP binding / DNA binding | chr3:18079261-18086817 REVERSEnearly identical (2416) loc_os11g31480 12011.m07051 protein DNA binding protein, putative, expressed seq=cds; coord=2:225612135..225619263:1; parent_gene=GRMZM2G405804			5.11228	0.0751206	0.132351
GRMZM2G082293	GRMZM2G082293_T01		35.2	not assigned.unknown	weakly similar to ( 194) AT4G30130 | Symbols: | unknown protein | chr4:14735401-14737793 FORWARDhighly similar to ( 655) loc_os08g40830 12008.m61965 protein pumilio domain-containing protein PPD1, putative, expressed seq=cds; coord=5:9610759..9612802:1; parent_gene=GRMZM2G082293			18.1564	0.215902	1.14116
GRMZM2G123585	GRMZM2G123585_T01	hypothetical protein LOC100194247	35.2	not assigned.unknown	moderately similar to ( 434) AT5G47380 | Symbols: | unknown protein | chr5:19221472-19224471 REVERSEhighly similar to ( 744) loc_os10g41040 12010.m06869 protein expressed protein seq=cds; coord=1:90323232..90329655:1; parent_gene=GRMZM2G123585			7.98046	0.25652	0.401731
GRMZM2G147221	GRMZM2G147221_T01	cellulase containing protein	35.2	not assigned.unknown	highly similar to ( 711) loc_os05g15510 12005.m27566 protein cellulase containing protein, expressed seq=cds; coord=8:94750778..94753384:1; parent_gene=GRMZM2G147221			8.56257	0.395838	0.232468
GRMZM2G019586	GRMZM2G019586_T01	hypothetical protein LOC100191649	35.2	not assigned.unknown	weakly similar to ( 146) AT5G62550 | Symbols: | unknown protein | chr5:25105839-25107875 REVERSEmoderately similar to ( 443) loc_os06g38960 12006.m32105 protein expressed protein seq=cds; coord=9:88793064..88796135:-1; parent_gene=GRMZM2G019586			52.6187	0.538539	0.47441
GRMZM2G318849	GRMZM2G318849_T01	hypothetical protein LOC100278719	35.2	not assigned.unknown	moderately similar to ( 483) AT2G07170 | Symbols: | binding | chr2:2975565-2978692 FORWARDnearly identical (1205) loc_os09g38710 12009.m059927 protein HEAT repeat family protein, expressed seq=cds; coord=7:145382284..145388059:1; parent_gene=GRMZM2G318849			19.8506	0.31804	0.373557
GRMZM5G831025	GRMZM5G831025_T01		35.2	not assigned.unknown	seq=cds; coord=6:129963285..129963882:1; parent_gene=GRMZM5G831025			17.1753	2.03843	0.798088
GRMZM2G009365	GRMZM2G009365_T01		35.2	not assigned.unknown	moderately similar to ( 339) AT5G62960 | Symbols: | unknown protein | chr5:25269444-25271533 FORWARDmoderately similar to ( 480) loc_os02g03790 12002.m05728 protein expressed protein seq=cds; coord=5:74506781..74511993:1; parent_gene=GRMZM2G009365			12.2175	0.546384	0.213921
GRMZM2G469304	GRMZM2G469304_T01	ternary complex factor MIP1	35.2	not assigned.unknown	moderately similar to ( 353) AT5G66600 | Symbols: | unknown protein | chr5:26575105-26578315 REVERSEhighly similar to ( 776) loc_os03g13130 12003.m101110 protein ternary complex factor MIP1, putative, expressed seq=cds; coord=1:28961031..28964979:-1; parent_gene=GRMZM2G469304			33.6956	0.657488	0.330969
AC216886.3	AC216886.3_FGT001		35.2	not assigned.unknown	moderately similar to ( 264) AT5G15890 | Symbols: | unknown protein | chr5:5187687-5189348 REVERSEhighly similar to ( 528) loc_os06g16250 12006.m06338 protein expressed protein seq=cds; coord=9:33733667..33734920:1; parent_gene=AC216886.3_FG001			10.3013	1.2285	0.901846
GRMZM2G105587	GRMZM2G105587_T01	MFS18 protein (LOC100283309), mRNA	35.2	not assigned.unknown	seq=cds; coord=8:5997392..5998182:1; parent_gene=GRMZM2G105587			167.302	3.08213	3.62015
GRMZM2G012224	GRMZM2G012224_T01	hypothetical protein LOC100277106	35.2	not assigned.unknown	moderately similar to ( 428) AT3G08030 | Symbols: | unknown protein | chr3:2564517-2565819 FORWARDhighly similar to ( 635) loc_os03g59300 12003.m34946 protein expressed protein seq=cds; coord=1:290521787..290523917:1; parent_gene=GRMZM2G012224			61.6445	2.48398	5.83519
GRMZM2G109526	GRMZM2G109526_T01	hypothetical protein LOC100274034	35.2	not assigned.unknown	weakly similar to ( 108) AT2G30695 | Symbols: | FUNCTIONS IN: molecular_function unknown; INVOLVED IN: protein folding, protein transport; LOCATED IN: chloroplast; EXPRESSED IN: 23 plant structures; EXPRESSED DURING: 13 growth stages; CONTAINS InterPro DOMAIN/s: Trigger factor, ribosome-binding, bacterial (InterPro:IPR008881); Has 207 Blast hits to 207 proteins in 55 species: Archae - 0; Bacteria…			8.90804	4.86417	4.3846
GRMZM2G131733	GRMZM2G131733_T01		35.2	not assigned.unknown	highly similar to ( 573) loc_os05g37340 12005.m07914 protein expressed protein seq=cds; coord=6:149821236..149823638:1; parent_gene=GRMZM2G131733			12.182	7.93907	0.561743
GRMZM2G127695	GRMZM2G127695_T01	hypothetical protein LOC100272690	35.2	not assigned.unknown	seq=cds; coord=3:196149916..196151482:1; parent_gene=GRMZM2G127695			6.57958	0.2654
GRMZM5G849149	GRMZM5G849149_T01	hypothetical protein LOC100276765	35.2	not assigned.unknown	weakly similar to ( 181) AT1G16520 | Symbols: | unknown protein | chr1:5648904-5650998 FORWARDmoderately similar to ( 266) loc_os03g45760 12003.m09601 protein expressed protein seq=cds; coord=5:15183408..15186870:1; parent_gene=GRMZM5G849149			7.65478	0.238595
GRMZM2G459052	GRMZM2G459052_T01	Putative uncharacterized protein	35.2	not assigned.unknown	very weakly similar to (89.4) AT1G15760 | Symbols: | FUNCTIONS IN: molecular_function unknown; INVOLVED IN: biological_process unknown; LOCATED IN: cellular_component unknown; CONTAINS InterPro DOMAIN/s: Sterile alpha motif homology (InterPro:IPR010993); BEST Arabidopsis thaliana protein match is: unknown protein (TAIR:AT1G80520.1); Has 30 Blast hits to 30 proteins in 7 species: Archae - 0; Bacte…			14.0053	0.423699
GRMZM2G144173	GRMZM2G144173_T01		35.2	not assigned.unknown	seq=cds; coord=9:33889758..33890935:1; parent_gene=GRMZM2G144173			14.4197	0.34493
GRMZM2G022820	GRMZM2G022820_T01		35.2	not assigned.unknown	moderately similar to ( 218) AT3G25500 | Symbols: AFH1, FH1, AHF1, ATFH1 | AFH1 (FORMIN HOMOLOGY 1); actin binding / actin filament binding / protein binding | chr3:9251320-9254826 REVERSEmoderately similar to ( 364) loc_os05g01350 12005.m04674 protein AFH1, putative, expressed seq=cds; coord=6:44008169..44098049:-1; parent_gene=GRMZM2G022820			12.2823	0.293802
GRMZM2G012413	GRMZM2G012413_T01	hypothetical protein LOC100191296	35.2	not assigned.unknown	moderately similar to ( 311) AT4G35730 | Symbols: | unknown protein | chr4:16931111-16933241 FORWARDhighly similar to ( 565) loc_os09g37510 12009.m06698 protein expressed protein seq=cds; coord=7:147379851..147382886:1; parent_gene=GRMZM2G012413			16.5755	0.204185
GRMZM2G012970	GRMZM2G012970_T01	hypothetical protein LOC100277584	35.2	not assigned.unknown	weakly similar to ( 198) AT2G38370 | Symbols: | unknown protein | chr2:16072184-16074168 REVERSEhighly similar to ( 596) loc_os03g22040 12003.m07607 protein expressed protein seq=cds; coord=9:130918297..130920810:1; parent_gene=GRMZM2G012970			18.9028	0.18003
GRMZM2G041506	GRMZM2G041506_T01	hypothetical protein LOC100381838	35.2	not assigned.unknown	moderately similar to ( 301) AT4G35240 | Symbols: | unknown protein | chr4:16761479-16764324 REVERSEhighly similar to ( 543) loc_os04g47480 12004.m09693 protein conserved hypothetical protein seq=cds; coord=2:17607193..17611259:-1; parent_gene=GRMZM2G041506			6.62403	0.232276
GRMZM2G071599	GRMZM2G071599_T02	hypothetical protein LOC100280278	35.2	not assigned.unknown	moderately similar to ( 311) AT3G51290 | Symbols: | proline-rich family protein | chr3:19039980-19042437 FORWARDhighly similar to ( 589) loc_os09g36760 12009.m06625 protein bZIP-like protein, putative, expressed seq=cds; coord=7:176021673..176025491:1; parent_gene=GRMZM2G071599			16.5558	0.254167
GRMZM2G181219	GRMZM2G181219_T01	hypothetical protein LOC100277866	35.2	not assigned.unknown	highly similar to ( 557) AT3G19540 | Symbols: | unknown protein | chr3:6780762-6782633 FORWARDhighly similar to ( 755) loc_os07g40150 12007.m08257 protein expressed protein seq=cds; coord=7:162341996..162344399:-1; parent_gene=GRMZM2G181219			5.3358	0.378507
GRMZM2G123486	GRMZM2G123486_T01	hypothetical protein LOC100217024 (LOC100217024), mRNA	35.2	not assigned.unknown	seq=cds; coord=2:216190622..216192137:1; parent_gene=GRMZM2G123486			12.4906	0.70592
GRMZM2G107711	GRMZM2G107711_T01	hypothetical protein LOC100277187	35.2	not assigned.unknown	seq=cds; coord=2:9266461..9267353:-1; parent_gene=GRMZM2G107711			35.3893	1.13754
GRMZM2G168386	GRMZM2G168386_T01	hypothetical protein LOC100280185	35.2	not assigned.unknown	very weakly similar to ( 100) AT3G48210 | Symbols: | FUNCTIONS IN: molecular_function unknown; INVOLVED IN: biological_process unknown; LOCATED IN: cellular_component unknown; EXPRESSED IN: 10 plant structures; EXPRESSED DURING: 4 anthesis, F mature embryo stage, petal differentiation and expansion stage, D bilateral stage, E expanded cotyledon stage; CONTAINS InterPro DOMAIN/s: Kinetochore-Ndc80…			5.20556	0.606157
GRMZM2G448692	GRMZM2G448692_T01		35.2	not assigned.unknown	very weakly similar to (89.0) AT2G47230 | Symbols: | agenet domain-containing protein | chr2:19387126-19390011 FORWARDmoderately similar to ( 295) loc_os11g35050 12011.m28829 protein expressed protein seq=cds; coord=2:225318983..225321945:-1; parent_gene=GRMZM2G448692			16.4208	0.575807
GRMZM2G084821	GRMZM2G084821_T01	hypothetical protein LOC100384123 (LOC100384123), mRNA	35.2	not assigned.unknown	seq=cds; coord=1:51293368..51295043:1; parent_gene=GRMZM2G084821			38.2415	1.19196
GRMZM2G148536	GRMZM2G148536_T01	thaumatin-like protein 1	35.2	not assigned.unknown	seq=cds; coord=1:119213381..119215939:-1; parent_gene=GRMZM2G148536			34.3643	1.07437
GRMZM2G031261	GRMZM2G031261_T02	phytosulfokines 5	35.2	not assigned.unknown	seq=cds; coord=10:4749444..4750213:-1; parent_gene=GRMZM2G031261			20.3326		2.80739
GRMZM2G057690	GRMZM2G057690_T01		35.2	not assigned.unknown	very weakly similar to (96.7) AT5G66230 | Symbols: | unknown protein | chr5:26462704-26463873 FORWARDmoderately similar to ( 212) loc_os10g42660 12010.m07019 protein expressed protein seq=cds; coord=1:103099305..103101966:-1; parent_gene=GRMZM2G057690			9.51361		0.210896
GRMZM2G465860	GRMZM2G465860_T01		35.2	not assigned.unknown	seq=cds; coord=UNKNOWN:6215215..6218123:1; parent_gene=GRMZM2G465860			16.4343		1.83843
GRMZM2G142609	GRMZM2G142609_T01	hypothetical protein LOC100304387	35.2	not assigned.unknown	weakly similar to ( 118) AT3G52110 | Symbols: | unknown protein | chr3:19323925-19325632 REVERSEmoderately similar to ( 476) loc_os03g07810 12003.m06293 protein expressed protein seq=cds; coord=1:15736471..15739482:1; parent_gene=GRMZM2G142609			6.46418		1.01236
GRMZM2G127656	GRMZM2G127656_T01	hypothetical protein LOC100273932	35.2	not assigned.unknown	very weakly similar to ( 100) AT4G37110 | Symbols: | protein binding / zinc ion binding | chr4:17484343-17486197 REVERSEmoderately similar to ( 385) loc_os03g50420 12003.m10034 protein expressed protein seq=cds; coord=1:267783072..267785255:1; parent_gene=GRMZM2G127656			10.5394		0.471598
GRMZM2G178005	GRMZM2G178005_T02	hypothetical protein LOC100277137	35.2	not assigned.unknown	weakly similar to ( 150) AT5G16250 | Symbols: | unknown protein | chr5:5310264-5310815 REVERSEmoderately similar to ( 308) loc_os04g41900 12004.m09164 protein expressed protein seq=cds; coord=2:32949447..32950795:1; parent_gene=GRMZM2G178005			50.0964		0.533248
GRMZM2G104220	GRMZM2G104220_T01	Putative uncharacterized protein	35.2	not assigned.unknown	seq=cds; coord=4:84770886..84772086:1; parent_gene=GRMZM2G104220			3.00405		11.4929
GRMZM2G443291	GRMZM2G443291_T01		35.2	not assigned.unknown	seq=cds; coord=2:175277704..175279312:1; parent_gene=GRMZM2G443291			0.245515		12.013
GRMZM2G110345	GRMZM2G110345_T01		35.2	not assigned.unknown	highly similar to ( 622) AT1G42430 | Symbols: | unknown protein | chr1:15891512-15894322 FORWARDhighly similar to ( 753) loc_os03g04100 12003.m101178 protein expressed protein seq=cds; coord=1:7560706..7565712:1; parent_gene=GRMZM2G110345	8.55256		11.4233	1.36627	2.08619
GRMZM5G868381	GRMZM5G868381_T01	hypothetical protein LOC100275416	35.2	not assigned.unknown	weakly similar to ( 155) loc_os07g28920 12007.m07163 protein expressed protein seq=cds; coord=2:198901741..198902172:-1; parent_gene=GRMZM5G868381	54.349		28.8045	10.8166	6.62857
GRMZM2G360025	GRMZM2G360025_T01		35.2	not assigned.unknown	weakly similar to ( 154) AT2G30690 | Symbols: | unknown protein | chr2:13076229-13078595 FORWARDhighly similar to ( 661) loc_os03g06890 12003.m06206 protein conserved hypothetical protein seq=cds; coord=9:153265516..153269251:-1; parent_gene=GRMZM2G360025	70.9379		0.144489	5.72188	5.93516
GRMZM2G078886	GRMZM2G078886_T01		35.2	not assigned.unknown	moderately similar to ( 229) loc_os07g14340 12007.m05879 protein lustrin A, putative, expressed seq=cds; coord=7:24795439..24796386:1; parent_gene=GRMZM2G078886	244.312		0.833403	17.3589	9.06184
GRMZM2G061749	GRMZM2G061749_T01	LOC100282693	35.2	not assigned.unknown	moderately similar to ( 235) AT4G23630 | Symbols: BTI1 | BTI1 (VIRB2-INTERACTING PROTEIN 1) | chr4:12318070-12319574 FORWARDmoderately similar to ( 376) loc_os05g24770 12005.m06771 protein seed maturation protein, putative, expressed seq=cds; coord=6:135515830..135518904:-1; parent_gene=GRMZM2G061749	194.617		0.322739	14.6065	10.3328
GRMZM2G029558	GRMZM2G029558_T01		35.2	not assigned.unknown	weakly similar to ( 180) AT5G06990 | Symbols: | unknown protein | chr5:2169699-2170484 FORWARDmoderately similar to ( 322) loc_os01g16320 12001.m08228 protein plant-specific domain TIGR01570 family protein seq=cds; coord=8:3482161..3483104:1; parent_gene=GRMZM2G029558	380.328		0.418467	21.952	26.0368
GRMZM2G146143	GRMZM2G146143_T01	hypothetical protein LOC100277799	35.2	not assigned.unknown	moderately similar to ( 331) AT1G16520 | Symbols: | unknown protein | chr1:5648904-5650998 FORWARDmoderately similar to ( 489) loc_os03g45760 12003.m09601 protein expressed protein seq=cds; coord=1:258803641..258807111:1; parent_gene=GRMZM2G146143	1.48977		6.51704	0.206258	0.484525
GRMZM5G824534	GRMZM5G824534_T01	hypothetical protein LOC100276448	35.2	not assigned.unknown	highly similar to ( 560) loc_os07g39980 12007.m08240 protein expressed protein seq=cds; coord=2:208845445..208851248:1; parent_gene=GRMZM5G824534	1.58093		6.51153	0.393983	0.462757
GRMZM2G054713	GRMZM2G054713_T01	hypothetical protein LOC100191186	35.2	not assigned.unknown	weakly similar to ( 162) loc_os01g68570 12001.m12960 protein expressed protein seq=cds; coord=3:162437020..162439211:1; parent_gene=GRMZM2G054713	0.289775		6.55268	0.481431	0.282735
GRMZM2G155962	GRMZM2G155962_T03	hypothetical protein LOC100277718	35.2	not assigned.unknown	moderately similar to ( 417) AT2G35450 | Symbols: | catalytic/ hydrolase | chr2:14903201-14905361 REVERSEmoderately similar to ( 452) loc_os04g32150 12004.m08313 protein amidohydrolase family protein, expressed seq=cds; coord=10:110199184..110208998:1; parent_gene=GRMZM2G155962	0.752524		4.55807	0.327419	0.384574
GRMZM5G857090	GRMZM5G857090_T01		35.2	not assigned.unknown	seq=cds; coord=6:83176279..83177450:-1; parent_gene=GRMZM5G857090	0.417356		9.26912	0.346696
GRMZM2G125455	GRMZM2G125455_T01	hypothetical protein LOC100276420	35.2	not assigned.unknown	moderately similar to ( 437) AT1G70280 | Symbols: | NHL repeat-containing protein | chr1:26466086-26468471 REVERSEhighly similar to ( 689) loc_os02g49770 12002.m10011 protein expressed protein seq=cds; coord=4:166000595..166004982:1; parent_gene=GRMZM2G125455	0.227825		20.6072	0.28388
GRMZM5G851965	GRMZM5G851965_T01	hypothetical protein LOC100384135	35.2	not assigned.unknown	seq=cds; coord=8:138868954..138870495:1; parent_gene=GRMZM5G851965	0.317212		5.7641	1.84455
GRMZM2G172758	GRMZM2G172758_T01	hypothetical protein LOC100274862	35.2	not assigned.unknown	moderately similar to ( 283) loc_os03g04550 12003.m05983 protein expressed protein seq=cds; coord=1:8535921..8537767:1; parent_gene=GRMZM2G172758	0.891508		6.35989
GRMZM2G115825	GRMZM2G115825_T01		35.2	not assigned.unknown	weakly similar to ( 183) AT3G05750 | Symbols: | unknown protein | chr3:1705300-1707546 FORWARDnearly identical (1012) loc_os03g19080 12003.m101318 protein expressed protein seq=cds; coord=9:136298889..136303088:-1; parent_gene=GRMZM2G115825	0.149356		12.243
GRMZM2G114113	GRMZM2G114113_T01		35.2	not assigned.unknown	moderately similar to ( 275) loc_os02g47130 12002.m09748 protein expressed protein seq=cds; coord=5:199767207..199770831:1; parent_gene=GRMZM2G114113	0.193107		9.04537
GRMZM2G061728	GRMZM2G061728_T01	hypothetical protein LOC100272375	35.2	not assigned.unknown	moderately similar to ( 247) AT5G26770 | Symbols: | unknown protein | chr5:9407981-9409735 REVERSEmoderately similar to ( 323) loc_os05g04530 12005.m04986 protein plant IF-like protein, putative, expressed seq=cds; coord=10:86425354..86430280:-1; parent_gene=GRMZM2G061728			4.93298
GRMZM2G095798	GRMZM2G095798_T01		35.2	not assigned.unknown	weakly similar to ( 125) loc_os03g52940 12003.m10268 protein expressed protein seq=cds; coord=1:274482092..274483072:1; parent_gene=GRMZM2G095798			11.0738
GRMZM2G352274	GRMZM2G352274_T01	hypothetical protein LOC100275429	35.2	not assigned.unknown	weakly similar to ( 166) loc_os02g37850 12002.m100254 protein expressed protein seq=cds; coord=5:179266098..179268914:1; parent_gene=GRMZM2G352274			7.01561
GRMZM5G832491	GRMZM5G832491_T01		35.2	not assigned.unknown	very weakly similar to (91.3) AT3G09070 | Symbols: | glycine-rich protein | chr3:2768880-2770937 REVERSEmoderately similar to ( 270) loc_os01g63310 12001.m12447 protein expressed protein seq=cds; coord=3:178805073..178807419:1; parent_gene=GRMZM5G832491			4.49097
GRMZM2G139878	GRMZM2G139878_T01	GS3-like protein	35.2	not assigned.unknown	seq=cds; coord=1:70721663..70723841:-1; parent_gene=GRMZM2G139878			16.3623
GRMZM2G113196	GRMZM2G113196_T01	hypothetical protein LOC100277912	35.2	not assigned.unknown	weakly similar to ( 109) AT5G56120 | Symbols: | unknown protein | chr5:22721483-22722193 FORWARDmoderately similar to ( 212) loc_os08g38790 12008.m07862 protein conserved hypothetical protein seq=cds; coord=1:183779147..183780620:-1; parent_gene=GRMZM2G113196			9.36837
GRMZM2G002147	GRMZM2G002147_T01	hypothetical protein LOC100193332	35.2	not assigned.unknown	weakly similar to ( 191) AT4G15830 | Symbols: | binding | chr4:8995285-8996548 REVERSEmoderately similar to ( 313) loc_os01g70560 12001.m13102 protein expressed protein seq=cds; coord=8:159888331..159890113:1; parent_gene=GRMZM2G002147			10.8555
GRMZM2G157252	GRMZM2G157252_T02		35.2	not assigned.unknown	very weakly similar to (85.1) AT5G37010 | Symbols: | unknown protein | chr5:14620853-14622879 REVERSEmoderately similar to ( 307) loc_os02g42560 12002.m09291 protein expressed protein seq=cds; coord=4:146134260..146136587:-1; parent_gene=GRMZM2G157252			7.36141
GRMZM5G815323	GRMZM5G815323_T01	hypothetical protein LOC100277032	35.2	not assigned.unknown	weakly similar to ( 149) AT4G17240 | Symbols: | unknown protein | chr4:9666799-9668292 REVERSEmoderately similar to ( 269) loc_os03g53970 12003.m10363 protein expressed protein seq=cds; coord=1:276699805..276702908:-1; parent_gene=GRMZM5G815323			11.8108
GRMZM2G115329	GRMZM2G115329_T01	hypothetical protein LOC100275144	35.2	not assigned.unknown	weakly similar to ( 125) AT3G18050 | Symbols: | unknown protein | chr3:6180931-6182593 FORWARDweakly similar to ( 192) loc_os02g48094 12002.m100743 protein expressed protein seq=cds; coord=9:46385349..46388781:-1; parent_gene=GRMZM2G115329			13.5604
GRMZM2G180246	GRMZM2G180246_T01	putative GRF-interacting factor 1	35.2	not assigned.unknown	weakly similar to ( 107) AT5G28640 | Symbols: AN3, GIF, GIF1 | AN3 (ANGUSTIFOLIA 3); protein binding / transcription coactivator | chr5:10647831-10649620 REVERSEmoderately similar to ( 234) loc_os03g52320 12003.m10209 protein GIF2, putative, expressed seq=cds; coord=1:273326551..273330206:-1; parent_gene=GRMZM2G180246			27.1995
GRMZM2G004924	GRMZM2G004924_T01	hypothetical protein LOC100383008	35.2	not assigned.unknown	weakly similar to ( 149) AT2G31270 | Symbols: ATCDT1A, CDT1A, CDT1 | CDT1A (ARABIDOPSIS HOMOLOG OF YEAST CDT1 A); cyclin-dependent protein kinase/ protein binding | chr2:13329037-13331544 FORWARDhighly similar to ( 594) loc_os10g34820 12010.m065296 protein CDT1a protein, putative, expressed seq=cds; coord=10:145738465..145743615:1; parent_gene=GRMZM2G004924			12.0774
GRMZM2G138632	GRMZM2G138632_T01	hypothetical protein LOC100193981	35.2	not assigned.unknown	weakly similar to ( 179) loc_os02g39390 12002.m100269 protein expressed protein seq=cds; coord=4:133926199..133929714:-1; parent_gene=GRMZM2G138632			27.5758
GRMZM2G154904	GRMZM2G154904_T01		35.2	not assigned.unknown	moderately similar to ( 447) AT1G03780 | Symbols: TPX2 | targeting protein-related | chr1:948064-951696 REVERSEhighly similar to ( 709) loc_os07g32390 12007.m07504 protein targeting protein for Xklp2 containing protein, expressed seq=cds; coord=2:202195475..202201701:-1; parent_gene=GRMZM2G154904			25.1828
GRMZM2G361388	GRMZM2G361388_T01		35.2	not assigned.unknown	very weakly similar to (86.7) AT1G80520 | Symbols: | FUNCTIONS IN: molecular_function unknown; INVOLVED IN: biological_process unknown; LOCATED IN: cellular_component unknown; EXPRESSED IN: 16 plant structures; EXPRESSED DURING: 4 anthesis, C globular stage, 4 leaf senescence stage, petal differentiation and expansion stage, D bilateral stage; CONTAINS InterPro DOMAIN/s: Sterile alpha motif homol…			10.3842
GRMZM2G086946	GRMZM2G086946_T01		35.2	not assigned.unknown	moderately similar to ( 482) loc_os02g35230 12002.m08611 protein expressed protein seq=cds; coord=5:174164359..174169009:1; parent_gene=GRMZM2G086946			4.80283
GRMZM2G051942	GRMZM2G051942_T01		35.2	not assigned.unknown	seq=cds; coord=9:126243462..126244685:-1; parent_gene=GRMZM2G051942			9.37055
AC187262.4	AC187262.4_FGT007		35.2	not assigned.unknown	seq=cds; coord=1:184699840..184700461:-1; parent_gene=AC187262.4_FG007			23.9058
GRMZM2G089517	GRMZM2G089517_T01	hypothetical protein LOC100304364	35.2	not assigned.unknown	moderately similar to ( 244) loc_os02g37850 12002.m100254 protein expressed protein seq=cds; coord=5:179194920..179198061:1; parent_gene=GRMZM2G089517			8.88036
GRMZM2G029314	GRMZM2G029314_T01	hypothetical protein LOC100383269	35.2	not assigned.unknown	weakly similar to ( 109) AT4G17000 | Symbols: | unknown protein | chr4:9567046-9569913 REVERSEmoderately similar to ( 477) loc_os03g56070 12003.m10518 protein expressed protein seq=cds; coord=1:281662117..281664983:-1; parent_gene=GRMZM2G029314			6.54028
GRMZM2G177596	GRMZM2G177596_T01	hypothetical protein LOC100191331	35.2	not assigned.unknown	weakly similar to ( 157) AT4G02800 | Symbols: | unknown protein | chr4:1250126-1251478 FORWARDmoderately similar to ( 343) loc_os04g15800 12004.m06762 protein expressed protein seq=cds; coord=2:83272227..83274067:-1; parent_gene=GRMZM2G177596			8.86543
GRMZM2G070255	GRMZM2G070255_T01	hypothetical protein LOC100382175	35.2	not assigned.unknown	weakly similar to ( 143) AT5G16250 | Symbols: | unknown protein | chr5:5310264-5310815 REVERSEmoderately similar to ( 296) loc_os04g41900 12004.m09164 protein expressed protein seq=cds; coord=10:127614675..127615891:-1; parent_gene=GRMZM2G070255			11.3608
GRMZM2G091743	GRMZM2G091743_T01		35.2	not assigned.unknown	seq=cds; coord=4:158679819..158682550:1; parent_gene=GRMZM2G091743			17.8329
GRMZM2G005715	GRMZM2G005715_T01	hypothetical protein LOC100277515	35.2	not assigned.unknown	weakly similar to ( 127) AT5G36710 | Symbols: | unknown protein | chr5:14425491-14426042 REVERSEweakly similar to ( 194) loc_os05g43140 12005.m08444 protein expressed protein seq=cds; coord=6:157550966..157552127:1; parent_gene=GRMZM2G005715			12.5785
GRMZM2G101682	GRMZM2G101682_T01	hypothetical protein LOC100273333	35.2	not assigned.unknown	seq=cds; coord=1:289520137..289521031:-1; parent_gene=GRMZM2G101682			17.8758
GRMZM2G168588	GRMZM2G168588_T01	Putative uncharacterized protein	35.2	not assigned.unknown	moderately similar to ( 201) AT2G17120 | Symbols: LYM2 | LYM2 (LYSM DOMAIN GPI-ANCHORED PROTEIN 2 PRECURSOR) | chr2:7459156-7460648 FORWARDmoderately similar to ( 479) loc_os09g37600 12009.m06707 protein erwinia induced protein 1, putative, expressed seq=cds; coord=7:147155879..147158705:-1; parent_gene=GRMZM2G168588			10.3759
GRMZM2G496319	GRMZM2G496319_T01	Putative uncharacterized protein	35.2	not assigned.unknown	seq=cds; coord=8:173863276..173864642:-1; parent_gene=GRMZM2G496319			36.8251
GRMZM2G376282	GRMZM2G376282_T01	hypothetical protein LOC100278398	35.2	not assigned.unknown	moderately similar to ( 375) loc_os03g07810 12003.m06293 protein expressed protein seq=cds; coord=9:150892769..150895793:-1; parent_gene=GRMZM2G376282			11.1064
GRMZM2G020974	GRMZM2G020974_T01	shugoshin-1	35.2	not assigned.unknown	moderately similar to ( 259) loc_os10g31930 12010.m06043 protein shugoshin-1, putative, expressed seq=cds; coord=1:235365231..235367458:-1; parent_gene=GRMZM2G020974			11.7492
GRMZM2G120440	GRMZM2G120440_T01	hypothetical protein LOC100383101	35.2	not assigned.unknown	very weakly similar to (98.6) loc_os02g47130 12002.m09748 protein expressed protein seq=cds; coord=1:294727466..294730081:1; parent_gene=GRMZM2G120440			10.5944
GRMZM5G889644	GRMZM5G889644_T02	hypothetical protein LOC100278155 (LOC100278155), mRNA	35.2	not assigned.unknown	very weakly similar to (91.3) AT1G04030 | Symbols: | unknown protein | chr1:1040518-1042313 FORWARDmoderately similar to ( 335) loc_os04g43230 12004.m09287 protein expressed protein seq=cds; coord=2:28662768..28665182:-1; parent_gene=GRMZM5G889644			11.0084
GRMZM2G022253	GRMZM2G022253_T01	Putative uncharacterized protein	35.2	not assigned.unknown	seq=cds; coord=3:196090385..196091178:-1; parent_gene=GRMZM2G022253			26.1199
GRMZM2G167649	GRMZM2G167649_T01	hypothetical protein LOC100274631	35.2	not assigned.unknown	seq=cds; coord=1:139790127..139791962:-1; parent_gene=GRMZM2G167649			11.7262
GRMZM2G091543	GRMZM2G091543_T01	hypothetical protein LOC100279890	35.2	not assigned.unknown	weakly similar to ( 186) AT5G15510 | Symbols: | FUNCTIONS IN: molecular_function unknown; INVOLVED IN: biological_process unknown; EXPRESSED IN: 17 plant structures; EXPRESSED DURING: 7 growth stages; CONTAINS InterPro DOMAIN/s: Targeting for Xklp2 (InterPro:IPR009675); BEST Arabidopsis thaliana protein match is: unknown protein (TAIR:AT3G01015.1); Has 992 Blast hits to 819 proteins in 107 specie…			10.4816
GRMZM2G464011	GRMZM2G464011_T01	hypothetical protein LOC100381321	35.2	not assigned.unknown	seq=cds; coord=5:39627828..39628698:-1; parent_gene=GRMZM2G464011			25.1714
GRMZM2G432050	GRMZM2G432050_T01	hypothetical protein LOC100278361	35.2	not assigned.unknown	very weakly similar to (85.1) AT3G27350 | Symbols: | unknown protein | chr3:10126238-10127600 FORWARDmoderately similar to ( 303) loc_os12g17530 12012.m05710 protein expressed protein seq=cds; coord=10:12634735..12643862:1; parent_gene=GRMZM2G432050			14.8821
GRMZM2G000608	GRMZM2G000608_T01	hypothetical protein LOC100274885	35.2	not assigned.unknown	moderately similar to ( 395) AT1G54385 | Symbols: | binding | chr1:20301289-20303048 REVERSEhighly similar to ( 881) loc_os11g37100 12011.m07558 protein expressed protein seq=cds; coord=4:201886428..201889196:1; parent_gene=GRMZM2G000608			13.9257
GRMZM2G009913	GRMZM2G009913_T01	hypothetical protein LOC100193966	35.2	not assigned.unknown	moderately similar to ( 330) AT2G33560 | Symbols: | spindle checkpoint protein-related | chr2:14213810-14215918 REVERSEmoderately similar to ( 496) loc_os02g10020 12002.m06299 protein mitotic spindle checkpoint component mad3, putative, expressed seq=cds; coord=5:123897035..123900477:-1; parent_gene=GRMZM2G009913			17.049
GRMZM2G412436	GRMZM2G412436_T01		35.2	not assigned.unknown	very weakly similar to (81.6) AT2G42560 | Symbols: | late embryogenesis abundant domain-containing protein / LEA domain-containing protein | chr2:17714813-17716821 REVERSEvery weakly similar to (97.8) LEAD8_DAUCA Embryonic protein DC-8 - Daucus carota (Carrot)moderately similar to ( 280) loc_os02g15250 12002.m06768 protein mucin-associated surface protein, putative, expressed seq=cds; coord=5:142…			22.0914
GRMZM2G132077	GRMZM2G132077_T01	hypothetical protein LOC100276911	35.2	not assigned.unknown	weakly similar to ( 153) loc_os12g38140 12012.m07600 protein expressed protein seq=cds; coord=1:152164284..152165382:1; parent_gene=GRMZM2G132077			132.636
GRMZM2G074946	GRMZM2G074946_T01	LOC100282975	7.1.2	OPP.oxidative PP.6-phosphogluconolactonase	moderately similar to ( 300) AT1G13700 | Symbols: | glucosamine/galactosamine-6-phosphate isomerase family protein | chr1:4694475-4695600 REVERSEmoderately similar to ( 426) loc_os03g30300 12003.m34885 protein 6-phosphogluconolactonase, putative, expressed seq=cds; coord=1:73245938..73251175:-1; parent_gene=GRMZM2G074946			10.5356
GRMZM2G150962	GRMZM2G150962_T01	LOC100281702	29.5	protein.degradation	highly similar to ( 519) AT5G50150 | Symbols: | unknown protein | chr5:20402444-20406375 REVERSEhighly similar to ( 641) loc_os01g07570 12001.m07384 protein carboxyl-terminal proteinase, putative, expressed seq=cds; coord=3:12528949..12534163:1; parent_gene=GRMZM2G150962			5.64814	0.780399	0.305542
GRMZM2G033937	GRMZM2G033937_T01	hypothetical protein LOC100191668	29.5.5	protein.degradation.serine protease	moderately similar to ( 333) AT5G07250 | Symbols: ATRBL3 | ATRBL3 (ARABIDOPSIS RHOMBOID-LIKE PROTEIN 3) | chr5:2274437-2275935 REVERSEmoderately similar to ( 474) loc_os09g35730 12009.m06524 protein membrane protein, putative, expressed seq=cds; coord=2:221006352..221010288:1; parent_gene=GRMZM2G033937			9.68876	1.18405	1.73843
GRMZM2G052507	GRMZM2G052507_T01	LOC100285107	29.5.5	protein.degradation.serine protease	highly similar to ( 647) AT1G28110 | Symbols: SCPL45 | SCPL45 (SERINE CARBOXYPEPTIDASE-LIKE 45 PRECURSOR); serine-type carboxypeptidase | chr1:9804153-9806832 REVERSEmoderately similar to ( 316) CBP2_WHEAT Serine carboxypeptidase 2 (EC 3.4.16.6) (Serine carboxypeptidase II) (Carboxypeptidase D) (CPDW-II) (CP-WII) [Contains: Serine carboxypeptidase 2 chain A (Serine carboxypeptidase II chain A); S…			10.4427
GRMZM2G123940	GRMZM2G123940_T01	hypothetical protein LOC100272373	29.5.5	protein.degradation.serine protease	highly similar to ( 651) AT1G28110 | Symbols: SCPL45 | SCPL45 (SERINE CARBOXYPEPTIDASE-LIKE 45 PRECURSOR); serine-type carboxypeptidase | chr1:9804153-9806832 REVERSEmoderately similar to ( 320) CBP23_HORVU Serine carboxypeptidase II-3 precursor (EC 3.4.16.6) (CP-MII.3) [Contains: Serine carboxypeptidase II-3 chain A; Serine carboxypeptidase II-3 chain B] - Hordeum vulgare (Barley)highly similar …			16.7352
GRMZM2G341089	GRMZM2G341089_T01	ubiquitin-conjugating enzyme E2 I	29.5.11.3	protein.degradation.ubiquitin.E2	weakly similar to ( 154) AT3G57870 | Symbols: AHUS5, EMB1637, SCE1, SCE1A, ATSCE1 | SCE1 (SUMO CONJUGATION ENZYME 1); SUMO ligase | chr3:21428831-21430110 REVERSEweakly similar to ( 108) UBC2_WHEAT Ubiquitin-conjugating enzyme E2-17 kDa (EC 6.3.2.19) (Ubiquitin-protein ligase) (Ubiquitin carrier protein) - Triticum aestivum (Wheat)weakly similar to ( 166) loc_os04g49130 12004.m101634 protein ubiq…	3.89634		6.77753	1.61834	0.438655
GRMZM2G002830	GRMZM2G002830_T01	ubiquitin-conjugating enzyme X	29.5.11.3	protein.degradation.ubiquitin.E2	moderately similar to ( 240) AT1G50490 | Symbols: UBC20 | UBC20 (ubiquitin-conjugating enzyme 20); ubiquitin-protein ligase | chr1:18705005-18706303 REVERSEweakly similar to ( 121) UBC2_WHEAT Ubiquitin-conjugating enzyme E2-17 kDa (EC 6.3.2.19) (Ubiquitin-protein ligase) (Ubiquitin carrier protein) - Triticum aestivum (Wheat)moderately similar to ( 281) loc_os01g16650 12001.m08261 protein ubiquit…	0.841171		14.7755	0.349379
GRMZM2G113039	GRMZM2G113039_T01	hypothetical protein LOC100191180	29.5.11.4.2	protein.degradation.ubiquitin.E3.RING	moderately similar to ( 206) AT3G27330 | Symbols: | zinc finger (C3HC4-type RING finger) family protein | chr3:10116950-10120516 REVERSEmoderately similar to ( 339) loc_os12g16690 12012.m05628 protein ubiquitin-protein ligase/ zinc ion binding protein, putative, expressed seq=cds; coord=7:174509866..174512767:-1; parent_gene=GRMZM2G113039			5.76959	0.88387
GRMZM2G003869	GRMZM2G003869_T01	hypothetical protein LOC100273524	29.4	protein.postranslational modification	moderately similar to ( 493) AT5G25630 | Symbols: | pentatricopeptide (PPR) repeat-containing protein | chr5:8947426-8949424 FORWARDweakly similar to ( 195) RF1_ORYSA Rf1 protein, mitochondrial precursor (PPR protein) (Fertility restorer) (Restorer for CMS) - Oryza sativa (Rice)highly similar to ( 791) loc_os01g12810 12001.m150518 protein leaf protein, putative, expressed seq=cds; coord=7:1281365…			7.40574	0.464481	0.98201
GRMZM2G330455	GRMZM2G330455_T01		29.4	protein.postranslational modification	very weakly similar to (90.9) AT1G48120 | Symbols: | calcineurin-like phosphoesterase family protein | chr1:17774238-17779624 REVERSEweakly similar to ( 154) loc_os06g12640 12006.m05980 protein expressed protein seq=cds; coord=4:198867575..198869584:1; parent_gene=GRMZM2G330455			19.3864	0.722489
GRMZM2G019567	GRMZM2G019567_T01		29.4	protein.postranslational modification	moderately similar to ( 351) AT3G14370 | Symbols: WAG2 | WAG2; kinase/ protein serine/threonine kinase | chr3:4798026-4799468 REVERSEmoderately similar to ( 291) G11A_ORYSA Protein kinase G11A (EC 2.7.11.1) - Oryza sativa (Rice)highly similar to ( 600) loc_os03g14840 12003.m06921 protein csPK3, putative, expressed seq=cds; coord=1:34955987..34957951:1; parent_gene=GRMZM2G019567			5.42793	1.1373
GRMZM2G137118	GRMZM2G137118_T01		29.4	protein.postranslational modification	highly similar to ( 656) AT3G44200 | Symbols: ATNEK6, NEK6, IBO1 | NEK6 ("NIMA (NEVER IN MITOSIS, GENE A)-RELATED 6"); ATP binding / kinase/ protein kinase/ protein serine/threonine kinase | chr3:15906788-15911365 FORWARDweakly similar to ( 129) CIPK1_ORYSA CIPK-like protein 1 (EC 2.7.11.1) (OsCK1) - Oryza sativa (Rice)nearly identical (1007) loc_os05g36960 12005.m07877 protein ATP binding protei…			8.76218	0.639611
GRMZM2G159953	GRMZM2G159953_T01	Putative uncharacterized protein	29.4	protein.postranslational modification	highly similar to ( 526) AT5G55830 | Symbols: | lectin protein kinase, putative | chr5:22594655-22596700 FORWARDweakly similar to ( 189) PSKR_DAUCA Phytosulfokine receptor precursor (EC 2.7.11.1) (Phytosulfokine LRR receptor kinase) - Daucus carota (Carrot)highly similar to ( 858) loc_os06g17490 12006.m06461 protein protein kinase, putative, expressed seq=cds; coord=6:119395032..119397840:1; pare…			6.39872
GRMZM5G871520	GRMZM5G871520_T01	hypothetical protein LOC100383859	29.4.1.57	protein.postranslational modification.kinase.receptor like cytoplasmatic kinase VII	moderately similar to ( 441) AT2G20300 | Symbols: ALE2 | ALE2 (Abnormal Leaf Shape 2); kinase | chr2:8756475-8759845 REVERSEweakly similar to ( 183) NORK_MEDTR Nodulation receptor kinase precursor (EC 2.7.11.1) (Does not make infections protein 2) (Symbiosis receptor-like kinase) (MtSYMRK) - Medicago truncatula (Barrel medic)highly similar to ( 577) loc_os02g57080 12002.m33474 protein ATP binding…			5.50652	0.492518	2.60322
GRMZM5G832582	GRMZM5G832582_T01	hypothetical protein LOC100381435	29.3.2	protein.targeting.mitochondria	moderately similar to ( 228) AT3G11070 | Symbols: | outer membrane OMP85 family protein | chr3:3467801-3469815 FORWARDmoderately similar to ( 323) loc_os05g39390 12005.m08117 protein outer membrane protein, OMP85 family protein, expressed seq=cds; coord=8:169863380..169884537:-1; parent_gene=GRMZM5G832582			8.59212	1.15733	0.617888
GRMZM2G463291	GRMZM2G463291_T01	vacuolar processing enzyme1	29.3.4.3	protein.targeting.secretory pathway.vacuole	highly similar to ( 645) AT1G62710 | Symbols: BETA-VPE, BETAVPE | BETA-VPE (BETA VACUOLAR PROCESSING ENZYME); cysteine-type endopeptidase | chr1:23224070-23226857 REVERSEhighly similar to ( 659) VPE_SOYBN Vacuolar-processing enzyme precursor (EC 3.4.22.-) (VPE) - Glycine max (Soybean)highly similar to ( 804) loc_os02g43010 12002.m33425 protein vacuolar processing enzyme, beta-isozyme precursor, p…			6.00471	0.262825
GRMZM2G004990	GRMZM2G004990_T01	hypothetical protein LOC100304293	21.4	redox.glutaredoxins	moderately similar to ( 243) AT1G21060 | Symbols: | unknown protein | chr1:7371799-7374085 FORWARDhighly similar to ( 712) loc_os09g32010 12009.m22146 protein ternary complex factor MIP1, putative, expressed seq=cds; coord=7:134079461..134083853:1; parent_gene=GRMZM2G004990			4.22297	0.228616	0.537048
GRMZM2G118366	GRMZM2G118366_T01	hypothetical protein LOC100279402	21.4	redox.glutaredoxins	weakly similar to ( 172) AT5G39865 | Symbols: | glutaredoxin family protein | chr5:15965560-15966732 REVERSEmoderately similar to ( 362) loc_os02g51370 12002.m10171 protein glutaredoxin family protein, expressed seq=cds; coord=5:207655630..207657582:-1; parent_gene=GRMZM2G118366			4.55107	2.18456
GRMZM2G480903	GRMZM2G480903_T01	Grx_C8 - glutaredoxin subgroup III	21.4	redox.glutaredoxins	weakly similar to ( 117) AT5G14070 | Symbols: ROXY2 | ROXY2; electron carrier/ protein disulfide oxidoreductase | chr5:4541915-4542337 FORWARDweakly similar to ( 180) loc_os02g30850 12002.m08228 protein OsGrx_C8 - glutaredoxin subgroup III, expressed seq=cds; coord=2:67151356..67152362:-1; parent_gene=GRMZM2G480903			10.984
GRMZM2G412075	GRMZM2G412075_T01		27.1	RNA.processing	moderately similar to ( 456) AT2G36660 | Symbols: PAB7 | PAB7 (POLY(A) BINDING PROTEIN 7); RNA binding / translation initiation factor | chr2:15361476-15364398 REVERSEvery weakly similar to (80.5) ROC1_NICPL 30 kDa ribonucleoprotein, chloroplast precursor (CP-RBP30) - Nicotiana plumbaginifolia (Leadwort-leaved tobacco)highly similar to ( 956) loc_os03g17030 12003.m07135 protein polyadenylate-bind…	66.1404		0.240972	6.69226	3.68763
GRMZM2G120954	GRMZM2G120954_T01	hypothetical protein LOC100216981	27.1.19	RNA.processing.ribonucleases	moderately similar to ( 493) AT2G26770 | Symbols: | plectin-related | chr2:11404257-11407743 REVERSEhighly similar to ( 735) loc_os07g44830 12007.m08704 protein expressed protein seq=cds; coord=7:169451699..169456757:1; parent_gene=GRMZM2G120954			30.4752	0.534923
GRMZM2G142179	GRMZM2G142179_T01		27.3.3	RNA.regulation of transcription.AP2/EREBP, APETALA2/Ethylene-responsive element binding protein family	weakly similar to ( 114) AT4G23750 | Symbols: CRF2 | CRF2 (CYTOKININ RESPONSE FACTOR 2); DNA binding / transcription factor | chr4:12376751-12377782 FORWARDweakly similar to ( 101) ERF3_TOBAC Ethylene-responsive transcription factor 3 (Ethylene-responsive element-binding factor 3 homolog) (EREBP-5) (NtERF5) - Nicotiana tabacum (Common tobacco)moderately similar to ( 300) loc_os01g12440 12001.m078…			7.53681	0.534642
GRMZM2G475263	GRMZM2G475263_T02		27.3.4	RNA.regulation of transcription.ARF, Auxin Response Factor family	moderately similar to ( 416) AT4G23980 | Symbols: ARF9 | ARF9 (AUXIN RESPONSE FACTOR 9); transcription factor | chr4:12451592-12454737 FORWARDhighly similar to ( 721) loc_os01g13520 12001.m07961 protein auxin response factor 9, putative, expressed seq=cds; coord=3:1552279..1556350:-1; parent_gene=GRMZM2G475263			8.54354	0.957089
GRMZM2G086949	GRMZM2G086949_T01		27.3.4	RNA.regulation of transcription.ARF, Auxin Response Factor family	highly similar to ( 552) AT1G19850 | Symbols: MP, ARF5, IAA24 | MP (MONOPTEROS); transcription factor | chr1:6887353-6891182 FORWARDnearly identical (1387) loc_os04g56850 12004.m78925 protein auxin response factor family protein, expressed seq=cds; coord=10:147118003..147123097:-1; parent_gene=GRMZM2G086949			8.73394
GRMZM2G361518	GRMZM2G361518_T01		27.3.36	RNA.regulation of transcription.Argonaute	nearly identical (1310) AT1G48410 | Symbols: AGO1 | AGO1 (ARGONAUTE 1); endoribonuclease/ miRNA binding / protein binding / siRNA binding | chr1:17886285-17891892 REVERSEnearly identical (1617) loc_os06g51310 12006.m091803 protein PINHEAD protein, putative, expressed seq=cds; coord=5:64763204..64768932:1; parent_gene=GRMZM2G361518			17.8215	0.121801
GRMZM2G109480	GRMZM2G109480_T01	hypothetical protein LOC100192994	27.3.41	RNA.regulation of transcription.B3 transcription factor family	weakly similar to ( 146) AT3G19184 | Symbols: | DNA binding | chr3:6637555-6639035 FORWARDmoderately similar to ( 243) loc_os03g08620 12003.m06370 protein DNA binding protein, putative, expressed seq=cds; coord=1:17699635..17701620:-1; parent_gene=GRMZM2G109480			21.312	0.391452	0.459785
GRMZM2G456512	GRMZM2G456512_T01		27.3.35	RNA.regulation of transcription.bZIP transcription factor family	moderately similar to ( 345) AT1G21740 | Symbols: | unknown protein | chr1:7641580-7645078 FORWARDhighly similar to ( 920) loc_os05g35070 12005.m07737 protein expressed protein seq=cds; coord=6:147883617..147887710:-1; parent_gene=GRMZM2G456512			4.20556		0.262807
GRMZM2G110295	GRMZM2G110295_T01		27.3.9	RNA.regulation of transcription.C2C2(Zn) GATA transcription factor family	weakly similar to ( 149) AT2G45050 | Symbols: | zinc finger (GATA type) family protein | chr2:18582958-18583845 FORWARDmoderately similar to ( 308) loc_os10g40810 12010.m06851 protein GATA transcription factor 9, putative, expressed seq=cds; coord=1:286399279..286401536:-1; parent_gene=GRMZM2G110295			7.47107	0.192117
GRMZM2G089448	GRMZM2G089448_T01	hypothetical protein LOC100382689	27.3.11	RNA.regulation of transcription.C2H2 zinc finger family	weakly similar to ( 102) loc_os03g57240 12003.m10643 protein expressed protein seq=cds; coord=5:4917795..4919451:1; parent_gene=GRMZM2G089448			12.3969	0.367828	0.288025
GRMZM2G028046	GRMZM2G028046_T01	hypothetical protein LOC100191534	27.3.11	RNA.regulation of transcription.C2H2 zinc finger family	moderately similar to ( 253) AT1G75710 | Symbols: | zinc finger (C2H2 type) family protein | chr1:28428806-28431128 FORWARDmoderately similar to ( 360) loc_os11g06840 12011.m04881 protein nucleic acid binding protein, putative, expressed seq=cds; coord=4:204268345..204270423:1; parent_gene=GRMZM2G028046			6.94394
GRMZM2G153754	GRMZM2G153754_T01		27.3.17	RNA.regulation of transcription.CPP(Zn),CPP1-related transcription factor family	moderately similar to ( 280) AT4G14770 | Symbols: TCX2, ATTCX2 | TCX2 (TESMIN/TSO1-LIKE CXC 2); transcription factor | chr4:8481522-8484825 REVERSEhighly similar to ( 861) loc_os07g07974 12007.m05257 protein TSO1, putative, expressed seq=cds; coord=7:9327103..9332339:1; parent_gene=GRMZM2G153754			12.2627	0.300316
GRMZM2G462623	GRMZM2G462623_T01		27.3.18	RNA.regulation of transcription.E2F/DP transcription factor family	weakly similar to ( 141) AT5G03415 | Symbols: DPB, ATDPB | DPB; protein binding / protein heterodimerization | chr5:842842-845200 FORWARDmoderately similar to ( 286) loc_os01g48700 12001.m11060 protein transcription factor Dp-2, putative, expressed seq=cds; coord=8:150872681..150878195:-1; parent_gene=GRMZM2G462623			6.21903	0.511748
GRMZM2G361659	GRMZM2G361659_T01	hypothetical protein LOC100381405	27.3.18	RNA.regulation of transcription.E2F/DP transcription factor family	moderately similar to ( 311) AT3G48160 | Symbols: DEL1, E2L3, E2FE | DEL1 (DP-E2F-LIKE 1); DNA binding / transcription factor | chr3:17783641-17785846 FORWARDhighly similar to ( 587) loc_os02g50630 12002.m10097 protein transcription regulator of the cell cycle TaE2Fe, putative, expressed seq=cds; coord=4:182731497..182735090:1; parent_gene=GRMZM2G361659			6.48674	0.483493
GRMZM2G105335	GRMZM2G105335_T01	putative growth-regulating factor 3	27.3.50	RNA.regulation of transcription.General Transcription	weakly similar to ( 162) AT3G13960 | Symbols: AtGRF5 | AtGRF5 (GROWTH-REGULATING FACTOR 5); transcription activator | chr3:4608526-4610160 FORWARDmoderately similar to ( 408) loc_os02g53690 12002.m10398 protein atGRF5, putative, expressed seq=cds; coord=4:177122616..177124549:1; parent_gene=GRMZM2G105335			9.46601
AC234164.1	AC234164.1_FGT004		27.3.21	RNA.regulation of transcription.GRAS transcription factor family	moderately similar to ( 353) AT1G63100 | Symbols: | scarecrow transcription factor family protein | chr1:23399391-23401367 REVERSEweakly similar to ( 154) DWRF8_MAIZE DELLA protein DWARF8 (Protein dwarf-8) - Zea mays (Maize)highly similar to ( 738) loc_os06g03710 12006.m05103 protein DELLA protein SLR1, putative, expressed seq=cds; coord=9:24972213..24974672:1; parent_gene=AC234164.1_FG004	0.258395		5.21702
GRMZM2G124715	GRMZM2G124715_T01	hypothetical protein LOC100279722	27.3.25	RNA.regulation of transcription.MYB domain transcription factor family	moderately similar to ( 260) AT4G38620 | Symbols: ATMYB4, MYB4 | MYB4; DNA binding / transcription factor | chr4:18053866-18054876 FORWARDmoderately similar to ( 255) MYB1_HORVU Myb-related protein Hv1 - Hordeum vulgare (Barley)moderately similar to ( 290) loc_os11g07890 12011.m04985 protein transposon protein, putative, CACTA, En/Spm sub-class seq=cds; coord=2:131348486..131350096:-1; parent_gen…			10.87	0.545406	0.640613
GRMZM2G022686	GRMZM2G022686_T01	myb-related protein Myb4 (LOC100282078), mRNA	27.3.25	RNA.regulation of transcription.MYB domain transcription factor family	moderately similar to ( 228) AT2G47460 | Symbols: MYB12, ATMYB12, PFG1 | MYB12 (MYB DOMAIN PROTEIN 12); DNA binding / transcription activator/ transcription factor | chr2:19476438-19479242 FORWARDmoderately similar to ( 275) MYBP_MAIZE Myb-related protein P - Zea mays (Maize)moderately similar to ( 235) loc_os03g19120 12003.m07329 protein yellow seed1, putative seq=cds; coord=9:136175680..1361805…			5.67355	0.79129	4.41474
GRMZM2G357660	GRMZM2G357660_T01	hypothetical protein LOC100304269	27.3.63	RNA.regulation of transcription.PHD finger transcription factor	moderately similar to ( 412) AT3G14980 | Symbols: | PHD finger transcription factor, putative | chr3:5039931-5044811 REVERSEnearly identical (1373) loc_os04g35430 12004.m08632 protein PHD-finger family protein, expressed seq=cds; coord=2:49913492..49920720:1; parent_gene=GRMZM2G357660	0.160937		17.8497
GRMZM2G044797	GRMZM2G044797_T01	hypothetical protein LOC100277841	27.3.67	RNA.regulation of transcription.putative transcription regulator	very weakly similar to (93.2) AT4G12540 | Symbols: | unknown protein | chr4:7429876-7431602 REVERSEmoderately similar to ( 338) loc_os05g45580 12005.m08683 protein expressed protein seq=cds; coord=8:125299768..125302400:-1; parent_gene=GRMZM2G044797			6.34551
GRMZM2G101499	GRMZM2G101499_T01	SBP-domain protein3	27.3.28	RNA.regulation of transcription.SBP,Squamosa promoter binding protein family	weakly similar to ( 162) AT1G02065 | Symbols: SPL8 | SPL8 (SQUAMOSA PROMOTER BINDING PROTEIN-LIKE 8); DNA binding | chr1:365625-367149 FORWARDweakly similar to ( 150) LG1_MAIZE LIGULELESS1 protein - Zea mays (Maize)moderately similar to ( 298) loc_os06g44860 12006.m09013 protein SBP-domain protein 4, putative, expressed seq=cds; coord=6:95069222..95072530:-1; parent_gene=GRMZM2G101499			16.9907	0.189961
GRMZM2G111136	GRMZM2G111136_T01	SBP-domain protein1	27.3.28	RNA.regulation of transcription.SBP,Squamosa promoter binding protein family	weakly similar to ( 133) AT1G02065 | Symbols: SPL8 | SPL8 (SQUAMOSA PROMOTER BINDING PROTEIN-LIKE 8); DNA binding | chr1:365625-367149 FORWARDweakly similar to ( 127) LG1_MAIZE LIGULELESS1 protein - Zea mays (Maize)moderately similar to ( 228) loc_os02g08070 12002.m06153 protein SBP-domain protein 1, putative, expressed seq=cds; coord=5:88791487..88794405:1; parent_gene=GRMZM2G111136			6.3299
GRMZM2G078077	GRMZM2G078077_T01	TCP-domain protein	27.3.29	RNA.regulation of transcription.TCP transcription factor family	weakly similar to ( 119) AT5G23280 | Symbols: | TCP family transcription factor, putative | chr5:7843017-7843769 FORWARDweakly similar to ( 141) loc_os02g42380 12002.m09273 protein TCP-domain protein, putative, expressed seq=cds; coord=4:145614348..145615398:1; parent_gene=GRMZM2G078077			12.9673	0.38661
GRMZM2G142918	GRMZM2G142918_T01	hypothetical protein LOC100191895	27.3.99	RNA.regulation of transcription.unclassified	moderately similar to ( 378) AT1G79720 | Symbols: | aspartyl protease family protein | chr1:29997259-29998951 REVERSEhighly similar to ( 585) loc_os09g25570 12009.m05709 protein aspartic proteinase nepenthesin-2 precursor, putative, expressed seq=cds; coord=7:117694874..117697520:1; parent_gene=GRMZM2G142918			4.96772	0.40878	0.720207
GRMZM2G067313	GRMZM2G067313_T01	hypothetical protein LOC100304423	27.3.99	RNA.regulation of transcription.unclassified	highly similar to ( 655) AT4G31540 | Symbols: ATEXO70G1 | ATEXO70G1 (exocyst subunit EXO70 family protein G1); protein binding | chr4:15284739-15286802 REVERSEhighly similar to ( 965) loc_os02g05620 12002.m05910 protein protein binding protein, putative, expressed seq=cds; coord=5:80187987..80190673:1; parent_gene=GRMZM2G067313			5.21908	0.30244	0.266426
GRMZM2G070455	GRMZM2G070455_T01		27.3.99	RNA.regulation of transcription.unclassified	moderately similar to ( 302) AT2G03200 | Symbols: | aspartyl protease family protein | chr2:966506-967891 REVERSEmoderately similar to ( 365) loc_os03g20290 12003.m07439 protein aspartic proteinase nepenthesin-1 precursor, putative, expressed seq=cds; coord=9:8741089..8742568:-1; parent_gene=GRMZM2G070455			10.4097	0.686364	0.322471
GRMZM2G346113	GRMZM2G346113_T01		27.3.99	RNA.regulation of transcription.unclassified	moderately similar to ( 265) AT3G51950 | Symbols: | zinc finger (CCCH-type) family protein / RNA recognition motif (RRM)-containing protein | chr3:19278244-19280407 REVERSEmoderately similar to ( 241) loc_os07g48410 12007.m29333 protein nucleic acid binding protein, putative, expressed seq=cds; coord=4:185386051..185390201:-1; parent_gene=GRMZM2G346113			8.95346	0.396959	0.186501
GRMZM2G084046	GRMZM2G084046_T03	hypothetical protein LOC100191495	27.3.99	RNA.regulation of transcription.unclassified	moderately similar to ( 266) AT1G30320 | Symbols: | remorin family protein | chr1:10680348-10682852 FORWARDhighly similar to ( 679) loc_os04g52920 12004.m10185 protein DNA binding protein, putative, expressed seq=cds; coord=2:9085091..9088744:-1; parent_gene=GRMZM2G084046			41.7706	1.16606
GRMZM2G031963	GRMZM2G031963_T01		27.3.32	RNA.regulation of transcription.WRKY domain transcription factor family	moderately similar to ( 383) AT5G56270 | Symbols: WRKY2, ATWRKY2 | WRKY2; transcription factor | chr5:22780816-22783137 FORWARDhighly similar to ( 550) loc_os04g39570 12004.m35157 protein OsWRKY35v1 - Superfamily of rice TFs having WRKY and zinc finger domains, expressed seq=cds; coord=10:124659347..124664396:1; parent_gene=GRMZM2G031963	1.90698		5.62133	0.158412
GRMZM5G816457	GRMZM5G816457_T01	hypothetical protein LOC100383070	27.3.32	RNA.regulation of transcription.WRKY domain transcription factor family	moderately similar to ( 378) AT5G56270 | Symbols: WRKY2, ATWRKY2 | WRKY2; transcription factor | chr5:22780816-22783137 FORWARDhighly similar to ( 615) loc_os04g39570 12004.m35157 protein OsWRKY35v1 - Superfamily of rice TFs having WRKY and zinc finger domains, expressed seq=cds; coord=2:38760033..38765436:1; parent_gene=GRMZM5G816457	1.12945		30.6624
GRMZM5G821755	GRMZM5G821755_T01	hypothetical protein LOC100277167	27.3.80	RNA.regulation of transcription.zf-HD	weakly similar to ( 168) AT1G14440 | Symbols: AtHB31 | AtHB31 (ARABIDOPSIS THALIANA HOMEOBOX PROTEIN 31); DNA binding / transcription factor | chr1:4939076-4940014 REVERSEmoderately similar to ( 252) loc_os12g10630 12012.m05046 protein ZF-HD homeobox protein, putative, expressed seq=cds; coord=3:136906412..136908393:1; parent_gene=GRMZM5G821755			12.4519	0.470015
GRMZM2G141386	GRMZM2G141386_T01	hypothetical protein LOC100191956	27.4	RNA.RNA binding	weakly similar to ( 127) AT3G54770 | Symbols: | RNA recognition motif (RRM)-containing protein | chr3:20273863-20275731 REVERSEmoderately similar to ( 214) loc_os03g17760 12003.m07201 protein RNA recognition motif family protein, expressed seq=cds; coord=1:43764764..43767544:-1; parent_gene=GRMZM2G141386			26.5923	0.754554	0.221568
GRMZM2G327247	GRMZM2G327247_T01		27.2	RNA.transcription	moderately similar to ( 327) AT2G19930 | Symbols: | RNA-dependent RNA polymerase family protein | chr2:8607533-8612441 REVERSEhighly similar to ( 501) loc_os01g10130 12001.m07635 protein RNA-directed RNA polymerase, putative, expressed seq=cds; coord=2:107317508..107363234:-1; parent_gene=GRMZM2G327247			8.36702	0.987602	0.497143
GRMZM2G151227	GRMZM2G151227_T01	Chalcone synthase WHP1 (EC 2.3.1.74)(Naringenin-chalcone synthase WHP1)(White pollen)	16.8.2	secondary metabolism.flavonoids.chalcones	highly similar to ( 644) AT5G13930 | Symbols: CHS, TT4, ATCHS | TT4 (TRANSPARENT TESTA 4); naringenin-chalcone synthase | chr5:4488762-4490035 FORWARDhighly similar to ( 743) CHS2_MAIZE Chalcone synthase C2 (EC 2.3.1.74) (Naringenin-chalcone synthase C2) - Zea mays (Maize)highly similar to ( 702) loc_os11g32650 12011.m07166 protein chalcone synthase, putative, expressed seq=cds; coord=2:223888706…			42.5035	1.11813	30.6001
GRMZM2G377451	GRMZM2G377451_T01		16.2	secondary metabolism.phenylpropanoids	moderately similar to ( 305) AT4G24520 | Symbols: ATR1, AR1 | ATR1 (ARABIDOPSIS P450 REDUCTASE 1); NADPH-hemoprotein reductase | chr4:12663065-12667066 REVERSEmoderately similar to ( 317) NCPR_CATRO NADPH--cytochrome P450 reductase (EC 1.6.2.4) (CPR) (P450R) - Catharanthus roseus (Rosy periwinkle) (Madagascar periwinkle)moderately similar to ( 349) loc_os04g55960 12004.m10487 protein NADPH--cytoc…			7.70454
GRMZM2G077227	GRMZM2G077227_T01	calmodulin binding protein	30.3	signalling.calcium	weakly similar to ( 193) AT2G26180 | Symbols: IQD6 | IQD6 (IQ-domain 6); calmodulin binding | chr2:11143433-11144982 REVERSEmoderately similar to ( 479) loc_os01g09790 12001.m07603 protein calmodulin binding protein, putative, expressed seq=cds; coord=3:5994048..5997048:1; parent_gene=GRMZM2G077227			13.062	0.191936
GRMZM5G892879	GRMZM5G892879_T01	calmodulin binding protein	30.3	signalling.calcium	moderately similar to ( 230) AT2G26180 | Symbols: IQD6 | IQD6 (IQ-domain 6); calmodulin binding | chr2:11143433-11144982 REVERSEmoderately similar to ( 378) loc_os01g51230 12001.m11304 protein calmodulin binding protein, putative, expressed seq=cds; coord=6:161824749..161827639:1; parent_gene=GRMZM5G892879	4.30044		9.63495	0.691425	0.270707
GRMZM2G052740	GRMZM2G052740_T01	hypothetical protein LOC100272658	30.3	signalling.calcium	highly similar to ( 866) AT3G20290 | Symbols: ATEHD1 | ATEHD1 (EPS15 HOMOLOGY DOMAIN 1); GTP binding / GTPase/ calcium ion binding | chr3:7075057-7078655 REVERSEhighly similar to ( 993) loc_os02g06340 12002.m05982 protein EH-domain-containing protein 1, putative, expressed seq=cds; coord=4:237135911..237140378:1; parent_gene=GRMZM2G052740	0.221431		8.40496	0.735767	0.216051
GRMZM2G170766	GRMZM2G170766_T01		30.3	signalling.calcium	very weakly similar to (88.6) AT3G16490 | Symbols: IQD26 | IQD26 (IQ-domain 26); calmodulin binding | chr3:5603962-5605489 REVERSEmoderately similar to ( 327) loc_os05g09520 12005.m05465 protein IQ calmodulin-binding motif family protein, expressed seq=cds; coord=8:108812709..108814523:1; parent_gene=GRMZM2G170766			9.10668
GRMZM2G162020	GRMZM2G162020_T01		30.3	signalling.calcium	moderately similar to ( 230) AT4G00820 | Symbols: iqd17 | iqd17 (IQ-domain 17); calmodulin binding | chr4:349300-351307 FORWARDmoderately similar to ( 459) loc_os08g02250 12008.m04369 protein calmodulin binding protein, putative, expressed seq=cds; coord=4:38287393..38289776:-1; parent_gene=GRMZM2G162020			9.61802
GRMZM2G016923	GRMZM2G016923_T01	Putative uncharacterized protein	30.5	signalling.G-proteins	moderately similar to ( 322) AT3G61670 | Symbols: | unknown protein | chr3:22819052-22821870 FORWARDnearly identical (1086) loc_os02g15820 12002.m33631 protein expressed protein seq=cds; coord=4:224234239..224239158:-1; parent_gene=GRMZM2G016923			6.71689	0.342027	0.160693
GRMZM2G065423	GRMZM2G065423_T01	hypothetical protein LOC100279236	30.5	signalling.G-proteins	highly similar to ( 550) AT5G02010 | Symbols: ATROPGEF7, ROPGEF7 | ROPGEF7; Rho guanyl-nucleotide exchange factor | chr5:383493-385698 FORWARDhighly similar to ( 788) loc_os01g62990 12001.m12417 protein pollen-specific kinase partner protein, putative, expressed seq=cds; coord=3:179409310..179413931:1; parent_gene=GRMZM2G065423			4.91476	0.14653
GRMZM2G143253	GRMZM2G143253_T01	rac GTPase activating protein	30.5	signalling.G-proteins	moderately similar to ( 389) AT4G03100 | Symbols: | rac GTPase activating protein, putative | chr4:1374361-1375913 FORWARDhighly similar to ( 535) loc_os07g22580 12007.m06543 protein rac GTPase activating protein, putative, expressed seq=cds; coord=7:33691431..33695120:-1; parent_gene=GRMZM2G143253			18.0365	0.227634
GRMZM2G102946	GRMZM2G102946_T01	Rho-related protein from plants 5	30.5	signalling.G-proteins	moderately similar to ( 349) AT3G48040 | Symbols: ARAC8, ATROP10, ROP10, ATRAC8 | ROP10 (RHO-RELATED PROTEIN FROM PLANTS 10); GTP binding / GTPase | chr3:17731561-17733241 FORWARDmoderately similar to ( 394) RAC4_ORYSA Rac-like GTP-binding protein 4 (OsRac4) (GTPase protein ROP4) - Oryza sativa (Rice)moderately similar to ( 394) loc_os06g12790 12006.m32028 protein rac-like GTP-binding protein 4, …			8.36837		0.553984
GRMZM2G377615	GRMZM2G377615_T01	hypothetical protein LOC100274290	30.5	signalling.G-proteins	moderately similar to ( 409) AT3G24620 | Symbols: ATROPGEF8, ROPGEF8 | ROPGEF8; Rho guanyl-nucleotide exchange factor | chr3:8980695-8982793 REVERSEhighly similar to ( 552) loc_os05g48640 12005.m08935 protein pollen-specific kinase partner protein, putative, expressed seq=cds; coord=6:164141521..164144243:-1; parent_gene=GRMZM2G377615	23.9705		7.85849	1.28148	1.15783
GRMZM2G446047	GRMZM2G446047_T01		30.5	signalling.G-proteins	weakly similar to ( 144) AT5G02390 | Symbols: | unknown protein | chr5:508834-511710 REVERSEnearly identical (1068) loc_os12g38260 12012.m07612 protein expressed protein seq=cds; coord=1:154783575..154788308:1; parent_gene=GRMZM2G446047	70.2034		0.460949	5.45247	2.59883
GRMZM2G448883	GRMZM2G448883_T01	phi-1-like phosphate-induced protein	30.1.1	signalling.in sugar and nutrient physiology	moderately similar to ( 295) AT4G08950 | Symbols: EXO | EXO (EXORDIUM) | chr4:5740378-5741322 FORWARDmoderately similar to ( 433) loc_os02g52040 12002.m10235 protein phi-1-like phosphate-induced protein, putative, expressed seq=cds; coord=4:180245812..180247211:1; parent_gene=GRMZM2G448883			28.781	2.46699	1.70449
GRMZM2G083759	GRMZM2G083759_T01	signal transducer (LOC100281544), mRNA	30.11	signalling.light	highly similar to ( 558) AT4G31820 | Symbols: ENP, NPY1, MAB4 | ENP (ENHANCER OF PINOID); protein binding / signal transducer | chr4:15390788-15393627 REVERSEmoderately similar to ( 333) NPH3_ORYSA Coleoptile phototropism protein 1 (Non-phototropic hypocotyl 3-like protein) (NPH3-like protein) - Oryza sativa (Rice)nearly identical (1040) loc_os09g25330 12009.m05685 protein signal transducer, puta…			5.35927	0.798914	2.34593
GRMZM2G180490	GRMZM2G180490_T01		30.11	signalling.light	weakly similar to ( 144) AT3G49900 | Symbols: | BTB/POZ domain-containing protein | chr3:18500635-18502614 REVERSEmoderately similar to ( 321) loc_os07g39850 12007.m08227 protein expressed protein seq=cds; coord=7:161948926..161953678:-1; parent_gene=GRMZM2G180490			8.06478	1.74639
GRMZM2G116010	GRMZM2G116010_T01		30.4.1	signalling.phosphinositides.phosphatidylinositol-4-phosphate 5-kinase	highly similar to ( 612) AT3G56960 | Symbols: PIP5K4 | PIP5K4 (PHOSPHATIDYL INOSITOL MONOPHOSPHATE 5 KINASE 4); 1-phosphatidylinositol-4-phosphate 5-kinase | chr3:21080957-21083885 FORWARDmoderately similar to ( 392) PI5K1_ORYSA Phosphatidylinositol-4-phosphate 5-kinase 1 precursor (EC 2.7.1.68) (1-phosphatidylinositol-4-phosphate kinase) (PIP5K) (PtdIns(4)P-5-kinase) (Diphosphoinositide kinase) …	65.0551		1.11521	7.1375	5.23965
GRMZM2G465771	GRMZM2G465771_T01	hypothetical protein LOC100381972	30.2.3	signalling.receptor kinases.leucine rich repeat III	highly similar to ( 565) AT5G58300 | Symbols: | leucine-rich repeat transmembrane protein kinase, putative | chr5:23572821-23574871 FORWARDweakly similar to ( 171) PSKR_DAUCA Phytosulfokine receptor precursor (EC 2.7.11.1) (Phytosulfokine LRR receptor kinase) - Daucus carota (Carrot)highly similar to ( 861) loc_os01g60330 12001.m12161 protein ATP binding protein, putative, expressed seq=cds; coor…			9.88027	0.824008
GRMZM2G309897	GRMZM2G309897_T01		30.2.3	signalling.receptor kinases.leucine rich repeat III	moderately similar to ( 428) AT1G68400 | Symbols: | leucine-rich repeat transmembrane protein kinase, putative | chr1:25646401-25648916 REVERSEweakly similar to ( 131) PSKR_DAUCA Phytosulfokine receptor precursor (EC 2.7.11.1) (Phytosulfokine LRR receptor kinase) - Daucus carota (Carrot)highly similar to ( 817) loc_os01g04230 12001.m07059 protein receptor kinase, putative, expressed seq=cds; coor…			5.85061
GRMZM2G066274	GRMZM2G066274_T01	hypothetical protein LOC100384795 (LOC100384795), mRNA	30.2.3	signalling.receptor kinases.leucine rich repeat III	moderately similar to ( 413) AT3G51740 | Symbols: IMK2 | IMK2 (INFLORESCENCE MERISTEM RECEPTOR-LIKE KINASE 2); ATP binding / kinase/ protein kinase/ protein serine/threonine kinase | chr3:19189248-19191842 FORWARDweakly similar to ( 183) PSKR_DAUCA Phytosulfokine receptor precursor (EC 2.7.11.1) (Phytosulfokine LRR receptor kinase) - Daucus carota (Carrot)nearly identical (1104) loc_os03g18630 12…			5.19248
GRMZM2G089819	GRMZM2G089819_T01	brassinosteroid LRR receptor kinase	30.2.3	signalling.receptor kinases.leucine rich repeat III	moderately similar to ( 426) AT3G51740 | Symbols: IMK2 | IMK2 (INFLORESCENCE MERISTEM RECEPTOR-LIKE KINASE 2); ATP binding / kinase/ protein kinase/ protein serine/threonine kinase | chr3:19189248-19191842 FORWARDweakly similar to ( 181) PSKR_DAUCA Phytosulfokine receptor precursor (EC 2.7.11.1) (Phytosulfokine LRR receptor kinase) - Daucus carota (Carrot)highly similar to ( 899) loc_os11g01620 1…			9.18837
GRMZM2G113373	GRMZM2G113373_T01	Putative uncharacterized protein	30.2.6	signalling.receptor kinases.leucine rich repeat VI	highly similar to ( 611) AT5G14210 | Symbols: | leucine-rich repeat transmembrane protein kinase, putative | chr5:4578503-4581374 REVERSEweakly similar to ( 147) PSKR_DAUCA Phytosulfokine receptor precursor (EC 2.7.11.1) (Phytosulfokine LRR receptor kinase) - Daucus carota (Carrot)highly similar to ( 769) loc_os11g20360 12011.m28791 protein ATP binding protein, putative, expressed seq=cds; coord=…			18.4917	0.64476
GRMZM2G068398	GRMZM2G068398_T01		30.2.11	signalling.receptor kinases.leucine rich repeat XI	highly similar to ( 604) AT5G65700 | Symbols: BAM1 | BAM1 (BARELY ANY MERISTEM 1); ATP binding / kinase/ protein serine/threonine kinase | chr5:26281826-26284945 FORWARDweakly similar to ( 179) RPK1_IPONI Receptor-like protein kinase precursor (EC 2.7.11.1) - Ipomoea nil (Japanese morning glory) (Pharbitis nil)highly similar to ( 645) loc_os11g12620 12011.m05454 protein receptor protein kinase CL…			3.22186	0.224677	0.131948
GRMZM2G138338	GRMZM2G138338_T01	hypothetical protein LOC100216746	30.2.11	signalling.receptor kinases.leucine rich repeat XI	highly similar to ( 611) AT3G28040 | Symbols: | leucine-rich repeat transmembrane protein kinase, putative | chr3:10435139-10438268 FORWARDmoderately similar to ( 258) RPK1_IPONI Receptor-like protein kinase precursor (EC 2.7.11.1) - Ipomoea nil (Japanese morning glory) (Pharbitis nil)nearly identical (1328) loc_os01g72700 12001.m13304 protein ATP binding protein, putative, expressed seq=cds; coo…			7.8494	0.109848
GRMZM2G145753	GRMZM2G145753_T01	hypothetical protein LOC100274594	30.2.11	signalling.receptor kinases.leucine rich repeat XI	highly similar to ( 825) AT3G56370 | Symbols: | leucine-rich repeat transmembrane protein kinase, putative | chr3:20899403-20902390 REVERSEmoderately similar to ( 307) RPK1_IPONI Receptor-like protein kinase precursor (EC 2.7.11.1) - Ipomoea nil (Japanese morning glory) (Pharbitis nil)nearly identical (1326) loc_os01g60670 12001.m12195 protein receptor-like protein kinase precursor, putative, exp…			11.6462	0.481573
GRMZM2G463904	GRMZM2G463904_T03	hypothetical protein LOC100383941	30.2.11	signalling.receptor kinases.leucine rich repeat XI	nearly identical (1282) AT2G26330 | Symbols: ER, QRP1 | ER (ERECTA); transmembrane receptor protein kinase | chr2:11208367-11213895 REVERSEmoderately similar to ( 473) RPK1_IPONI Receptor-like protein kinase precursor (EC 2.7.11.1) - Ipomoea nil (Japanese morning glory) (Pharbitis nil)nearly identical (1462) loc_os06g10230 12006.m32010 protein receptor-like protein kinase 5 precursor, putative, e…			124.466	0.452985
AY530952.1	AY530952.1_FGT001		30.99	signalling.unspecified	highly similar to ( 588) AT5G12080 | Symbols: MSL10 | MSL10 (MECHANOSENSITIVE CHANNEL OF SMALL CONDUCTANCE-LIKE 10); mechanically-gated ion channel | chr5:3898182-3900923 REVERSEhighly similar to ( 926) loc_os06g10410 12006.m05759 protein mechanosensitive ion channel family protein, expressed seq=cds; coord=6:108342670..108346539:-1; parent_gene=AY530952.1_FG001			6.48745
GRMZM2G429982	GRMZM2G429982_T01	LOC100284104	20.2	stress.abiotic	very weakly similar to (99.0) AT2G28790 | Symbols: | osmotin-like protein, putative | chr2:12354664-12355413 REVERSEweakly similar to ( 180) loc_os01g62260 12001.m12349 protein osmotin-like protein precursor, putative, expressed seq=cds; coord=3:181276458..181277675:1; parent_gene=GRMZM2G429982			157.137	1.66801	1.95918
GRMZM2G103512	GRMZM2G103512_T01	Putative uncharacterized protein	20.2.99	stress.abiotic.unspecified	moderately similar to ( 274) AT1G09560 | Symbols: GLP5 | GLP5 (GERMIN-LIKE PROTEIN 5); manganese ion binding / nutrient reservoir | chr1:3093896-3094639 FORWARDmoderately similar to ( 264) RHRE_PEA Rhicadhesin receptor precursor (Germin-like protein) - Pisum sativum (Garden pea)moderately similar to ( 336) loc_os01g18170 12001.m08359 protein rhicadhesin receptor precursor, putative, expressed seq…			12.5198	0.677777
GRMZM2G114057	GRMZM2G114057_T01	hypothetical protein LOC100193959	20.2.99	stress.abiotic.unspecified	weakly similar to ( 187) AT1G44760 | Symbols: | universal stress protein (USP) family protein | chr1:16896894-16898427 REVERSEmoderately similar to ( 248) loc_os01g65440 12001.m12655 protein universal stress protein family protein, expressed seq=cds; coord=8:165713440..165715862:-1; parent_gene=GRMZM2G114057			6.84237
GRMZM2G062576	GRMZM2G062576_T01		20.1	stress.biotic	moderately similar to ( 388) AT1G45616 | Symbols: AtRLP6 | AtRLP6 (Receptor Like Protein 6); protein binding | chr1:17183550-17186534 REVERSEmoderately similar to ( 207) PSKR_DAUCA Phytosulfokine receptor precursor (EC 2.7.11.1) (Phytosulfokine LRR receptor kinase) - Daucus carota (Carrot)nearly identical (1443) loc_os04g28210 12004.m07938 protein verticillium wilt disease resistance protein, put…			3.26763	0.54017	0.422975
GRMZM2G476523	GRMZM2G476523_T01	LOC100281263	20.1	stress.biotic	moderately similar to ( 280) AT1G73620 | Symbols: | thaumatin-like protein, putative / pathogenesis-related protein, putative | chr1:27681432-27682954 FORWARDmoderately similar to ( 204) TLP1_PRUPE Thaumatin-like protein 1 precursor (PpAZ44) - Prunus persica (Peach)moderately similar to ( 377) loc_os06g47600 12006.m09286 protein thaumatin-like protein precursor, putative, expressed seq=cds; coord…			16.3252	0.369053
GRMZM2G099981	GRMZM2G099981_T02	hypothetical protein LOC100273528	20.1	stress.biotic	moderately similar to ( 467) AT1G03440 | Symbols: | leucine-rich repeat family protein | chr1:852681-853874 FORWARDweakly similar to ( 123) PGIP1_ORYSA Polygalacturonase inhibitor 1 precursor (Polygalacturonase-inhibiting protein) (Floral organ regulator 1) - Oryza sativa (Rice)highly similar to ( 643) loc_os05g33690 12005.m27820 protein receptor-like protein kinase precursor, putative, expressed…			6.76547	0.361501
GRMZM2G481194	GRMZM2G481194_T01		20.1	stress.biotic	weakly similar to ( 130) AT5G66590 | Symbols: | allergen V5/Tpx-1-related family protein | chr5:26574255-26574812 FORWARDweakly similar to ( 131) ST14_SOLTU STS14 protein precursor - Solanum tuberosum (Potato)weakly similar to ( 124) loc_os03g52300 12003.m10207 protein conserved hypothetical protein seq=cds; coord=1:273298297..273299437:-1; parent_gene=GRMZM2G481194			10.3865
GRMZM2G151589	GRMZM2G151589_T01	hypothetical protein LOC100381471	20.1	stress.biotic	moderately similar to ( 249) AT4G38660 | Symbols: | thaumatin, putative | chr4:18066448-18067792 REVERSEweakly similar to ( 187) TP1A_MALDO Thaumatin-like protein 1a precursor (Allergen Mal d 2) (Mdtl1) (Pathogenesis-related protein 5a) (PR-5a) - Malus domestica (Apple) (Malus sylvestris)moderately similar to ( 306) loc_os10g05600 12010.m03965 protein thaumatin-like protein 1 precursor, putative,…			13.5155
GRMZM2G176651	GRMZM2G176651_T01	hypothetical protein LOC100383537	20.1	stress.biotic	moderately similar to ( 455) AT1G03440 | Symbols: | leucine-rich repeat family protein | chr1:852681-853874 FORWARDweakly similar to ( 114) RPK1_IPONI Receptor-like protein kinase precursor (EC 2.7.11.1) - Ipomoea nil (Japanese morning glory) (Pharbitis nil)highly similar to ( 620) loc_os05g33690 12005.m27820 protein receptor-like protein kinase precursor, putative, expressed seq=cds; coord=6:145…			4.51418
GRMZM2G085236	GRMZM2G085236_T01		34.16	transport.ABC transporters and multidrug resistance systems	nearly identical (1794) AT3G28860 | Symbols: ATMDR1, ATMDR11, PGP19, MDR11, MDR1, ATPGP19, ABCB19, ATABCB19 | ABCB19; ATPase, coupled to transmembrane movement of substances / auxin efflux transmembrane transporter | chr3:10870287-10877286 REVERSEhighly similar to ( 966) MDR_ORYSA Putative multidrug resistance protein (P-glycoprotein) - Oryza sativa (Rice)nearly identical (1890) loc_os04g38570 12…			10.325	0.0919501	0.108001
GRMZM5G870629	GRMZM5G870629_T01		34.16	transport.ABC transporters and multidrug resistance systems	nearly identical (1022) AT1G17840 | Symbols: WBC11, ABCG11, DSO, COF1, ATWBC11 | WBC11 (WHITE-BROWN COMPLEX HOMOLOG PROTEIN 11); ATPase, coupled to transmembrane movement of substances / fatty acid transporter | chr1:6142870-6145894 FORWARDweakly similar to ( 194) PDR2_ORYSA Probable pleiotropic drug resistance protein 2 - Oryza sativa (Rice)nearly identical (1120) loc_os10g35180 12010.m06341 pro…			6.73252	0.269806
GRMZM2G135199	GRMZM2G135199_T01	hypothetical protein LOC100194127	34.16	transport.ABC transporters and multidrug resistance systems	highly similar to ( 806) AT2G28070 | Symbols: | ABC transporter family protein | chr2:11956432-11959782 FORWARDweakly similar to ( 134) PDR13_ORYSA Pleiotropic drug resistance protein 13 - Oryza sativa (Rice)highly similar to ( 900) loc_os03g64200 12003.m101582 protein ATPase, coupled to transmembrane movement of substances, putative, expressed seq=cds; coord=1:299979011..299983870:-1; parent_gen…			6.38142	0.474497
GRMZM2G177314	GRMZM2G177314_T01	ATP-binding cassette sub-family G member 2	34.16	transport.ABC transporters and multidrug resistance systems	highly similar to ( 998) AT1G17840 | Symbols: WBC11, ABCG11, DSO, COF1, ATWBC11 | WBC11 (WHITE-BROWN COMPLEX HOMOLOG PROTEIN 11); ATPase, coupled to transmembrane movement of substances / fatty acid transporter | chr1:6142870-6145894 FORWARDweakly similar to ( 186) PDR4_ORYSA Pleiotropic drug resistance protein 4 - Oryza sativa (Rice)nearly identical (1100) loc_os10g35180 12010.m06341 protein ATP…			12.6434		0.177617
GRMZM2G125424	GRMZM2G125424_T04	hypothetical protein LOC100383541	34.16	transport.ABC transporters and multidrug resistance systems	nearly identical (1823) AT3G28860 | Symbols: ATMDR1, ATMDR11, PGP19, MDR11, MDR1, ATPGP19, ABCB19, ATABCB19 | ABCB19; ATPase, coupled to transmembrane movement of substances / auxin efflux transmembrane transporter | chr3:10870287-10877286 REVERSEhighly similar to ( 945) MDR_ORYSA Putative multidrug resistance protein (P-glycoprotein) - Oryza sativa (Rice)nearly identical (2060) loc_os04g38570 12…	0.213645		12.423	0.177474	0.729591
GRMZM2G137161	GRMZM2G137161_T01	amino acid/polyamine transporter II	34.3	transport.amino acids	moderately similar to ( 261) AT3G28960 | Symbols: | amino acid transporter family protein | chr3:10984245-10985767 REVERSEmoderately similar to ( 442) loc_os04g38680 12004.m08857 protein amino acid/polyamine transporter II, putative, expressed seq=cds; coord=2:42000195..42002952:-1; parent_gene=GRMZM2G137161			5.92819	0.692919	0.651101
GRMZM2G125832	GRMZM2G125832_T01	hypothetical protein LOC100381796	34.3	transport.amino acids	highly similar to ( 729) AT1G47670 | Symbols: | amino acid transporter family protein | chr1:17536834-17539486 REVERSEhighly similar to ( 813) loc_os12g30040 12012.m06817 protein amino acid transporter-like protein 1, putative, expressed seq=cds; coord=3:103798946..103802578:1; parent_gene=GRMZM2G125832			13.452	0.584644
GRMZM2G129413	GRMZM2G129413_T01	auxin import carrier1	34.3	transport.amino acids	highly similar to ( 708) AT2G21050 | Symbols: | amino acid permease, putative | chr2:9034289-9036439 FORWARDhighly similar to ( 761) LAX3_ORYSA Auxin transporter-like protein 3 - Oryza sativa (Rice)highly similar to ( 761) loc_os10g05690 12010.m03972 protein auxin transporter-like protein 3, putative, expressed seq=cds; coord=1:119652826..119656777:-1; parent_gene=GRMZM2G129413			13.7908
GRMZM2G086637	GRMZM2G086637_T01	patellin-5	34.99	transport.misc	moderately similar to ( 498) AT3G51670 | Symbols: | SEC14 cytosolic factor family protein / phosphoglyceride transfer family protein | chr3:19168912-19170848 FORWARDhighly similar to ( 705) loc_os05g27820 12005.m07070 protein patellin-5, putative, expressed seq=cds; coord=8:95125951..95129840:-1; parent_gene=GRMZM2G086637			19.3598	0.59266
GRMZM2G045781	GRMZM2G045781_T02	permease I	34.99	transport.misc	highly similar to ( 818) AT5G62890 | Symbols: | permease, putative | chr5:25243723-25246748 FORWARDhighly similar to ( 988) loc_os03g60880 12003.m35642 protein permease I, putative, expressed seq=cds; coord=1:294132867..294137036:1; parent_gene=GRMZM2G045781			22.4236		0.207593

## Sheet: 4B
	Genes expressed in MS, but absent from IMS
Locus	The longest transcript ID	Annotation (Maize sequence Project)	Bin (MapMan)	Bin Name (MapMan)	Description (MapMan)	RPKM (MP)	RPKM (MS)	RPKM (IMS)	RPKM (20MAP)	RPKM (3HAP)
GRMZM2G098875	GRMZM2G098875_T01	hypothetical protein LOC100381655	13.1.1.1.1	amino acid metabolism.synthesis.central amino acid metabolism.GABA.Glutamate decarboxylase	highly similar to ( 830) AT5G17330 | Symbols: GAD, GAD1 | GAD; calmodulin binding / glutamate decarboxylase | chr5:5711141-5714839 FORWARDhighly similar to ( 815) DCE_PETHY Glutamate decarboxylase (EC 4.1.1.15) (GAD) - Petunia hybrida (Petunia)highly similar to ( 912) loc_os03g13300 12003.m06776 protein glutamate decarboxylase, putative, expressed seq=cds; coord=9:144297855..144300816:-1; parent_…	0.885208	2.00483		4.83223	16.2869
GRMZM2G012546	GRMZM2G012546_T01	hypothetical protein LOC100384704 (LOC100384704), mRNA	24	Biodegradation of Xenobiotics	moderately similar to ( 238) AT5G06570 | Symbols: | hydrolase | chr5:2008075-2011013 REVERSEweakly similar to ( 113) GID1_ORYSA Gibberellin receptor GID1 (EC 3.-.-.-) (Gibberellin-insensitive dwarf protein 1) (Protein GIBBERELLIN INSENSITIVE DWARF1) - Oryza sativa (Rice)moderately similar to ( 385) loc_os07g06850 12007.m05145 protein gibberellin receptor GID1L2, putative, expressed seq=cds; coord…		11.7495		1.87825	8.27294
GRMZM2G099491	GRMZM2G099491_T01	hypothetical protein LOC100191200	10.5.3	cell wall.cell wall proteins.LRR	moderately similar to ( 390) AT3G22800 | Symbols: | leucine-rich repeat family protein / extensin family protein | chr3:8063063-8064475 REVERSEweakly similar to ( 118) RPK1_IPONI Receptor-like protein kinase precursor (EC 2.7.11.1) - Ipomoea nil (Japanese morning glory) (Pharbitis nil)highly similar to ( 588) loc_os03g58110 12003.m10723 protein systemin receptor SR160 precursor, putative, express…		10.6938		10.1122	20.5156
GRMZM2G122431	GRMZM2G122431_T01		10.2.1	cell wall.cellulose synthesis.cellulose synthase	moderately similar to ( 337) AT4G24000 | Symbols: ATCSLG2, CSLG2 | ATCSLG2; cellulose synthase/ transferase/ transferase, transferring glycosyl groups | chr4:12462142-12465471 FORWARDmoderately similar to ( 310) loc_os09g30120 12009.m22001 protein CSLE1 - cellulose synthase-like family E, expressed seq=cds; coord=3:145175850..145179191:1; parent_gene=GRMZM2G122431		8.02517		1.79102	1.64634
GRMZM5G800586	GRMZM5G800586_T01	hypothetical protein LOC100273184	10.6.3	cell wall.degradation.pectate lyases and polygalacturonases	moderately similar to ( 260) AT5G25610 | Symbols: RD22 | RD22; nutrient reservoir | chr5:8914498-8916684 REVERSEweakly similar to ( 106) EA30_VICFA Embryonic abundant protein VF30.1 precursor - Vicia faba (Broad bean)moderately similar to ( 404) loc_os01g53240 12001.m11493 protein dehydration-induced protein RD22-like protein 2, putative, expressed seq=cds; coord=3:200431764..200433851:-1; parent…	0.431595	376.026		132.415	58.2534
GRMZM2G110299	GRMZM2G110299_T01	xyloglucan endotransglucosylase/hydrolase protein 1	10.7	cell wall.modification	moderately similar to ( 276) AT3G25050 | Symbols: XTH3 | XTH3 (XYLOGLUCAN ENDOTRANSGLUCOSYLASE/HYDROLASE 3); hydrolase, acting on glycosyl bonds / xyloglucan:xyloglucosyl transferase | chr3:9126872-9128218 FORWARDmoderately similar to ( 241) XTH_WHEAT Probable xyloglucan endotransglucosylase/hydrolase precursor (EC 2.4.1.207) - Triticum aestivum (Wheat)moderately similar to ( 355) loc_os06g13040 …		35.9638		0.321208	10.9411
GRMZM2G095968	GRMZM2G095968_T01	expansin-like 3	10.7	cell wall.modification	moderately similar to ( 265) AT3G45970 | Symbols: ATEXLA1, EXPL1, ATEXPL1, ATHEXP BETA 2.1 | ATEXLA1 (ARABIDOPSIS THALIANA EXPANSIN-LIKE A1) | chr3:16896238-16897189 FORWARDmoderately similar to ( 379) EXLA1_ORYSA Expansin-like A1 precursor (OsEXLA1) (OsEXPL1) (OsaEXPb2.1) - Oryza sativa (Rice)moderately similar to ( 379) loc_os03g04020 12003.m101177 protein expansin-like 3 precursor, putative, e…		25.5106		11.0482	21.7481
GRMZM2G094990	GRMZM2G094990_T01	beta-expansin 1a (LOC100284795), mRNA	10.7	cell wall.modification	moderately similar to ( 205) AT1G65680 | Symbols: ATEXPB2, EXPB2, ATHEXP BETA 1.4 | ATEXPB2 (ARABIDOPSIS THALIANA EXPANSIN B2) | chr1:24427266-24428399 FORWARDmoderately similar to ( 373) EXPB3_ORYSA Expansin-B3 precursor (OsEXPB3) (Beta-expansin-3) (OsaEXPb1.10) - Oryza sativa (Rice)moderately similar to ( 373) loc_os10g40720 12010.m06840 protein beta-expansin 1a precursor, putative, expressed s…		29.099		24.0589	28.2586
GRMZM2G342246	GRMZM2G342246_T01	beta-expansin 7	10.7	cell wall.modification	moderately similar to ( 220) AT1G65680 | Symbols: ATEXPB2, EXPB2, ATHEXP BETA 1.4 | ATEXPB2 (ARABIDOPSIS THALIANA EXPANSIN B2) | chr1:24427266-24428399 FORWARDmoderately similar to ( 426) EXPB3_ORYSA Expansin-B3 precursor (OsEXPB3) (Beta-expansin-3) (OsaEXPb1.10) - Oryza sativa (Rice)moderately similar to ( 426) loc_os10g40720 12010.m06840 protein beta-expansin 1a precursor, putative, expressed s…		75.401		58.3342	119.769
GRMZM2G063566	GRMZM2G063566_T01	hypothetical protein LOC100217032	10.7	cell wall.modification	weakly similar to ( 186) AT4G25820 | Symbols: XTR9 | XTR9 (XYLOGLUCAN ENDOTRANSGLYCOSYLASE 9); hydrolase, acting on glycosyl bonds / hydrolase, hydrolyzing O-glycosyl compounds / xyloglucan:xyloglucosyl transferase | chr4:13130349-13131615 FORWARDmoderately similar to ( 276) XTH8_ORYSA Xyloglucan endotransglycosylase/hydrolase protein 8 precursor (EC 2.4.1.207) (End-xyloglucan transferase) (OsXTH…		54.651		79.1254	72.0488
GRMZM2G132442	GRMZM2G132442_T01	hypothetical protein LOC100274091	31.1	cell.organisation	moderately similar to ( 234) AT2G38760 | Symbols: ANNAT3 | ANNAT3 (ANNEXIN ARABIDOPSIS 3); calcium ion binding / calcium-dependent phospholipid binding | chr2:16201086-16202490 FORWARDmoderately similar to ( 237) ANX4_FRAAN Annexin-like protein RJ4 - Fragaria ananassa (Strawberry)moderately similar to ( 439) loc_os05g31760 12005.m07410 protein annexin-like protein RJ4, putative, expressed seq=cds…		20.8169		8.50273	9.83567
GRMZM2G004946	GRMZM2G004946_T01		33.99	development.unspecified	nearly identical (1098) AT5G19610 | Symbols: | sec7 domain-containing protein | chr5:6617746-6622045 REVERSEhighly similar to ( 723) loc_os03g46330 12003.m09652 protein pattern formation protein EMB30, putative, expressed seq=cds; coord=3:135305750..135310915:1; parent_gene=GRMZM2G004946	2.37503	2.02041		1.05865	1.86517
GRMZM2G111926	GRMZM2G111926_T01	Cytochrome c oxidoreductase	33.99	development.unspecified	very weakly similar to (90.1) AT4G15920 | Symbols: | INVOLVED IN: biological_process unknown; LOCATED IN: endomembrane system, integral to membrane, membrane; EXPRESSED IN: 23 plant structures; EXPRESSED DURING: 13 growth stages; CONTAINS InterPro DOMAIN/s: MtN3 and saliva related transmembrane protein, conserved region (InterPro:IPR018169), RAG1-activating protein 1 homologue (InterPro:IPR018179…	0.543088	1.14799		5.56407	23.3153
GRMZM2G439903	GRMZM2G439903_T01		33.99	development.unspecified	weakly similar to ( 177) AT3G44350 | Symbols: anac061 | anac061 (Arabidopsis NAC domain containing protein 61); transcription factor | chr3:16022836-16024487 REVERSEweakly similar to ( 108) NAC48_ORYSA NAC domain-containing protein 48 (ONAC048) - Oryza sativa (Rice)moderately similar to ( 245) loc_os11g05614 12011.m04758 protein NAC domain-containing protein 90, putative, expressed seq=cds; coord…		9.87544		5.23918	12.5354
GRMZM2G125441	GRMZM2G125441_T01	meiosis 5	33.99	development.unspecified	weakly similar to ( 120) loc_os06g35970 12006.m091719 protein meiosis 5, putative, expressed seq=cds; coord=9:75779466..75780869:-1; parent_gene=GRMZM2G125441		3.24193		17.6664	4.18996
GRMZM2G467893	GRMZM2G467893_T01	hypothetical protein LOC100273339	33.99	development.unspecified	highly similar to ( 561) AT2G28120 | Symbols: | nodulin family protein | chr2:11985934-11987667 FORWARDhighly similar to ( 781) loc_os03g47810 12003.m09794 protein nitrate and chloride transporter, putative, expressed seq=cds; coord=1:260744508..260747316:-1; parent_gene=GRMZM2G467893		456.622		39.3923	95.097
GRMZM5G872392	GRMZM5G872392_T01	hypothetical protein LOC100280206 (LOC100280206), mRNA	33.99	development.unspecified	moderately similar to ( 238) AT5G13170 | Symbols: SAG29 | SAG29 (SENESCENCE-ASSOCIATED PROTEIN 29) | chr5:4181331-4183171 REVERSEmoderately similar to ( 341) loc_os02g30910 12002.m08234 protein MTN3, putative, expressed seq=cds; coord=5:164854921..164858109:-1; parent_gene=GRMZM5G872392		85.5584		95.7678	39.6855
GRMZM2G173192	GRMZM2G173192_T01	hypothetical protein LOC100193279	5.1	fermentation.LDH	moderately similar to ( 422) AT4G17260 | Symbols: | L-lactate dehydrogenase, putative | chr4:9674057-9675309 FORWARDhighly similar to ( 528) LDH_MAIZE L-lactate dehydrogenase (EC 1.1.1.27) (LDH) - Zea mays (Maize)highly similar to ( 561) loc_os02g01510 12002.m05501 protein L-lactate dehydrogenase A, putative, expressed seq=cds; coord=5:67473287..67474604:1; parent_gene=GRMZM2G173192		8.04103		0.308291	8.50951
GRMZM2G466229	GRMZM2G466229_T01		17.2.3	hormone metabolism.auxin.induced-regulated-responsive-activated	very weakly similar to (85.5) AT4G00880 | Symbols: | auxin-responsive family protein | chr4:366692-367060 REVERSEweakly similar to ( 138) loc_os06g50040 12006.m09528 protein OsSAUR29 - Auxin-responsive SAUR gene family member, expressed seq=cds; coord=6:84324266..84324658:1; parent_gene=GRMZM2G466229	1.86695	23.6784		14.9917	4.25038
GRMZM2G378106	GRMZM2G378106_T01	indole-3-acetic acid amido synthetase	17.2.3	hormone metabolism.auxin.induced-regulated-responsive-activated	highly similar to ( 856) AT2G14960 | Symbols: GH3.1 | GH3.1 | chr2:6451659-6453670 REVERSEhighly similar to ( 998) GH38_ORYSA Probable indole-3-acetic acid-amido synthetase GH3.8 (EC 6.3.2.-) (Auxin-responsive GH3-like protein 8) (OsGH3-8) - Oryza sativa (Rice)highly similar to ( 998) loc_os07g40290 12007.m08271 protein indole-3-acetic acid-amido synthetase GH3.8, putative, expressed seq=cds; coo…		5.06222		10.1955	0.486798
GRMZM2G476538	GRMZM2G476538_T01	hypothetical protein LOC100191730	17.2.1	hormone metabolism.auxin.synthesis-degradation	moderately similar to ( 495) AT1G44350 | Symbols: ILL6 | ILL6; IAA-amino acid conjugate hydrolase/ metallopeptidase | chr1:16834749-16838201 REVERSEhighly similar to ( 673) loc_os06g47620 12006.m09288 protein IAA-amino acid hydrolase ILR1-like 6 precursor, putative, expressed seq=cds; coord=5:51665431..51670237:1; parent_gene=GRMZM2G476538	1.05621	7.69019		2.53467	7.78634
GRMZM2G174449	GRMZM2G174449_T01	hypothetical protein LOC100273307	17.5.2	hormone metabolism.ethylene.signal transduction	weakly similar to ( 136) AT3G50150 | Symbols: | unknown protein | chr3:18595809-18597551 REVERSEmoderately similar to ( 356) loc_os08g26850 12008.m06698 protein expressed protein seq=cds; coord=4:25070680..25072205:-1; parent_gene=GRMZM2G174449		10.3328		2.26329	39.7193
GRMZM2G153359	GRMZM2G153359_T01		17.6.1	hormone metabolism.gibberelin.synthesis-degradation	moderately similar to ( 303) AT4G21200 | Symbols: ATGA2OX8, GA2OX8 | GA2OX8 (GIBBERELLIN 2-OXIDASE 8); gibberellin 2-beta-dioxygenase | chr4:11302751-11304032 FORWARDweakly similar to ( 128) GAOX2_ORYSA Gibberellin 20 oxidase 2 (EC 1.14.11.-) (Gibberellin C-20 oxidase 2) (GA 20-oxidase 2) (Os20ox2) (Semidwarf-1 protein) - Oryza sativa (Rice)highly similar to ( 506) loc_os02g41954 12002.m09232 pro…		17.4326		30.0547	50.7021
GRMZM2G006964	GRMZM2G006964_T01	gibberellin 2-beta-dioxygenase 7	17.6.1.13	hormone metabolism.gibberelin.synthesis-degradation.GA2 oxidase	moderately similar to ( 310) AT4G21200 | Symbols: ATGA2OX8, GA2OX8 | GA2OX8 (GIBBERELLIN 2-OXIDASE 8); gibberellin 2-beta-dioxygenase | chr4:11302751-11304032 FORWARDweakly similar to ( 135) GAOX2_ORYSA Gibberellin 20 oxidase 2 (EC 1.14.11.-) (Gibberellin C-20 oxidase 2) (GA 20-oxidase 2) (Os20ox2) (Semidwarf-1 protein) - Oryza sativa (Rice)moderately similar to ( 476) loc_os04g44150 12004.m09373…	0.31235	5.61216		24.7792	77.8666
GRMZM2G155686	GRMZM2G155686_T01	hypothetical protein LOC100192514	17.6.1.13	hormone metabolism.gibberelin.synthesis-degradation.GA2 oxidase	weakly similar to ( 196) AT1G78440 | Symbols: ATGA2OX1 | ATGA2OX1 (gibberellin 2-oxidase 1); gibberellin 2-beta-dioxygenase | chr1:29511772-29512990 REVERSEweakly similar to ( 199) G2OX1_PEA Gibberellin 2-beta-dioxygenase 1 (EC 1.14.11.13) (Gibberellin 2-beta-hydroxylase 1) (Gibberellin 2-oxidase 1) (GA 2-oxidase 1) (Protein SLENDER) - Pisum sativum (Garden pea)moderately similar to ( 268) loc_os…		17.2538		4.72763	69.9957
GRMZM2G106303	GRMZM2G106303_T01	12-oxo-phytodienoic acid reductase1	17.7.1.5	hormone metabolism.jasmonate.synthesis-degradation.12-Oxo-PDA-reductase	moderately similar to ( 486) AT1G76680 | Symbols: OPR1, ATOPR1 | OPR1; 12-oxophytodienoate reductase | chr1:28776982-28778271 FORWARDhighly similar to ( 608) loc_os06g11290 12006.m05846 protein 12-oxophytodienoate reductase 2, putative, expressed seq=cds; coord=9:7393220..7394900:1; parent_gene=GRMZM2G106303		0.651108			10.0681
GRMZM2G040095	GRMZM2G040095_T02	lipoxygenase6	17.7.1.2	hormone metabolism.jasmonate.synthesis-degradation.lipoxygenase	highly similar to ( 644) AT3G22400 | Symbols: LOX5 | LOX5; electron carrier/ iron ion binding / lipoxygenase/ metal ion binding / oxidoreductase, acting on single donors with incorporation of molecular oxygen, incorporation of two atoms of oxygen | chr3:7927011-7931167 FORWARDhighly similar to ( 657) LOX4_ORYSA Probable lipoxygenase 4 (EC 1.13.11.12) - Oryza sativa (Rice)highly similar to ( 657) …		24.3979		22.8105	14.9419
GRMZM2G039009	GRMZM2G039009_T01		17.8.1	hormone metabolism.salicylic acid.synthesis-degradation	moderately similar to ( 213) AT1G19640 | Symbols: JMT | JMT (JASMONIC ACID CARBOXYL METHYLTRANSFERASE); jasmonate O-methyltransferase | chr1:6789166-6791708 REVERSEweakly similar to ( 179) BAMT_ANTMA Benzoate carboxyl methyltransferase (EC 2.1.1.-) (S-adenosyl-L-methionine:benzoic acid carboxyl methyltransferase) - Antirrhinum majus (Garden snapdragon)moderately similar to ( 312) loc_os06g20960 1…		22.7734		1.47621	22.1073
GRMZM2G106177	GRMZM2G106177_T01	erg28 like protein	11.8	lipid metabolism.exotics (steroids, squalene etc)	weakly similar to ( 128) AT1G10030 | Symbols: ERG28 | ERG28 (Arabidopsis homolog of yeast ergosterol28) | chr1:3273972-3275631 FORWARDweakly similar to ( 144) loc_os12g43670 12012.m08141 protein erg28 like protein, expressed seq=cds; coord=10:19236983..19237952:1; parent_gene=GRMZM2G106177		18.9055		2.70165	2.85593
GRMZM2G313011	GRMZM2G313011_T01	hypothetical protein LOC100280104 (LOC100280104), mRNA	11.8	lipid metabolism.exotics (steroids, squalene etc)	weakly similar to ( 103) AT5G54500 | Symbols: FQR1 | FQR1 (FLAVODOXIN-LIKE QUINONE REDUCTASE 1); FMN binding / oxidoreductase, acting on NADH or NADPH, quinone or similar compound as acceptor | chr5:22124674-22126256 FORWARDweakly similar to ( 115) loc_os05g42190 12005.m08392 protein flavoprotein wrbA, putative, expressed seq=cds; coord=6:156768291..156770088:-1; parent_gene=GRMZM2G313011		23.0695		6.77213	19.2442
GRMZM2G169240	GRMZM2G169240_T01		11.2.3	lipid metabolism.FA desaturation.omega 3 desaturase	moderately similar to ( 485) AT3G12120 | Symbols: FAD2 | FAD2 (FATTY ACID DESATURASE 2); delta12-fatty acid dehydrogenase/ omega-6 fatty acid desaturase | chr3:3860592-3861743 REVERSEmoderately similar to ( 494) FAD6E_BRAJU Omega-6 fatty acid desaturase, endoplasmic reticulum (EC 1.14.19.-) (Delta(12) desaturase) - Brassica juncea (Leaf mustard) (Indian mustard)highly similar to ( 635) loc_os07g2…		40.7464		4.15767	5.27939
GRMZM2G169261	GRMZM2G169261_T01	hypothetical protein LOC100273207	11.2.4	lipid metabolism.FA desaturation.omega 6 desaturase	moderately similar to ( 478) AT3G12120 | Symbols: FAD2 | FAD2 (FATTY ACID DESATURASE 2); delta12-fatty acid dehydrogenase/ omega-6 fatty acid desaturase | chr3:3860592-3861743 REVERSEmoderately similar to ( 485) FD6E2_SOYBN Omega-6 fatty acid desaturase, endoplasmic reticulum isozyme 2 (EC 1.14.19.-) - Glycine max (Soybean)highly similar to ( 577) loc_os07g23410 12007.m079661 protein omega-6 fatt…		20.7839		3.02507	2.55826
GRMZM2G154687	GRMZM2G154687_T01	triacylglycerol lipase	11.9.2.1	lipid metabolism.lipid degradation.lipases.triacylglycerol lipase	moderately similar to ( 360) AT4G18550 | Symbols: | lipase class 3 family protein | chr4:10225006-10226862 REVERSEhighly similar to ( 587) loc_os05g49840 12005.m09054 protein triacylglycerol lipase, putative, expressed seq=cds; coord=6:165626650..165628898:-1; parent_gene=GRMZM2G154687		10.8582		9.80791	27.8275
GRMZM2G058227	GRMZM2G058227_T01	LOC100283806	11.9.3.3	lipid metabolism.lipid degradation.lysophospholipases.glycerophosphodiester phosphodiesterase	moderately similar to ( 486) AT5G08030 | Symbols: | glycerophosphoryl diester phosphodiesterase family protein | chr5:2575152-2576770 REVERSEhighly similar to ( 581) loc_os03g40670 12003.m09142 protein glycerophosphoryl diester phosphodiesterase precursor, putative, expressed seq=cds; coord=1:249418817..249421594:1; parent_gene=GRMZM2G058227		156.378		56.154	113.83
GRMZM2G107839	GRMZM2G107839_T02	hypothetical protein LOC100274469	11.6	lipid metabolism.lipid transfer proteins etc	weakly similar to ( 109) AT5G59320 | Symbols: LTP3 | LTP3 (LIPID TRANSFER PROTEIN 3); lipid binding | chr5:23929051-23929492 FORWARDweakly similar to ( 135) NLTP3_HORVU Nonspecific lipid-transfer protein 3 precursor (LTP 3) (CW20) (CW-20) (CW-19) - Hordeum vulgare (Barley)weakly similar to ( 150) loc_os12g02340 12012.m26804 protein nonspecific lipid-transfer protein 3 precursor, putative, express…		1356.48		793.899	750.349
GRMZM2G156729	GRMZM2G156729_T01	glycerol-3-phosphate acyltransferase 1	11.3	lipid metabolism.Phospholipid synthesis	moderately similar to ( 319) AT4G01950 | Symbols: ATGPAT3, GPAT3 | GPAT3 (GLYCEROL-3-PHOSPHATE ACYLTRANSFERASE 3); acyltransferase | chr4:844597-846710 REVERSEmoderately similar to ( 457) loc_os03g61720 12003.m11052 protein glycerol-3-phosphate acyltransferase 1, putative, expressed seq=cds; coord=1:295442987..295445179:-1; parent_gene=GRMZM2G156729	0.269945	4.85025		2.24243	8.42838
GRMZM2G033767	GRMZM2G033767_T01		11.3	lipid metabolism.Phospholipid synthesis	moderately similar to ( 259) AT4G01950 | Symbols: ATGPAT3, GPAT3 | GPAT3 (GLYCEROL-3-PHOSPHATE ACYLTRANSFERASE 3); acyltransferase | chr4:844597-846710 REVERSEmoderately similar to ( 421) loc_os12g37600 12012.m07545 protein glycerol-3-phosphate acyltransferase 1, putative seq=cds; coord=3:128637817..128639721:1; parent_gene=GRMZM2G033767		5.67125		1.173	2.06664
GRMZM2G020320	GRMZM2G020320_T01	glycerol-3-phosphate acyltransferase 8	11.3	lipid metabolism.Phospholipid synthesis	moderately similar to ( 412) AT2G38110 | Symbols: ATGPAT6, GPAT6 | GPAT6 (GLYCEROL-3-PHOSPHATE ACYLTRANSFERASE 6); 1-acylglycerol-3-phosphate O-acyltransferase/ acyltransferase | chr2:15952816-15955364 REVERSEhighly similar to ( 623) loc_os02g02340 12002.m05583 protein glycerol-3-phosphate acyltransferase 8, putative, expressed seq=cds; coord=5:69114970..69116904:-1; parent_gene=GRMZM2G020320		15.3624		1.99489	13.5654
GRMZM2G166176	GRMZM2G166176_T01	hypothetical protein LOC100280283	11.3	lipid metabolism.Phospholipid synthesis	moderately similar to ( 419) AT3G11430 | Symbols: ATGPAT5, GPAT5 | GPAT5 (GLYCEROL-3-PHOSPHATE ACYLTRANSFERASE 5); 1-acylglycerol-3-phosphate O-acyltransferase/ acyltransferase/ organic anion transmembrane transporter | chr3:3595911-3597678 FORWARDhighly similar to ( 552) loc_os05g38350 12005.m08014 protein glycerol-3-phosphate acyltransferase 8, putative, expressed seq=cds; coord=8:116118395..11…		6.25659		3.36937	43.5328
GRMZM2G070172	GRMZM2G070172_T01	hypothetical protein LOC100383492	2.2.2.1	major CHO metabolism.degradation.starch.starch cleavage	moderately similar to ( 463) AT4G25000 | Symbols: ATAMY1, AMY1 | AMY1 (ALPHA-AMYLASE-LIKE); alpha-amylase | chr4:12852109-12853825 REVERSEhighly similar to ( 748) AMY3D_ORYSA Alpha-amylase isozyme 3D precursor (EC 3.2.1.1) (1,4-alpha-D-glucan glucanohydrolase) - Oryza sativa (Rice)highly similar to ( 748) loc_os08g36910 12008.m26515 protein alpha-amylase isozyme 3D precursor, putative, expressed …		9.41103		0.246558	19.1134
GRMZM2G074781	GRMZM2G074781_T01	hypothetical protein LOC100273029	2.2.2.1	major CHO metabolism.degradation.starch.starch cleavage	highly similar to ( 509) AT4G25000 | Symbols: ATAMY1, AMY1 | AMY1 (ALPHA-AMYLASE-LIKE); alpha-amylase | chr4:12852109-12853825 REVERSEhighly similar to ( 756) AMY1_HORVU Alpha-amylase type A isozyme precursor (EC 3.2.1.1) (1,4-alpha-D-glucan glucanohydrolase) (AMY1) (Low pI alpha-amylase) - Hordeum vulgare (Barley)highly similar to ( 743) loc_os06g49970 12006.m31931 protein alpha-amylase isozyme …		12.3923			8.36006
GRMZM2G103055	GRMZM2G103055_T01	alpha-amylase	2.2.2.1	major CHO metabolism.degradation.starch.starch cleavage	highly similar to ( 513) AT4G25000 | Symbols: ATAMY1, AMY1 | AMY1 (ALPHA-AMYLASE-LIKE); alpha-amylase | chr4:12852109-12853825 REVERSEhighly similar to ( 747) AMY1_ORYSA Alpha-amylase precursor (EC 3.2.1.1) (1,4-alpha-D-glucan glucanohydrolase) (Isozyme 1B) - Oryza sativa (Rice)highly similar to ( 748) loc_os02g52700 12002.m10300 protein alpha-amylase precursor, putative, expressed seq=cds; coord…		0.754494			15.1842
GRMZM2G478568	GRMZM2G478568_T01	Nicotianamine synthase 3	15.2	metal handling.binding, chelation and storage	moderately similar to ( 217) AT1G56430 | Symbols: ATNAS4, NAS4 | NAS4 (NICOTIANAMINE SYNTHASE 4); nicotianamine synthase | chr1:21137023-21137997 FORWARDmoderately similar to ( 407) NAS3_ORYSA Nicotianamine synthase 3 (EC 2.5.1.43) (S-adenosyl-L-methionine:S-adenosyl-L-methionine:S-adenosyl-methionine 3-amino-3-carboxypropyltransferase 3) (OsNAS3) - Oryza sativa (Rice)moderately similar to ( 407)…		8.59076		2.77316	47.4425
GRMZM2G315401	GRMZM2G315401_T01	hypothetical protein LOC100383094	3.5	minor CHO metabolism.others	moderately similar to ( 313) AT3G47800 | Symbols: | aldose 1-epimerase family protein | chr3:17634971-17636998 FORWARDhighly similar to ( 541) loc_os04g38540 12004.m08844 protein aldose 1-epimerase, putative, expressed seq=cds; coord=2:42364936..42367545:-1; parent_gene=GRMZM2G315401	2.02382	5.92338		1.68118	6.37963
GRMZM2G126062	GRMZM2G126062_T01	hypothetical protein LOC100274507	3.5	minor CHO metabolism.others	moderately similar to ( 316) AT1G59960 | Symbols: | aldo/keto reductase, putative | chr1:22071410-22073067 REVERSEmoderately similar to ( 332) NADO1_ORYSA Probable NAD(P)H-dependent oxidoreductase 1 (EC 1.1.1.-) - Oryza sativa (Rice)moderately similar to ( 464) loc_os04g37490 12004.m08738 protein NAD(P)H-dependent oxidoreductase, putative, expressed seq=cds; coord=2:44795877..44798393:-1; parent_…		34.1147		6.04086	111.783
GRMZM2G165919	GRMZM2G165919_T01	galactinol synthase 1	3.1.1.2	minor CHO metabolism.raffinose family.galactinol synthases.putative	highly similar to ( 506) AT2G47180 | Symbols: AtGolS1 | AtGolS1 (Arabidopsis thaliana galactinol synthase 1); transferase, transferring glycosyl groups / transferase, transferring hexosyl groups | chr2:19369049-19370372 REVERSEhighly similar to ( 588) loc_os03g20120 12003.m07424 protein galactinol synthase 3, putative, expressed seq=cds; coord=1:51534145..51536353:1; parent_gene=GRMZM2G165919		36.5567		44.8305	10.8903
GRMZM2G152975	GRMZM2G152975_T01	hypothetical protein LOC100383565	26.11.1	misc.alcohol dehydrogenases	moderately similar to ( 450) AT1G64710 | Symbols: | alcohol dehydrogenase, putative | chr1:24044836-24046313 FORWARDmoderately similar to ( 370) ADH2_SOLTU Alcohol dehydrogenase 2 (EC 1.1.1.1) - Solanum tuberosum (Potato)highly similar to ( 593) loc_os10g07229 12010.m04111 protein alcohol dehydrogenase 2, putative, expressed seq=cds; coord=1:122471199..122475285:-1; parent_gene=GRMZM2G152975	0.264543	50.3279		57.2463	231.53
GRMZM2G019619	GRMZM2G019619_T01	hypothetical protein LOC100192534	26.4	misc.beta 1,3 glucan hydrolases	moderately similar to ( 415) AT2G27500 | Symbols: | glycosyl hydrolase family 17 protein | chr2:11752364-11753514 REVERSEmoderately similar to ( 265) E13B_WHEAT Glucan endo-1,3-beta-glucosidase precursor (EC 3.2.1.39) ((1->3)-beta-glucan endohydrolase) ((1->3)-beta-glucanase) (Beta-1,3-endoglucanase) - Triticum aestivum (Wheat)highly similar to ( 524) loc_os01g64170 12001.m150784 protein glucan e…	0.481754	14.2568		5.20249	6.58069
GRMZM2G055101	GRMZM2G055101_T01		26.4	misc.beta 1,3 glucan hydrolases	highly similar to ( 592) AT4G33840 | Symbols: | glycosyl hydrolase family 10 protein | chr4:16223694-16226095 REVERSEhighly similar to ( 879) loc_os03g10478 12003.m06501 protein 1,4-beta-xylanase, putative, expressed seq=cds; coord=1:22639252..22643698:1; parent_gene=GRMZM2G055101		0.244782			3.84156
GRMZM2G061403	GRMZM2G061403_T01		26.4.1	misc.beta 1,3 glucan hydrolases.glucan endo-1,3-beta-glucosidase	moderately similar to ( 256) AT3G57260 | Symbols: BGL2, PR2, BG2, PR-2 | BGL2 (BETA-1,3-GLUCANASE 2); cellulase/ glucan 1,3-beta-glucosidase/ hydrolase, hydrolyzing O-glycosyl compounds | chr3:21188709-21189822 REVERSEmoderately similar to ( 339) E13E_HORVU Glucan endo-1,3-beta-glucosidase GV (EC 3.2.1.39) ((1->3)-beta-glucan endohydrolase GV) ((1->3)-beta-glucanase isoenzyme GV) (Beta-1,3-endogl…		1.62686			16.0198
GRMZM2G013082	GRMZM2G013082_T01		26.1	misc.cytochrome P450	highly similar to ( 670) AT5G23190 | Symbols: CYP86B1 | CYP86B1; electron carrier/ heme binding / iron ion binding / monooxygenase/ oxygen binding | chr5:7803478-7805659 REVERSEweakly similar to ( 114) C97B2_SOYBN Cytochrome P450 97B2 (EC 1.14.-.-) - Glycine max (Soybean)highly similar to ( 830) loc_os10g34480 12010.m06272 protein cytochrome P450 86A2, putative, expressed seq=cds; coord=5:2644369…	1.40496	9.48062		0.359105	3.47978
GRMZM2G079484	GRMZM2G079484_T01		26.1	misc.cytochrome P450	moderately similar to ( 213) AT4G13290 | Symbols: CYP71A19 | CYP71A19; electron carrier/ heme binding / iron ion binding / monooxygenase/ oxygen binding | chr4:7740681-7742670 FORWARDmoderately similar to ( 263) C71D8_SOYBN Cytochrome P450 71D8 (EC 1.14.-.-) (P450 CP7) - Glycine max (Soybean)highly similar to ( 542) loc_os09g10340 12009.m04299 protein cytochrome P450 71D7, putative, expressed seq…	1.12335	3.90109		10.9314	37.4227
GRMZM2G162758	GRMZM2G162758_T01	hypothetical protein LOC100217282	26.1	misc.cytochrome P450	highly similar to ( 682) AT5G23190 | Symbols: CYP86B1 | CYP86B1; electron carrier/ heme binding / iron ion binding / monooxygenase/ oxygen binding | chr5:7803478-7805659 REVERSEweakly similar to ( 119) C97B2_SOYBN Cytochrome P450 97B2 (EC 1.14.-.-) - Glycine max (Soybean)highly similar to ( 850) loc_os10g34480 12010.m06272 protein cytochrome P450 86A2, putative, expressed seq=cds; coord=1:2296030…		4.6667		0.35784	3.04722
GRMZM2G122654	GRMZM2G122654_T01	hypothetical protein LOC100274356	26.1	misc.cytochrome P450	moderately similar to ( 291) AT5G25120 | Symbols: CYP71B11 | CYP71B11; electron carrier/ heme binding / iron ion binding / monooxygenase/ oxygen binding | chr5:8662851-8664432 FORWARDmoderately similar to ( 356) C71DA_SOYBN Cytochrome P450 71D10 (EC 1.14.-.-) - Glycine max (Soybean)highly similar to ( 526) loc_os10g30390 12010.m05901 protein cytochrome P450 71D7, putative, expressed seq=cds; coor…		11.7171		0.561536	11.0806
GRMZM2G118809	GRMZM2G118809_T01		26.1	misc.cytochrome P450	moderately similar to ( 323) AT5G57220 | Symbols: CYP81F2 | CYP81F2; electron carrier/ heme binding / iron ion binding / monooxygenase/ oxygen binding | chr5:23187911-23189681 FORWARDmoderately similar to ( 256) F3PH_PETHY Flavonoid 3-monooxygenase (EC 1.14.13.21) (Flavonoid 3-hydroxylase) (Cytochrome P450 75B2) - Petunia hybrida (Petunia)highly similar to ( 557) loc_os03g55240 12003.m10439 prote…		24.5965		1.18601	7.10453
GRMZM2G067591	GRMZM2G067591_T01	hypothetical protein LOC100273457 (LOC100273457), mRNA	26.1	misc.cytochrome P450	moderately similar to ( 335) AT5G25180 | Symbols: CYP71B14 | CYP71B14; electron carrier/ heme binding / iron ion binding / monooxygenase/ oxygen binding | chr5:8694630-8696221 REVERSEmoderately similar to ( 399) C71DA_SOYBN Cytochrome P450 71D10 (EC 1.14.-.-) - Glycine max (Soybean)highly similar to ( 592) loc_os04g27020 12004.m07826 protein cytochrome P450 71D10, putative seq=cds; coord=5:326149…		18.6113		1.62531	5.47255
GRMZM2G084407	GRMZM2G084407_T01	Cytochrome P450 CYP709H1	26.1	misc.cytochrome P450	moderately similar to ( 354) AT2G46950 | Symbols: CYP709B2 | CYP709B2; electron carrier/ heme binding / iron ion binding / monooxygenase/ oxygen binding | chr2:19289466-19291541 REVERSEmoderately similar to ( 296) C72A1_CATRO Cytochrome P450 72A1 (EC 1.3.3.9) (CYPLXXII) (Secologanin synthase) (SLS) - Catharanthus roseus (Rosy periwinkle) (Madagascar periwinkle)moderately similar to ( 434) loc_os0…		5.03803		2.13215	0.477018
GRMZM2G154870	GRMZM2G154870_T01		26.1	misc.cytochrome P450	moderately similar to ( 324) AT5G57220 | Symbols: CYP81F2 | CYP81F2; electron carrier/ heme binding / iron ion binding / monooxygenase/ oxygen binding | chr5:23187911-23189681 FORWARDmoderately similar to ( 254) F3PH_PETHY Flavonoid 3-monooxygenase (EC 1.14.13.21) (Flavonoid 3-hydroxylase) (Cytochrome P450 75B2) - Petunia hybrida (Petunia)highly similar to ( 552) loc_os03g55240 12003.m10439 prote…		23.2714		2.66255	9.38197
GRMZM2G106468	GRMZM2G106468_T01	Putative uncharacterized protein	26.1	misc.cytochrome P450	moderately similar to ( 459) AT2G46950 | Symbols: CYP709B2 | CYP709B2; electron carrier/ heme binding / iron ion binding / monooxygenase/ oxygen binding | chr2:19289466-19291541 REVERSEmoderately similar to ( 334) C72A1_CATRO Cytochrome P450 72A1 (EC 1.3.3.9) (CYPLXXII) (Secologanin synthase) (SLS) - Catharanthus roseus (Rosy periwinkle) (Madagascar periwinkle)highly similar to ( 662) loc_os06g09…		9.05537		2.69591	4.68644
GRMZM2G085812	GRMZM2G085812_T01	hypothetical protein LOC100278079	26.1	misc.cytochrome P450	moderately similar to ( 239) AT5G07990 | Symbols: TT7, CYP75B1, D501 | TT7 (TRANSPARENT TESTA 7); flavonoid 3-monooxygenase/ oxygen binding | chr5:2560437-2562859 FORWARDmoderately similar to ( 278) C75A1_PETHY Flavonoid 3,5-hydroxylase 1 (EC 1.14.13.88) (F35H) (Cytochrome P450 75A1) (CYPLXXVA1) - Petunia hybrida (Petunia)moderately similar to ( 377) loc_os03g25150 12003.m07859 protein flavonoid …		9.46415		7.67094	1.91121
GRMZM2G154828	GRMZM2G154828_T01	hypothetical protein LOC100191791	26.1	misc.cytochrome P450	moderately similar to ( 350) AT4G37360 | Symbols: CYP81D2 | CYP81D2; electron carrier/ heme binding / iron ion binding / monooxygenase/ oxygen binding | chr4:17567124-17568858 REVERSEmoderately similar to ( 282) C93A1_SOYBN Cytochrome P450 93A1 (EC 1.14.-.-) - Glycine max (Soybean)highly similar to ( 568) loc_os03g55240 12003.m10439 protein cytochrome P450 81E1, putative, expressed seq=cds; coord…		44.0238		3.68701	21.32
GRMZM2G177668	GRMZM2G177668_T01		26.1	misc.cytochrome P450	highly similar to ( 528) AT3G48520 | Symbols: CYP94B3 | CYP94B3; electron carrier/ heme binding / iron ion binding / monooxygenase/ oxygen binding | chr3:17975104-17976624 REVERSEvery weakly similar to (87.8) C97B2_SOYBN Cytochrome P450 97B2 (EC 1.14.-.-) - Glycine max (Soybean)highly similar to ( 672) loc_os11g29290 12011.m06839 protein cytochrome P450 86A2, putative, expressed seq=cds; coord=4:…		8.22958		6.99834	116.45
GRMZM2G170047	GRMZM2G170047_T01		26.1	misc.cytochrome P450	moderately similar to ( 310) AT3G48280 | Symbols: CYP71A25 | CYP71A25; electron carrier/ heme binding / iron ion binding / monooxygenase/ oxygen binding | chr3:17879594-17881164 FORWARDmoderately similar to ( 320) C71A2_SOLME Cytochrome P450 71A2 (EC 1.14.-.-) (CYPLXXIA2) (P-450EG4) - Solanum melongena (Eggplant) (Aubergine)moderately similar to ( 476) loc_os01g12750 12001.m07888 protein cytochro…		18.3182		9.47523	22.403
GRMZM2G164074	GRMZM2G164074_T01	hypothetical protein LOC100381980	26.1	misc.cytochrome P450	highly similar to ( 521) AT3G48520 | Symbols: CYP94B3 | CYP94B3; electron carrier/ heme binding / iron ion binding / monooxygenase/ oxygen binding | chr3:17975104-17976624 REVERSEhighly similar to ( 666) loc_os11g29290 12011.m06839 protein cytochrome P450 86A2, putative, expressed seq=cds; coord=2:123595685..123597852:-1; parent_gene=GRMZM2G164074		1.90767		7.49682	147.272
GRMZM2G148441	GRMZM2G148441_T01		26.1	misc.cytochrome P450	moderately similar to ( 350) AT5G06900 | Symbols: CYP93D1 | CYP93D1; electron carrier/ heme binding / iron ion binding / monooxygenase/ oxygen binding | chr5:2136160-2137925 REVERSEmoderately similar to ( 430) C93A3_SOYBN Cytochrome P450 93A3 (EC 1.14.-.-) (P450 CP5) - Glycine max (Soybean)highly similar to ( 709) loc_os04g01140 12004.m101444 protein cytochrome P450 93A2, putative, expressed seq=…		5.22066		9.8899	9.63906
GRMZM2G062946	GRMZM2G062946_T01	hypothetical protein LOC100273577	26.1	misc.cytochrome P450	moderately similar to ( 441) AT4G39490 | Symbols: CYP96A10 | CYP96A10; electron carrier/ heme binding / iron ion binding / monooxygenase | chr4:18365229-18366788 FORWARDweakly similar to ( 115) C97B2_SOYBN Cytochrome P450 97B2 (EC 1.14.-.-) - Glycine max (Soybean)highly similar to ( 786) loc_os03g04660 12003.m05994 protein cytochrome P450 86A1, putative, expressed seq=cds; coord=1:8740735..874285…		6.71878		15.8422	25.4868
GRMZM2G057514	GRMZM2G057514_T01		26.1	misc.cytochrome P450	moderately similar to ( 428) AT4G39490 | Symbols: CYP96A10 | CYP96A10; electron carrier/ heme binding / iron ion binding / monooxygenase | chr4:18365229-18366788 FORWARDvery weakly similar to (95.9) C97B2_SOYBN Cytochrome P450 97B2 (EC 1.14.-.-) - Glycine max (Soybean)highly similar to ( 739) loc_os03g04660 12003.m05994 protein cytochrome P450 86A1, putative, expressed seq=cds; coord=9:152063747.…		114.43		159.7	642.316
GRMZM2G132331	GRMZM2G132331_T01		26.28	misc.GDSL-motif lipase	weakly similar to ( 186) AT5G55050 | Symbols: | GDSL-motif lipase/hydrolase family protein | chr5:22337745-22339741 FORWARDweakly similar to ( 116) APG_BRANA Anter-specific proline-rich protein APG (Protein CEX) (Fragment) - Brassica napus (Rape)moderately similar to ( 358) loc_os06g50940 12006.m09618 protein anther-specific proline-rich protein APG precursor, putative, expressed seq=cds; coord=5…	8.23778	8.70661		21.5938	249.167
GRMZM2G465046	GRMZM2G465046_T01		26.28	misc.GDSL-motif lipase	moderately similar to ( 407) AT1G74460 | Symbols: | GDSL-motif lipase/hydrolase family protein | chr1:27988150-27989765 REVERSEweakly similar to ( 148) APG_BRANA Anter-specific proline-rich protein APG (Protein CEX) (Fragment) - Brassica napus (Rape)highly similar to ( 543) loc_os06g12410 12006.m05958 protein anther-specific proline-rich protein APG, putative, expressed seq=cds; coord=9:4308985..…		11.1654		0.331155	8.75165
GRMZM2G085176	GRMZM2G085176_T01		26.28	misc.GDSL-motif lipase	moderately similar to ( 298) AT5G45910 | Symbols: | GDSL-motif lipase/hydrolase family protein | chr5:18620420-18622264 REVERSEweakly similar to ( 135) EST_HEVBR Esterase precursor (EC 3.1.1.-) (Early nodule-specific protein homolog) (Latex allergen Hev b 13) - Hevea brasiliensis (Para rubber tree)highly similar to ( 574) loc_os01g11650 12001.m42621 protein esterase precursor, putative, expressed…		6.6775		0.552451	2.27111
GRMZM2G152777	GRMZM2G152777_T01	hypothetical protein LOC100272736	26.28	misc.GDSL-motif lipase	moderately similar to ( 325) AT3G16370 | Symbols: | GDSL-motif lipase/hydrolase family protein | chr3:5556928-5558351 FORWARDweakly similar to ( 166) APG_BRANA Anter-specific proline-rich protein APG (Protein CEX) (Fragment) - Brassica napus (Rape)moderately similar to ( 458) loc_os06g05630 12006.m31980 protein anther-specific proline-rich protein APG, putative, expressed seq=cds; coord=6:7285999…		5.17293		0.985634	1.73653
GRMZM2G047139	GRMZM2G047139_T03	LOC100284971	26.28	misc.GDSL-motif lipase	moderately similar to ( 252) AT5G45910 | Symbols: | GDSL-motif lipase/hydrolase family protein | chr5:18620420-18622264 REVERSEvery weakly similar to (81.3) EST_HEVBR Esterase precursor (EC 3.1.1.-) (Early nodule-specific protein homolog) (Latex allergen Hev b 13) - Hevea brasiliensis (Para rubber tree)highly similar to ( 525) loc_os01g11650 12001.m42621 protein esterase precursor, putative, expr…		137.227		44.05	60.2059
GRMZM2G475059	GRMZM2G475059_T01	glutathione transferase31	26.9	misc.glutathione S transferases	weakly similar to ( 182) AT1G10370 | Symbols: GST30, ATGSTU17, GST30B, ERD9 | ERD9 (EARLY-RESPONSIVE TO DEHYDRATION 9); glutathione transferase | chr1:3397274-3398273 REVERSEweakly similar to ( 174) GSTU6_ORYSA Probable glutathione S-transferase GSTU6 (EC 2.5.1.18) (28 kDa cold-induced protein) - Oryza sativa (Rice)moderately similar to ( 263) loc_os10g38140 12010.m06597 protein glutathione S-tra…		9.33497		1.22283	19.9028
GRMZM2G335618	GRMZM2G335618_T01	glutathione transferase19	26.9	misc.glutathione S transferases	moderately similar to ( 211) AT1G17180 | Symbols: ATGSTU25 | ATGSTU25 (GLUTATHIONE S-TRANSFERASE TAU 25); glutathione transferase | chr1:5872208-5872958 FORWARDmoderately similar to ( 254) GSTU1_ORYSA Probable glutathione S-transferase GSTU1 (EC 2.5.1.18) - Oryza sativa (Rice)moderately similar to ( 275) loc_os07g28480 12007.m07120 protein glutathione S-transferase, putative, expressed seq=cds; c…		8.8393		15.3969	3.30816
GRMZM2G132093	GRMZM2G132093_T01	Glutathione S-transferase 4 (EC 2.5.1.18)(GST-IV)(GST-27)(GST class-phi member 4)	26.9	misc.glutathione S transferases	weakly similar to ( 173) AT3G62760 | Symbols: ATGSTF13 | ATGSTF13; glutathione transferase | chr3:23217425-23218246 REVERSEmoderately similar to ( 447) GSTF4_MAIZE Glutathione S-transferase IV (EC 2.5.1.18) (GST-IV) (GST-27) (GST class-phi) - Zea mays (Maize)moderately similar to ( 273) loc_os01g27210 12001.m09172 protein glutathione S-transferase IV, putative, expressed seq=cds; coord=10:9020052…		50.467		23.8637	80.111
GRMZM5G820163	GRMZM5G820163_T01		26.16	misc.myrosinases-lectin-jacalin	highly similar to ( 659) AT2G37710 | Symbols: RLK | RLK (receptor lectin kinase); kinase | chr2:15814934-15816961 REVERSEweakly similar to ( 194) PSKR_DAUCA Phytosulfokine receptor precursor (EC 2.7.11.1) (Phytosulfokine LRR receptor kinase) - Daucus carota (Carrot)highly similar to ( 984) loc_os10g30530 12010.m21742 protein protein kinase, putative, expressed seq=cds; coord=1:237533065..23753543…		4.36822		1.8883	6.45214
GRMZM2G474153	GRMZM2G474153_T01		26.16	misc.myrosinases-lectin-jacalin	moderately similar to ( 386) AT5G10530 | Symbols: | lectin protein kinase, putative | chr5:3324978-3326933 REVERSEweakly similar to ( 179) NORK_MEDTR Nodulation receptor kinase precursor (EC 2.7.11.1) (Does not make infections protein 2) (Symbiosis receptor-like kinase) (MtSYMRK) - Medicago truncatula (Barrel medic)highly similar to ( 814) loc_os04g22120 12004.m07362 protein protein kinase, putat…		13.2469		6.72606	5.5193
GRMZM2G080839	GRMZM2G080839_T01		26.8	misc.nitrilases, *nitrile lyases, berberine bridge enzymes, reticuline oxidases, troponine reductases	moderately similar to ( 434) AT4G20820 | Symbols: | FAD-binding domain-containing protein | chr4:11150160-11151758 FORWARDhighly similar to ( 744) loc_os06g35700 12006.m08107 protein reticuline oxidase precursor, putative, expressed seq=cds; coord=9:77151999..77153846:1; parent_gene=GRMZM2G080839		15.9458		0.76956	23.7595
GRMZM2G403076	GRMZM2G403076_T01		26.8	misc.nitrilases, *nitrile lyases, berberine bridge enzymes, reticuline oxidases, troponine reductases	moderately similar to ( 409) AT5G44400 | Symbols: | FAD-binding domain-containing protein | chr5:17886365-17888071 REVERSEhighly similar to ( 696) loc_os06g35700 12006.m08107 protein reticuline oxidase precursor, putative, expressed seq=cds; coord=6:105434141..105436791:1; parent_gene=GRMZM2G403076		3.40118			41.6321
AC197758.3	AC197758.3_FGT004		26.12	misc.peroxidases	moderately similar to ( 400) AT5G05340 | Symbols: | peroxidase, putative | chr5:1579142-1580819 REVERSEmoderately similar to ( 385) PERP7_BRARA Peroxidase P7 (EC 1.11.1.7) (TP7) - Brassica rapa (Turnip)highly similar to ( 524) loc_os11g02130 12011.m04413 protein peroxidase 52 precursor, putative, expressed seq=cds; coord=4:183941776..183944103:1; parent_gene=AC197758.3_FG004		20.3799		1.21655	1.90522
GRMZM2G095404	GRMZM2G095404_T01	hypothetical protein LOC100191217	26.12	misc.peroxidases	moderately similar to ( 399) AT1G68850 | Symbols: | peroxidase, putative | chr1:25883806-25885177 REVERSEmoderately similar to ( 261) PER1_ARAHY Cationic peroxidase 1 precursor (EC 1.11.1.7) (PNPC1) - Arachis hypogaea (Peanut)highly similar to ( 570) loc_os06g16350 12006.m06348 protein peroxidase 11 precursor, putative, expressed seq=cds; coord=6:118788607..118790352:-1; parent_gene=GRMZM2G095404		23.2135		1.64616	9.82872
GRMZM2G150134	GRMZM2G150134_T01		26.12	misc.peroxidases	moderately similar to ( 259) AT3G17070 | Symbols: | peroxidase, putative | chr3:5821048-5823165 FORWARDweakly similar to ( 165) PER1_ORYSA Peroxidase 1 precursor (EC 1.11.1.7) - Oryza sativa (Rice)moderately similar to ( 393) loc_os05g14260 12005.m05837 protein peroxidase 29 precursor, putative, expressed seq=cds; coord=8:110686795..110688334:1; parent_gene=GRMZM2G150134		62.1537		10.805	15.0148
GRMZM2G020523	GRMZM2G020523_T01	hypothetical protein LOC100272496	26.12	misc.peroxidases	moderately similar to ( 363) AT5G05340 | Symbols: | peroxidase, putative | chr5:1579142-1580819 REVERSEmoderately similar to ( 381) PER2_ORYSA Peroxidase 2 precursor (EC 1.11.1.7) - Oryza sativa (Rice)moderately similar to ( 397) loc_os07g47990 12007.m29327 protein peroxidase 2 precursor, putative, expressed seq=cds; coord=1:77258356..77350693:1; parent_gene=GRMZM2G020523		65.4617		49.9847	34.6063
GRMZM2G471357	GRMZM2G471357_T01	LOC100280824	26.12	misc.peroxidases	moderately similar to ( 356) AT5G05340 | Symbols: | peroxidase, putative | chr5:1579142-1580819 REVERSEmoderately similar to ( 343) PERP7_BRARA Peroxidase P7 (EC 1.11.1.7) (TP7) - Brassica rapa (Turnip)moderately similar to ( 395) loc_os06g35520 12006.m08089 protein peroxidase 52 precursor, putative, expressed seq=cds; coord=9:59939835..59941693:-1; parent_gene=GRMZM2G471357		0.849736			40.7912
GRMZM2G046750	GRMZM2G046750_T01	lipid binding protein (LOC100281299), mRNA	26.21	misc.protease inhibitor/seed storage/lipid transfer protein (LTP) family protein	very weakly similar to (94.0) AT3G22620 | Symbols: | protease inhibitor/seed storage/lipid transfer protein (LTP) family protein | chr3:8008615-8009415 FORWARDweakly similar to ( 115) loc_os07g07920 12007.m05252 protein lipid binding protein, putative, expressed seq=cds; coord=7:9201072..9202357:1; parent_gene=GRMZM2G046750		12.5672		0.581021	8.64431
GRMZM2G006047	GRMZM2G006047_T01	LOC100286065	26.21	misc.protease inhibitor/seed storage/lipid transfer protein (LTP) family protein	very weakly similar to (85.9) AT3G22600 | Symbols: | protease inhibitor/seed storage/lipid transfer protein (LTP) family protein | chr3:8006711-8007397 REVERSEweakly similar to ( 104) loc_os03g57970 12003.m10709 protein lipid transfer protein, putative, expressed seq=cds; coord=1:287110656..287111891:-1; parent_gene=GRMZM2G006047		11.8465		0.93109	9.8426
GRMZM2G168833	GRMZM2G168833_T01	LOC100285869	26.21	misc.protease inhibitor/seed storage/lipid transfer protein (LTP) family protein	weakly similar to ( 118) AT2G44300 | Symbols: | lipid transfer protein-related | chr2:18307468-18308286 REVERSEweakly similar to ( 197) loc_os03g58940 12003.m10797 protein lipid binding protein, putative seq=cds; coord=1:289786005..289788499:1; parent_gene=GRMZM2G168833		61.9848		13.0864	158.883
GRMZM2G170017	GRMZM2G170017_T01	LOC100281076	26.22	misc.short chain dehydrogenase/reductase (SDR)	moderately similar to ( 233) AT1G01800 | Symbols: | short-chain dehydrogenase/reductase (SDR) family protein | chr1:293595-294888 FORWARDmoderately similar to ( 334) loc_os02g42810 12002.m09316 protein carbonyl reductase 1, putative, expressed seq=cds; coord=5:188857165..188858944:1; parent_gene=GRMZM2G170017		8.79217		0.614252	30.1217
GRMZM2G354909	GRMZM2G354909_T01	hypothetical protein LOC100280419	26.22	misc.short chain dehydrogenase/reductase (SDR)	moderately similar to ( 252) AT3G61220 | Symbols: | short-chain dehydrogenase/reductase (SDR) family protein | chr3:22663025-22664316 FORWARDmoderately similar to ( 418) loc_os04g44980 12004.m09452 protein carbonyl reductase 3, putative, expressed seq=cds; coord=2:23176274..23181034:-1; parent_gene=GRMZM2G354909		5.30538		0.810802	49.9297
GRMZM2G130119	GRMZM2G130119_T01		26.2	misc.UDP glucosyl and glucoronyl transferases	moderately similar to ( 273) AT3G16520 | Symbols: UGT88A1 | UDP-glucoronosyl/UDP-glucosyl transferase family protein | chr3:5618847-5620833 REVERSEweakly similar to ( 159) UFO3_MAIZE Anthocyanidin 3-O-glucosyltransferase (EC 2.4.1.115) (Flavonol 3-O-glucosyltransferase) (UDP-glucose flavonoid 3-O-glucosyltransferase) (Bronze-1) (Bz-W22 allele) - Zea mays (Maize)highly similar to ( 666) loc_os01g5…		4.42367		0.23179	7.35079
GRMZM2G372068	GRMZM2G372068_T01	hypothetical protein LOC100191617	26.2	misc.UDP glucosyl and glucoronyl transferases	moderately similar to ( 379) AT1G01420 | Symbols: UGT72B3 | UGT72B3 (UDP-GLUCOSYL TRANSFERASE 72B3); UDP-glycosyltransferase/ quercetin 3-O-glucosyltransferase/ transferase, transferring glycosyl groups | chr1:154566-156011 REVERSEweakly similar to ( 151) ZOX_PHAVU Zeatin O-xylosyltransferase (EC 2.4.2.40) (Zeatin O-beta-D-xylosyltransferase) - Phaseolus vulgaris (Kidney bean) (French bean)highly…		14.2779		10.2868	25.8125
GRMZM2G095261	GRMZM2G095261_T01		26.2	misc.UDP glucosyl and glucoronyl transferases	moderately similar to ( 269) AT1G07250 | Symbols: UGT71C4 | UGT71C4 (UDP-GLUCOSYL TRANSFERASE 71C4); quercetin 3-O-glucosyltransferase/ quercetin 7-O-glucosyltransferase/ transferase, transferring glycosyl groups | chr1:2225963-2227402 FORWARDweakly similar to ( 139) ZOX_PHAVU Zeatin O-xylosyltransferase (EC 2.4.2.40) (Zeatin O-beta-D-xylosyltransferase) - Phaseolus vulgaris (Kidney bean) (French…		32.5517		13.7375	30.4947
GRMZM2G476049	GRMZM2G476049_T01		26.2	misc.UDP glucosyl and glucoronyl transferases	moderately similar to ( 268) AT1G22400 | Symbols: UGT85A1, ATUGT85A1 | UGT85A1; UDP-glycosyltransferase/ cis-zeatin O-beta-D-glucosyltransferase/ glucuronosyltransferase/ trans-zeatin O-beta-D-glucosyltransferase/ transferase, transferring glycosyl groups / transferase, transferring hexosyl groups | chr1:7903851-7906607 REVERSEweakly similar to ( 164) IAAG_MAIZE Indole-3-acetate beta-glucosyltran…		1.26633			14.1745
GRMZM2G094304	GRMZM2G094304_T01		35.2	not assigned.unknown	highly similar to ( 521) AT5G38200 | Symbols: | hydrolase | chr5:15256383-15258474 FORWARDhighly similar to ( 611) loc_os01g04620 12001.m150475 protein expressed protein seq=cds; coord=8:13331176..13333059:1; parent_gene=GRMZM2G094304	63.445	1.69957		8.13627	25.2464
GRMZM2G128617	GRMZM2G128617_T01		35.2	not assigned.unknown	moderately similar to ( 323) AT3G63310 | Symbols: | glutamate binding | chr3:23387938-23388882 REVERSEmoderately similar to ( 404) loc_os03g53400 12003.m10310 protein transmembrane BAX inhibitor motif-containing protein 4, putative, expressed seq=cds; coord=1:275640159..275641382:1; parent_gene=GRMZM2G128617	46.5959	19.3561		19.8349	4.07139
GRMZM2G041022	GRMZM2G041022_T01	hypothetical protein LOC100273268	35.2	not assigned.unknown	very weakly similar to (89.7) loc_os09g04430 12009.m03812 protein hypothetical protein seq=cds; coord=9:100677725..100678842:-1; parent_gene=GRMZM2G041022	0.437514	12.254		1.99893	39.4868
GRMZM2G085218	GRMZM2G085218_T01	B-box zinc finger family protein	35.2	not assigned.unknown	seq=cds; coord=9:105522967..105524064:-1; parent_gene=GRMZM2G085218	9.80064	5.41463		11.842	33.6862
GRMZM2G181540	GRMZM2G181540_T02	hypothetical protein LOC100274154	35.2	not assigned.unknown	very weakly similar to (98.2) loc_os03g10320 12003.m06485 protein expressed protein seq=cds; coord=9:148201907..148203598:-1; parent_gene=GRMZM2G181540	1.26967	12.4129		9.22872	12.8528
GRMZM2G147787	GRMZM2G147787_T01		35.2	not assigned.unknown	seq=cds; coord=9:143190121..143191677:1; parent_gene=GRMZM2G147787	4.55526	21.5823		9.52534	93.4896
GRMZM2G038512	GRMZM2G038512_T01	hypothetical protein LOC100191996	35.2	not assigned.unknown	moderately similar to ( 360) AT4G18530 | Symbols: | unknown protein | chr4:10217749-10220285 FORWARDmoderately similar to ( 468) loc_os01g69050 12001.m150824 protein lysine ketoglutarate reductase trans-splicing related 1, putative, expressed seq=cds; coord=3:160899180..160902573:-1; parent_gene=GRMZM2G038512	0.703597	28.7046		14.7288	31.0299
GRMZM2G164229	GRMZM2G164229_T01	Metallothionein-like protein 1 (MT-1)	35.2	not assigned.unknown	very weakly similar to (81.3) loc_os12g40020 12012.m07786 protein retrotransposon protein, putative, unclassified seq=cds; coord=4:1075603..1077563:1; parent_gene=GRMZM2G164229	18.9824	2541.57		1068.5	1028.73
GRMZM2G152189	GRMZM2G152189_T01	hypothetical protein LOC100383538	35.2	not assigned.unknown	seq=cds; coord=2:209536404..209537584:-1; parent_gene=GRMZM2G152189		20.3552		0.688108	7.07197
GRMZM2G423202	GRMZM2G423202_T01	hypothetical protein LOC100275793 (LOC100275793), mRNA	35.2	not assigned.unknown	moderately similar to ( 225) AT4G21700 | Symbols: | unknown protein | chr4:11529956-11532844 FORWARDhighly similar to ( 707) loc_os01g48620 12001.m11052 protein expressed protein seq=cds; coord=3:208969066..208971846:-1; parent_gene=GRMZM2G423202		9.75959		0.292217	39.1279
GRMZM2G034360	GRMZM2G034360_T01	transferase	35.2	not assigned.unknown	highly similar to ( 542) AT5G41040 | Symbols: | transferase family protein | chr5:16431582-16433086 FORWARDweakly similar to ( 198) HCBT2_DIACA Anthranilate N-benzoyltransferase protein 2 (EC 2.3.1.144) (Anthranilate N-hydroxycinnamoyl/benzoyltransferase 2) - Dianthus caryophyllus (Carnation) (Clove pink)highly similar to ( 742) loc_os11g31090 12011.m07014 protein transferase, putative, expressed…		8.98287		0.730367	6.00503
GRMZM2G325693	GRMZM2G325693_T01	hypothetical protein LOC100277209	35.2	not assigned.unknown	seq=cds; coord=5:176876092..176877189:1; parent_gene=GRMZM2G325693		7.5334		1.29522	6.30257
GRMZM2G050159	GRMZM2G050159_T01	membrane protein	35.2	not assigned.unknown	moderately similar to ( 325) AT4G12980 | Symbols: | auxin-responsive protein, putative | chr4:7589670-7591074 REVERSEmoderately similar to ( 485) loc_os03g09900 12003.m06444 protein membrane protein, putative, expressed seq=cds; coord=9:149014862..149017282:-1; parent_gene=GRMZM2G050159		5.09618		0.890093	21.1708
GRMZM2G019373	GRMZM2G019373_T01	hypothetical protein LOC100194091	35.2	not assigned.unknown	very weakly similar to (85.5) loc_os07g40850 12007.m08325 protein protein app1, putative, expressed seq=cds; coord=7:163574984..163576185:-1; parent_gene=GRMZM2G019373		20.2147		1.35217	6.15431
GRMZM2G457287	GRMZM2G457287_T01		35.2	not assigned.unknown	moderately similar to ( 430) AT3G13510 | Symbols: | unknown protein | chr3:4403776-4405741 FORWARDmoderately similar to ( 471) loc_os07g38590 12007.m08105 protein carboxyl-terminal peptidase, putative, expressed seq=cds; coord=4:1992637..1995216:-1; parent_gene=GRMZM2G457287		28.1804		1.4341	59.7039
GRMZM2G325683	GRMZM2G325683_T01	hypothetical protein LOC100276188	35.2	not assigned.unknown	seq=cds; coord=5:176870667..176871296:1; parent_gene=GRMZM2G325683		19.2842		4.19227	12.8784
GRMZM2G108847	GRMZM2G108847_T01	LOC100037813	35.2	not assigned.unknown	very weakly similar to (86.3) AT1G72060 | Symbols: | serine-type endopeptidase inhibitor | chr1:27118494-27118843 FORWARD seq=cds; coord=3:33850750..33851285:1; parent_gene=GRMZM2G108847		39.3228		5.90857	40.5722
GRMZM2G057841	GRMZM2G057841_T01		35.2	not assigned.unknown	seq=cds; coord=5:171119248..171119873:-1; parent_gene=GRMZM2G057841		20.4596		5.49091	45.6066
GRMZM2G082118	GRMZM2G082118_T01	VQ motif family protein	35.2	not assigned.unknown	weakly similar to ( 123) loc_os06g41450 12006.m08677 protein VQ motif family protein, expressed seq=cds; coord=6:98257582..98258396:1; parent_gene=GRMZM2G082118		9.83212		3.98849	6.14871
GRMZM2G105221	GRMZM2G105221_T01	hypothetical protein LOC100274449	35.2	not assigned.unknown	moderately similar to ( 279) AT2G41640 | Symbols: | transferase, transferring glycosyl groups | chr2:17360654-17362391 FORWARDhighly similar to ( 540) loc_os01g72610 12001.m13296 protein glycosyltransferase, putative, expressed seq=cds; coord=8:157618948..157621644:1; parent_gene=GRMZM2G105221		5.84645		1.20527	4.33548
GRMZM2G116520	GRMZM2G116520_T01		35.2	not assigned.unknown	very weakly similar to (82.4) loc_os03g60840 12003.m10972 protein Bowman-Birk type trypsin inhibitor, putative, expressed seq=cds; coord=10:96677260..96678163:1; parent_gene=GRMZM2G116520		47.5383		4.1515	42.9714
GRMZM2G112792	GRMZM2G112792_T01		35.2	not assigned.unknown	highly similar to ( 579) AT2G46750 | Symbols: | FAD-binding domain-containing protein | chr2:19208443-19210909 REVERSEhighly similar to ( 877) loc_os08g02230 12008.m04367 protein FAD binding domain containing protein, putative, expressed seq=cds; coord=4:38235715..38238075:-1; parent_gene=GRMZM2G112792		4.92138		1.84192	2.92066
GRMZM2G161521	GRMZM2G161521_T01	hypothetical protein LOC100275439	35.2	not assigned.unknown	seq=cds; coord=4:23072677..23073463:1; parent_gene=GRMZM2G161521		66.5231		6.27418	14.3879
GRMZM2G031004	GRMZM2G031004_T01	endo-1,4-beta-xylanase	35.2	not assigned.unknown	moderately similar to ( 444) AT4G08160 | Symbols: | glycosyl hydrolase family 10 protein / carbohydrate-binding domain-containing protein | chr4:5159495-5162694 REVERSEhighly similar to ( 764) loc_os01g04290 12001.m07064 protein endo-1,4-beta-xylanase, putative seq=cds; coord=3:21259937..21262698:-1; parent_gene=GRMZM2G031004		48.0633		2.16132	18.9843
GRMZM2G078723	GRMZM2G078723_T01	lachrymatory factor synthase	35.2	not assigned.unknown	very weakly similar to (99.4) AT4G32870 | Symbols: | unknown protein | chr4:15862168-15862641 FORWARDweakly similar to ( 191) loc_os05g11250 12005.m05594 protein expressed protein seq=cds; coord=8:93032619..93033591:1; parent_gene=GRMZM2G078723		9.82952		5.01123	0.4905
GRMZM2G075845	GRMZM2G075845_T01	hypothetical protein LOC100275772	35.2	not assigned.unknown	weakly similar to ( 101) loc_os02g08470 12002.m06193 protein conserved hypothetical protein seq=cds; coord=5:93022728..93024105:1; parent_gene=GRMZM2G075845		6.49268		3.98673	1.68576
GRMZM2G150925	GRMZM2G150925_T01	hypothetical protein LOC100216943	35.2	not assigned.unknown	very weakly similar to (94.4) AT3G49070 | Symbols: | unknown protein | chr3:18192479-18193729 REVERSEmoderately similar to ( 446) loc_os03g05440 12003.m06067 protein expressed protein seq=cds; coord=1:10583795..10585796:-1; parent_gene=GRMZM2G150925		6.00716		3.7199	19.6616
GRMZM2G103657	GRMZM2G103657_T01	hypothetical protein LOC100193369	35.2	not assigned.unknown	weakly similar to ( 165) loc_os10g13914 12010.m04642 protein expressed protein seq=cds; coord=1:251145384..251148997:-1; parent_gene=GRMZM2G103657		17.4441		6.23202	17.8117
GRMZM2G163578	GRMZM2G163578_T01		35.2	not assigned.unknown	very weakly similar to (97.8) AT4G37470 | Symbols: | hydrolase, alpha/beta fold family protein | chr4:17617045-17618363 REVERSEmoderately similar to ( 206) loc_os01g41240 12001.m10391 protein sigma factor sigB regulation protein rsbQ, putative, expressed seq=cds; coord=3:222766079..222769673:1; parent_gene=GRMZM2G163578		34.3804		7.00565	32.4441
GRMZM2G171108	GRMZM2G171108_T01	Putative uncharacterized protein	35.2	not assigned.unknown	very weakly similar to (98.6) loc_os09g30300 12009.m06181 protein expressed protein seq=cds; coord=2:189186506..189187182:-1; parent_gene=GRMZM2G171108		6.10906		10.8034	48.9946
GRMZM2G022699	GRMZM2G022699_T01		35.2	not assigned.unknown	very weakly similar to (88.6) loc_os04g39320 12004.m35335 protein expressed protein seq=cds; coord=2:40011583..40012748:1; parent_gene=GRMZM2G022699		25.6825		6.91542	14.7085
GRMZM2G131286	GRMZM2G131286_T01	Pyruvate, phosphate dikinase regulatory protein, chloroplastic Precursor (EC 2.7.11.n1)(EC 2.7.4.n1)(Pyruvate, Pi dikinase regulatory protein)(PPDK regulatory protein)(PPDK RP)(Bifunctional dikinase regulatory protein)(BFRP)	35.2	not assigned.unknown	moderately similar to ( 393) AT4G21210 | Symbols: ATRP1 | ATRP1 (PPDK REGULATORY PROTEIN); phosphoprotein phosphatase/ protein kinase | chr4:11307002-11308587 FORWARDhighly similar to ( 530) loc_os07g34640 12007.m29204 protein ATP/GTP-binding protein, putative, expressed seq=cds; coord=2:203842835..203845800:1; parent_gene=GRMZM2G131286		14.7261		4.55579	22.9951
GRMZM2G004516	GRMZM2G004516_T01		35.2	not assigned.unknown	weakly similar to ( 174) AT4G17350 | Symbols: | phosphoinositide binding | chr4:9701582-9703358 FORWARDmoderately similar to ( 384) loc_os10g41060 12010.m06871 protein expressed protein seq=cds; coord=9:115769315..115771040:-1; parent_gene=GRMZM2G004516		7.44137		6.15648	5.42337
GRMZM2G073764	GRMZM2G073764_T01	hypothetical protein LOC100303899	35.2	not assigned.unknown	seq=cds; coord=1:178288449..178289699:1; parent_gene=GRMZM2G073764		6.93622		7.81399	2.56131
GRMZM2G075283	GRMZM2G075283_T01	pathogenesis-related protein 10 (LOC100280981), mRNA	35.2	not assigned.unknown	weakly similar to ( 145) loc_os12g36830 12012.m07468 protein pathogenesis-related protein 10, putative, expressed seq=cds; coord=10:22319764..22321055:-1; parent_gene=GRMZM2G075283		108.913		7.22717	22.0708
GRMZM2G037485	GRMZM2G037485_T01	hypothetical protein LOC100382367	35.2	not assigned.unknown	moderately similar to ( 210) loc_os09g04310 12009.m03800 protein expressed protein seq=cds; coord=9:100740103..100741586:1; parent_gene=GRMZM2G037485		28.2179		6.16063	32.9642
GRMZM2G164781	GRMZM2G164781_T01	hypothetical protein LOC100276523	35.2	not assigned.unknown	weakly similar to ( 156) AT1G56580 | Symbols: | unknown protein | chr1:21198402-21198902 REVERSEweakly similar to ( 177) loc_os12g37650 12012.m07550 protein expressed protein seq=cds; coord=4:196090249..196091284:-1; parent_gene=GRMZM2G164781		58.1352		9.02079	8.98312
AC183319.3	AC183319.3_FGT001		35.2	not assigned.unknown	seq=cds; coord=3:37159271..37160060:1; parent_gene=AC183319.3_FG001		24.7596		18.6817	32.4571
GRMZM2G117930	GRMZM2G117930_T01		35.2	not assigned.unknown	seq=cds; coord=1:73231455..73232492:1; parent_gene=GRMZM2G117930		7.71983		9.59058	37.9323
GRMZM2G107226	GRMZM2G107226_T01	hypothetical protein LOC100278578	35.2	not assigned.unknown	seq=cds; coord=10:145374109..145375105:-1; parent_gene=GRMZM2G107226		12.7041		10.1888	4.06889
GRMZM2G075315	GRMZM2G075315_T01	putative Bowman-Birk serine protease inhibitor	35.2	not assigned.unknown	very weakly similar to (83.6) loc_os03g60840 12003.m10972 protein Bowman-Birk type trypsin inhibitor, putative, expressed seq=cds; coord=10:97998393..97999690:1; parent_gene=GRMZM2G075315		70.9967		8.63792	72.4408
GRMZM2G009144	GRMZM2G009144_T01	hypothetical protein LOC100381587	35.2	not assigned.unknown	weakly similar to ( 167) loc_os07g34020 12007.m07660 protein expressed protein seq=cds; coord=7:153841808..153843099:1; parent_gene=GRMZM2G009144		25.2699		11.1719	14.5802
GRMZM2G177203	GRMZM2G177203_T01	DSBA-like thioredoxin domain containing protein	35.2	not assigned.unknown	weakly similar to ( 123) AT1G20225 | Symbols: | FUNCTIONS IN: molecular_function unknown; INVOLVED IN: biological_process unknown; LOCATED IN: vacuole; CONTAINS InterPro DOMAIN/s: Thioredoxin-like fold (InterPro:IPR012336); BEST Arabidopsis thaliana protein match is: unknown protein (TAIR:AT1G76020.1); Has 156 Blast hits to 152 proteins in 51 species: Archae - 0; Bacteria - 81; Metazoa - 14; Fung…		15.666		12.313	14.1945
GRMZM2G177866	GRMZM2G177866_T01	hypothetical protein LOC100277206	35.2	not assigned.unknown	very weakly similar to (86.3) loc_os04g44600 12004.m09419 protein expressed protein seq=cds; coord=2:23887878..23888694:-1; parent_gene=GRMZM2G177866		31.0061		14.1742	3.21287
GRMZM2G136580	GRMZM2G136580_T01		35.2	not assigned.unknown	moderately similar to ( 419) AT2G41640 | Symbols: | transferase, transferring glycosyl groups | chr2:17360654-17362391 FORWARDhighly similar to ( 743) loc_os07g46380 12007.m08855 protein glycosyltransferase, putative, expressed seq=cds; coord=7:170833624..170835983:1; parent_gene=GRMZM2G136580		10.1342		6.0535	8.35761
GRMZM2G003426	GRMZM2G003426_T01	hypothetical protein LOC100193349	35.2	not assigned.unknown	very weakly similar to (83.6) loc_os08g32120 12008.m07206 protein expressed protein seq=cds; coord=1:218800498..218801330:-1; parent_gene=GRMZM2G003426		25.1353		14.6336	5.72937
GRMZM2G086897	GRMZM2G086897_T01	hypothetical protein LOC100304200	35.2	not assigned.unknown	weakly similar to ( 136) loc_os01g20730 12001.m08558 protein expressed protein seq=cds; coord=8:34485084..34486021:1; parent_gene=GRMZM2G086897		22.3216		13.2121	17.5537
GRMZM2G306105	GRMZM2G306105_T02	hypothetical protein LOC100274526	35.2	not assigned.unknown	very weakly similar to (93.6) loc_os08g04430 12008.m26430 protein expressed protein seq=cds; coord=10:83456324..83457414:1; parent_gene=GRMZM2G306105		26.1341		12.8845	113.831
GRMZM2G113480	GRMZM2G113480_T01	hypothetical protein LOC100275199	35.2	not assigned.unknown	very weakly similar to (99.0) loc_os06g22390 12006.m06893 protein expressed protein seq=cds; coord=9:45849768..45850449:1; parent_gene=GRMZM2G113480		42.0709		21.4484	186.844
GRMZM2G046600	GRMZM2G046600_T01	catalytic/ hydrolase	35.2	not assigned.unknown	moderately similar to ( 261) AT4G36610 | Symbols: | hydrolase, alpha/beta fold family protein | chr4:17265545-17267274 REVERSEmoderately similar to ( 328) loc_os01g44960 12001.m10702 protein catalytic/ hydrolase, putative, expressed seq=cds; coord=7:106073367..106078910:-1; parent_gene=GRMZM2G046600		34.9805		11.9884	5.25696
GRMZM5G802899	GRMZM5G802899_T01		35.2	not assigned.unknown	weakly similar to ( 155) loc_os05g44420 12005.m08568 protein expressed protein seq=cds; coord=8:124437928..124439232:1; parent_gene=GRMZM5G802899		9.70574		12.6102	10.4229
GRMZM2G412986	GRMZM2G412986_T01	hypothetical protein LOC100273057	35.2	not assigned.unknown	moderately similar to ( 263) AT3G18170 | Symbols: | transferase, transferring glycosyl groups | chr3:6228393-6229547 FORWARDhighly similar to ( 710) loc_os06g28124 12006.m07356 protein glycosyltransferase, putative, expressed seq=cds; coord=9:49015041..49020829:1; parent_gene=GRMZM2G412986		21.5299		8.7704	77.9269
GRMZM2G041068	GRMZM2G041068_T01	hypothetical protein LOC100275684	35.2	not assigned.unknown	moderately similar to ( 312) loc_os09g04339 12009.m03804 protein expressed protein seq=cds; coord=9:100684092..100685375:-1; parent_gene=GRMZM2G041068		32.2106		14.3987	67.091
GRMZM2G067315	GRMZM2G067315_T01	glycine-rich cell wall structural protein 2	35.2	not assigned.unknown	seq=cds; coord=1:235909167..235910673:1; parent_gene=GRMZM2G067315		5.48883		13.751	11.0843
GRMZM2G702991	GRMZM2G702991_T01	hypothetical protein LOC100382755	35.2	not assigned.unknown	weakly similar to ( 113) AT1G04530 | Symbols: | binding | chr1:1234456-1235895 REVERSEmoderately similar to ( 246) loc_os04g43160 12004.m09280 protein TPR domain protein, putative, expressed seq=cds; coord=2:28644600..28645965:1; parent_gene=GRMZM2G702991		10.9757		19.5418	47.5603
GRMZM2G337594	GRMZM2G337594_T01	Putative uncharacterized protein	35.2	not assigned.unknown	seq=cds; coord=9:88286632..88288126:-1; parent_gene=GRMZM2G337594		25.4646		51.3574	118.871
GRMZM2G170742	GRMZM2G170742_T01	hypothetical protein LOC100278075	35.2	not assigned.unknown	seq=cds; coord=5:166576329..166577203:-1; parent_gene=GRMZM2G170742		46.9713		32.0418	37.6351
GRMZM2G463953	GRMZM2G463953_T01	hypothetical protein LOC100276637	35.2	not assigned.unknown	weakly similar to ( 108) loc_os06g39912 12006.m091732 protein expressed protein seq=cds; coord=9:84224219..84225268:-1; parent_gene=GRMZM2G463953		41.3584		37.9239	66.816
GRMZM2G054341	GRMZM2G054341_T01		35.2	not assigned.unknown	weakly similar to ( 108) loc_os01g70240 12001.m13072 protein expressed protein seq=cds; coord=8:160236162..160239184:1; parent_gene=GRMZM2G054341		60.662		66.8102	23.1851
GRMZM5G838098	GRMZM5G838098_T01	pnFL-2	35.2	not assigned.unknown	very weakly similar to ( 100) loc_os03g08320 12003.m06341 protein pnFL-2, putative, expressed seq=cds; coord=1:16783282..16784714:1; parent_gene=GRMZM5G838098		29.9437		31.6159	232.301
GRMZM2G104836	GRMZM2G104836_T01	hypothetical protein LOC100273398	35.2	not assigned.unknown	seq=cds; coord=6:30248593..30253594:-1; parent_gene=GRMZM2G104836		12.2059		37.9095	16.3569
GRMZM2G151516	GRMZM2G151516_T01	hypothetical protein LOC100276998	35.2	not assigned.unknown	seq=cds; coord=4:185036489..185037677:-1; parent_gene=GRMZM2G151516		89.6196		48.705	50.5974
GRMZM2G028393	GRMZM2G028393_T02	subtilisin-chymotrypsin inhibitor homolog1	35.2	not assigned.unknown	very weakly similar to (84.3) ICI2_HORVU Subtilisin-chymotrypsin inhibitor-2A (CI-2A) - Hordeum vulgare (Barley)very weakly similar to ( 100) loc_os12g25090 12012.m56494 protein expressed protein seq=cds; coord=8:134463311..134464177:1; parent_gene=GRMZM2G028393		404.252		89.4028	475.999
GRMZM2G150864	GRMZM2G150864_T01	UPF0497 membrane protein 10	35.2	not assigned.unknown	weakly similar to ( 160) loc_os02g08110 12002.m06157 protein membrane protein, putative, expressed seq=cds; coord=5:89409390..89410785:-1; parent_gene=GRMZM2G150864		71.5281		83.1852	41.0688
GRMZM2G032807	GRMZM2G032807_T01	heavy metal-associated domain containing protein	35.2	not assigned.unknown	weakly similar to ( 112) loc_os09g09930 12009.m04258 protein heavy metal-associated domain containing protein, expressed seq=cds; coord=7:75137287..75138492:1; parent_gene=GRMZM2G032807		188.808		81.5474	118.013
GRMZM2G180324	GRMZM2G180324_T01	hypothetical protein LOC100194181	35.2	not assigned.unknown	moderately similar to ( 248) AT1G14590 | Symbols: | FUNCTIONS IN: molecular_function unknown; INVOLVED IN: biological_process unknown; LOCATED IN: chloroplast thylakoid lumen; CONTAINS InterPro DOMAIN/s: Nucleotide-diphospho-sugar transferase, predicted (InterPro:IPR005069); BEST Arabidopsis thaliana protein match is: unknown protein (TAIR:AT2G02061.1); Has 179 Blast hits to 175 proteins in 14 sp…		132.174		64.1011	52.551
GRMZM2G071180	GRMZM2G071180_T01	hypothetical protein LOC100382933	35.2	not assigned.unknown	weakly similar to ( 173) loc_os02g51760 12002.m10207 protein expressed protein seq=cds; coord=5:208304568..208306878:1; parent_gene=GRMZM2G071180		17.5843		93.5198	38.8245
GRMZM2G394203	GRMZM2G394203_T01		35.2	not assigned.unknown	seq=cds; coord=1:50087976..50089098:1; parent_gene=GRMZM2G394203		25.3196		162.278	48.8731
GRMZM2G026143	GRMZM2G026143_T01		35.2	not assigned.unknown	seq=cds; coord=9:88242515..88243287:-1; parent_gene=GRMZM2G026143		153.602		383.562	254.429
GRMZM2G121333	GRMZM2G121333_T01		35.2	not assigned.unknown	moderately similar to ( 442) AT4G24140 | Symbols: | hydrolase, alpha/beta fold family protein | chr4:12530032-12533664 REVERSEhighly similar to ( 652) loc_os06g04169 12006.m091587 protein catalytic/ hydrolase, putative, expressed seq=cds; coord=9:23454881..23458323:-1; parent_gene=GRMZM2G121333		180.097		111.835	118.534
GRMZM2G339562	GRMZM2G339562_T01	hypothetical protein LOC100274353	35.2	not assigned.unknown	seq=cds; coord=5:23183498..23184546:1; parent_gene=GRMZM2G339562		7.88529			14.1039
GRMZM2G002396	GRMZM2G002396_T01		35.2	not assigned.unknown	weakly similar to ( 101) AT4G15610 | Symbols: | integral membrane family protein | chr4:8909162-8910641 FORWARDweakly similar to ( 184) loc_os07g26110 12007.m06888 protein plant integral membrane protein TIGR01569 containing protein, expressed seq=cds; coord=7:33375862..33377382:-1; parent_gene=GRMZM2G002396		15.5288			9.85574
GRMZM5G833332	GRMZM5G833332_T01		35.2	not assigned.unknown	weakly similar to ( 167) AT5G39530 | Symbols: | unknown protein | chr5:15826285-15827517 REVERSEmoderately similar to ( 353) loc_os03g07200 12003.m06237 protein expressed protein seq=cds; coord=9:151399437..151401319:1; parent_gene=GRMZM5G833332		10.6616			19.6848
GRMZM2G157218	GRMZM2G157218_T01	Putative uncharacterized protein	35.2	not assigned.unknown	seq=cds; coord=6:164186775..164188605:-1; parent_gene=GRMZM2G157218		5.13656			1.39467
GRMZM2G100212	GRMZM2G100212_T01		35.2	not assigned.unknown	seq=cds; coord=1:283761989..283763309:-1; parent_gene=GRMZM2G100212		13.5525			4.57727
GRMZM2G177991	GRMZM2G177991_T01		35.2	not assigned.unknown	seq=cds; coord=3:27859686..27860602:1; parent_gene=GRMZM2G177991		7.2948			10.2478
GRMZM2G015912	GRMZM2G015912_T01	EF hand family protein	35.2	not assigned.unknown	weakly similar to ( 169) loc_os02g52540 12002.m10285 protein EF hand family protein, expressed seq=cds; coord=4:178659077..178659783:-1; parent_gene=GRMZM2G015912		2.5593			27.3393
GRMZM2G176390	GRMZM2G176390_T01	TPD1	35.2	not assigned.unknown	weakly similar to ( 123) AT1G32583 | Symbols: | FUNCTIONS IN: molecular_function unknown; INVOLVED IN: biological_process unknown; LOCATED IN: endomembrane system; BEST Arabidopsis thaliana protein match is: TPD1 (TAPETUM DETERMINANT 1) (TAIR:AT4G24972.1); Has 78 Blast hits to 76 proteins in 9 species: Archae - 0; Bacteria - 0; Metazoa - 0; Fungi - 0; Plants - 78; Viruses - 0; Other Eukaryotes - …		11.8282			0.798979
GRMZM2G386229	GRMZM2G386229_T01	hypothetical protein LOC100383621	23.2	nucleotide metabolism.degradation	highly similar to ( 717) AT5G18860 | Symbols: | inosine-uridine preferring nucleoside hydrolase family protein | chr5:6291023-6295581 FORWARDhighly similar to ( 899) loc_os05g33630 12005.m28055 protein hydrolase, putative, expressed seq=cds; coord=8:106851353..106855685:1; parent_gene=GRMZM2G386229		69.4476		12.8146	15.1329
GRMZM2G374302	GRMZM2G374302_T01	hypothetical protein LOC100193626	22.1.3	polyamine metabolism.synthesis.arginine decarboxylase	highly similar to ( 506) AT2G16500 | Symbols: ADC1, ARGDC1, ARGDC, SPE1 | ADC1 (ARGININE DECARBOXYLASE 1); arginine decarboxylase | chr2:7150796-7152904 REVERSEhighly similar to ( 787) SPE1_AVESA Arginine decarboxylase (EC 4.1.1.19) (ARGDC) (ADC) - Avena sativa (Oat)highly similar to ( 869) loc_os04g01690 12004.m101428 protein arginine decarboxylase, putative, expressed seq=cds; coord=4:144835678…		15.6127		96.2306	110.103
GRMZM2G120079	GRMZM2G120079_T01	hypothetical protein LOC100304393	29.5	protein.degradation	moderately similar to ( 291) AT1G02170 | Symbols: LOL3, ATMCPB1, MCP1B, AMC1, ATMC1 | AMC1 (METACASPASE 1); cysteine-type endopeptidase | chr1:411883-413426 FORWARDmoderately similar to ( 433) loc_os03g27120 12003.m08043 protein LOL3, putative, expressed seq=cds; coord=1:67077443..67079260:1; parent_gene=GRMZM2G120079		9.29103		1.304	24.0466
GRMZM2G178645	GRMZM2G178645_T01		29.5.9	protein.degradation.AAA type	moderately similar to ( 343) AT5G40010 | Symbols: AATP1 | AATP1 (AAA-ATPase 1); ATP binding / ATPase/ nucleoside-triphosphatase/ nucleotide binding | chr5:16020218-16021762 REVERSEmoderately similar to ( 447) loc_os03g58790 12003.m10782 protein ATPase 3, putative, expressed seq=cds; coord=9:127695710..127697453:-1; parent_gene=GRMZM2G178645		17.9398		6.62091	30.8186
GRMZM2G323757	GRMZM2G323757_T01		29.5.4	protein.degradation.aspartate protease	moderately similar to ( 332) AT1G03220 | Symbols: | extracellular dermal glycoprotein, putative / EDGP, putative | chr1:787143-788444 FORWARDweakly similar to ( 184) 7SB1_SOYBN Basic 7S globulin precursor (Bg) (SBg7S) [Contains: Basic 7S globulin high kDa subunit; Basic 7S globulin low kDa subunit] - Glycine max (Soybean)highly similar to ( 583) loc_os05g33400 12005.m07572 protein basic 7S globul…		11.2597		8.21758	21.977
GRMZM2G168115	GRMZM2G168115_T01	aspartic-type endopeptidase/ pepsin A (LOC100281436), mRNA	29.5.4	protein.degradation.aspartate protease	moderately similar to ( 344) AT4G35880 | Symbols: | aspartyl protease family protein | chr4:16993339-16995721 FORWARDvery weakly similar to (80.5) ASP1_ORYSA Aspartic proteinase Asp1 precursor (EC 3.4.23.-) (OsAsp1) (OSAP1) (Nucellin-like protein) - Oryza sativa (Rice)moderately similar to ( 468) loc_os06g50390 12006.m09563 protein aspartic-type endopeptidase/ pepsin A, putative, expressed seq=cd…		7.97162		11.1956	35.2273
GRMZM2G161696	GRMZM2G161696_T01	lysosomal protective protein	29.5.5	protein.degradation.serine protease	highly similar to ( 627) AT5G23210 | Symbols: SCPL34 | SCPL34; serine-type carboxypeptidase | chr5:7811625-7814608 FORWARDmoderately similar to ( 454) CBP2_HORVU Serine carboxypeptidase 2 precursor (EC 3.4.16.6) (Serine carboxypeptidase II) (Carboxypeptidase D) (CP-MII) [Contains: Serine carboxypeptidase 2 chain A (Serine carboxypeptidase II chain A); Serine carboxypeptidase 2 chain B (Serine cah…		5.03279		0.879021	18.1972
GRMZM2G339091	GRMZM2G339091_T01		29.5.5	protein.degradation.serine protease	highly similar to ( 589) AT3G07990 | Symbols: SCPL27 | SCPL27 (serine carboxypeptidase-like 27); serine-type carboxypeptidase | chr3:2552544-2554644 FORWARDhighly similar to ( 654) CBP2_HORVU Serine carboxypeptidase 2 precursor (EC 3.4.16.6) (Serine carboxypeptidase II) (Carboxypeptidase D) (CP-MII) [Contains: Serine carboxypeptidase 2 chain A (Serine carboxypeptidase II chain A); Serine carboxyp…		14.7795		2.25211	27.5662
GRMZM2G106165	GRMZM2G106165_T02	retinoid-inducible serine carboxypeptidase	29.5.5	protein.degradation.serine protease	moderately similar to ( 463) AT2G27920 | Symbols: SCPL51 | SCPL51 (SERINE CARBOXYPEPTIDASE-LIKE 51); serine-type carboxypeptidase | chr2:11885777-11888732 REVERSEhighly similar to ( 572) loc_os08g44640 12008.m26797 protein retinoid-inducible serine carboxypeptidase precursor, putative, expressed seq=cds; coord=4:50720961..50724861:-1; parent_gene=GRMZM2G106165		9.31255		5.7509	8.59701
GRMZM2G126541	GRMZM2G126541_T01		29.5.5	protein.degradation.serine protease	moderately similar to ( 251) AT1G15000 | Symbols: scpl50 | scpl50 (serine carboxypeptidase-like 50); serine-type carboxypeptidase | chr1:5168613-5169947 FORWARDvery weakly similar to (88.6) CBP3_ORYSA Serine carboxypeptidase 3 precursor (EC 3.4.16.5) (Serine carboxypeptidase III) - Oryza sativa (Rice)moderately similar to ( 413) loc_os05g50570 12005.m09126 protein serine carboxypeptidase-like pre…		5.12006		6.55367	32.5464
GRMZM2G115773	GRMZM2G115773_T01		29.5.1	protein.degradation.subtilases	moderately similar to ( 484) AT5G67360 | Symbols: ARA12 | ARA12; serine-type endopeptidase | chr5:26872192-26874465 REVERSEhighly similar to ( 901) loc_os04g47160 12004.m09662 protein subtilisin-like protease precursor, putative, expressed seq=cds; coord=7:82941333..82943672:1; parent_gene=GRMZM2G115773		6.40701		4.34111	1.63165
GRMZM2G057159	GRMZM2G057159_T04	hypothetical protein LOC100193256	29.5.1	protein.degradation.subtilases	moderately similar to ( 245) AT4G10510 | Symbols: | subtilase family protein | chr4:6495955-6499010 FORWARDmoderately similar to ( 394) loc_os02g17150 12002.m06958 protein xylem serine proteinase 1 precursor, putative, expressed seq=cds; coord=2:221366872..221371447:1; parent_gene=GRMZM2G057159		2.13292		7.58372	0.562582
GRMZM2G028543	GRMZM2G028543_T01	hypothetical protein LOC100273652	29.5.11.4.2	protein.degradation.ubiquitin.E3.RING	very weakly similar to (89.4) EL5_ORYSA E3 ubiquitin-protein ligase EL5 (EC 6.3.2.-) - Oryza sativa (Rice)very weakly similar to (89.4) loc_os02g35429 12002.m08631 protein zinc finger, C3HC4 type family protein seq=cds; coord=2:46750628..46751970:-1; parent_gene=GRMZM2G028543		6.73652		3.7819	1.77683
GRMZM2G134023	GRMZM2G134023_T01	hypothetical protein LOC100217252	29.5.11.4.2	protein.degradation.ubiquitin.E3.RING	weakly similar to ( 183) loc_os02g45780 12002.m09615 protein protein binding protein, putative, expressed seq=cds; coord=4:156191151..156192334:-1; parent_gene=GRMZM2G134023		11.3526		9.09432	20.356
GRMZM2G071484	GRMZM2G071484_T01		29.5.11.4.2	protein.degradation.ubiquitin.E3.RING	moderately similar to ( 302) AT2G35930 | Symbols: PUB23 | PUB23 (PLANT U-BOX 23); ubiquitin-protein ligase | chr2:15083101-15084336 REVERSEvery weakly similar to (95.5) SPL11_ORYSA Spotted leaf protein 11 (Spotted leaf11) (Cell death-related protein SPL11) - Oryza sativa (Rice)highly similar to ( 515) loc_os02g33590 12002.m08452 protein ubiquitin-protein ligase, putative, expressed seq=cds; coord…		3.10773		13.6496	254.83
GRMZM5G856929	GRMZM5G856929_T01	hypothetical protein LOC100275515	29.5.11.4.3.2	protein.degradation.ubiquitin.E3.SCF.FBOX	weakly similar to ( 171) AT1G31350 | Symbols: | F-box family protein | chr1:11221519-11222706 REVERSEmoderately similar to ( 392) loc_os06g49750 12006.m09499 protein expressed protein seq=cds; coord=5:59804010..59805559:1; parent_gene=GRMZM5G856929		12.6743		4.19435	9.08328
GRMZM2G057779	GRMZM2G057779_T01	hypothetical protein LOC100217061	29.7	protein.glycosylation	weakly similar to ( 199) AT5G57500 | Symbols: | transferase, transferring glycosyl groups | chr5:23286406-23287525 REVERSEmoderately similar to ( 380) loc_os09g26300 12009.m05782 protein hypro1, putative, expressed seq=cds; coord=2:183198559..183200448:-1; parent_gene=GRMZM2G057779		4.10301		2.14988	6.81796
GRMZM2G114093	GRMZM2G114093_T01	protein kinase	29.4	protein.postranslational modification	moderately similar to ( 381) AT5G58950 | Symbols: | protein kinase family protein | chr5:23801136-23803025 REVERSEweakly similar to ( 104) CRI4_MAIZE Putative receptor protein kinase CRINKLY4 precursor (EC 2.7.11.1) - Zea mays (Maize)highly similar to ( 764) loc_os01g54350 12001.m11599 protein protein kinase, putative, expressed seq=cds; coord=1:218416975..218421490:-1; parent_gene=GRMZM2G114093	11.8994	2.67588		2.8743	21.162
GRMZM2G096115	GRMZM2G096115_T01		29.4	protein.postranslational modification	highly similar to ( 573) AT4G18700 | Symbols: CIPK12, SnRK3.9, ATWL4, WL4 | CIPK12 (CBL-INTERACTING PROTEIN KINASE 12); ATP binding / kinase/ protein kinase/ protein serine/threonine kinase | chr4:10289110-10290579 REVERSEmoderately similar to ( 326) CIPK1_ORYSA CIPK-like protein 1 (EC 2.7.11.1) (OsCK1) - Oryza sativa (Rice)highly similar to ( 731) loc_os05g43840 12005.m08510 protein CBL-interact…	26.5352	4.59151		7.02246	49.0317
GRMZM5G848733	GRMZM5G848733_T01		29.4	protein.postranslational modification	highly similar to ( 504) AT3G12690 | Symbols: AGC1.5 | AGC1.5 (AGC KINASE 1.5); kinase | chr3:4030596-4032400 REVERSEmoderately similar to ( 454) G11A_ORYSA Protein kinase G11A (EC 2.7.11.1) - Oryza sativa (Rice)highly similar to ( 610) loc_os02g18430 12002.m07086 protein protein kinase G11A, putative seq=cds; coord=5:128331826..128333479:-1; parent_gene=GRMZM5G848733		9.68501		6.29965	1.69568
GRMZM2G077340	GRMZM2G077340_T01		29.2.1.2.2.34	protein.synthesis.ribosomal protein.eukaryotic.60S subunit.L34	moderately similar to ( 310) AT5G39785 | Symbols: | structural constituent of ribosome | chr5:15929257-15932215 FORWARDnearly identical (1047) loc_os09g24700 12009.m05624 protein expressed protein seq=cds; coord=7:112143682..112148671:-1; parent_gene=GRMZM2G077340	1.11988	3.22208		2.42908	3.64226
GRMZM2G057093	GRMZM2G057093_T01		1.3.13	PS.calvin cycle.rubisco interacting	very weakly similar to (88.2) RUAP_SOYBN RuBisCO-associated protein - Glycine max (Soybean)moderately similar to ( 457) loc_os10g28050 12010.m05688 protein chitinase 2, putative, expressed seq=cds; coord=1:240756823..240757956:1; parent_gene=GRMZM2G057093		11.3973		2.50819	63.5501
GRMZM2G162505	GRMZM2G162505_T01	chitinase 2	1.3.13	PS.calvin cycle.rubisco interacting	very weakly similar to (85.9) RUAP_SOYBN RuBisCO-associated protein - Glycine max (Soybean)highly similar to ( 503) loc_os10g28050 12010.m05688 protein chitinase 2, putative, expressed seq=cds; coord=1:240766113..240767264:1; parent_gene=GRMZM2G162505		36.7989		8.11244	290.414
GRMZM2G121878	GRMZM2G121878_T01	carbonic anhydrase	1.5.1	PS.carbon concentrating mechanism.C4	moderately similar to ( 245) AT5G14740 | Symbols: CA2, CA18, BETA CA2 | CA2 (CARBONIC ANHYDRASE 2); carbonate dehydratase/ zinc ion binding | chr5:4758257-4762315 FORWARDmoderately similar to ( 340) CAHC_HORVU Carbonic anhydrase, chloroplast precursor (EC 4.2.1.1) (Carbonate dehydratase) - Hordeum vulgare (Barley)moderately similar to ( 340) loc_os01g45274 12001.m150428 protein carbonic anhydrase…		4.89906		5.6744	7.61707
GRMZM2G076239	GRMZM2G076239_T01	hydroxyacid oxidase 1	1.2.2	PS.photorespiration.glycolate oxydase	weakly similar to ( 147) AT3G14420 | Symbols: | (S)-2-hydroxy-acid oxidase, peroxisomal, putative / glycolate oxidase, putative / short chain alpha-hydroxy acid oxidase, putative | chr3:4821899-4823899 FORWARDweakly similar to ( 149) GOX_SPIOL Peroxisomal (S)-2-hydroxy-acid oxidase (EC 1.1.3.15) (Glycolate oxidase) (GOX) (Short chain alpha-hydroxy acid oxidase) - Spinacia oleracea (Spinach)weakly…		38.6979		26.2568	89.4508
GRMZM2G131683	GRMZM2G131683_T01	Putative uncharacterized protein	21.4	redox.glutaredoxins	highly similar to ( 543) AT3G11920 | Symbols: | glutaredoxin-related | chr3:3772311-3774887 FORWARDhighly similar to ( 947) loc_os10g34170 12010.m06246 protein domain found in Dishevelled, Egl-10, and Pleckstrin family protein, expressed seq=cds; coord=1:230186289..230191174:1; parent_gene=GRMZM2G131683	1.82192	3.39273		0.288278	5.2483
GRMZM2G168898	GRMZM2G168898_T01	hemoglobin 2	21.3	redox.heme	weakly similar to ( 187) AT2G16060 | Symbols: GLB1, AHB1, ARATH GLB1, NSHB1, ATGLB1 | AHB1 (ARABIDOPSIS HEMOGLOBIN 1); oxygen binding / oxygen transporter | chr2:6982782-6983522 REVERSEweakly similar to ( 197) HBL1_ORYSA Non-symbiotic hemoglobin 1 (rHb1) (ORYsa GLB1a) - Oryza sativa (Rice)moderately similar to ( 227) loc_os05g44140 12005.m08540 protein non-symbiotic hemoglobin 2, putative seq=cds…		36.3965		67.7213	179.2
GRMZM5G805505	GRMZM5G805505_T01	hypothetical protein LOC100272603	27.3.3	RNA.regulation of transcription.AP2/EREBP, APETALA2/Ethylene-responsive element binding protein family	weakly similar to ( 117) AT5G47230 | Symbols: ERF5, ATERF-5, ATERF5 | ERF5 (ETHYLENE RESPONSIVE ELEMENT BINDING FACTOR 5); DNA binding / transcription activator/ transcription factor | chr5:19180072-19180974 FORWARDweakly similar to ( 113) ERF2_NICSY Ethylene-responsive transcription factor 2 (Ethylene-responsive element-binding factor 2) (EREBP-2) (NsERF2) - Nicotiana sylvestris (Wood tobacco)mo…		8.86974		4.81352	4.48403
GRMZM2G131266	GRMZM2G131266_T01	hypothetical protein LOC100384337	27.3.3	RNA.regulation of transcription.AP2/EREBP, APETALA2/Ethylene-responsive element binding protein family	moderately similar to ( 239) AT1G79700 | Symbols: | ovule development protein, putative | chr1:29990440-29993658 REVERSEweakly similar to ( 194) BBM2_BRANA Protein BABY BOOM 2 (BnBBM2) - Brassica napus (Rape)moderately similar to ( 326) loc_os08g34360 12008.m07425 protein protein BABY BOOM 1, putative, expressed seq=cds; coord=1:211323625..211326044:-1; parent_gene=GRMZM2G131266		82.9054		41.9837	12.9114
GRMZM2G125934	GRMZM2G125934_T01	hypothetical protein LOC100384496	27.3.35	RNA.regulation of transcription.bZIP transcription factor family	moderately similar to ( 379) AT5G06839 | Symbols: | bZIP family transcription factor | chr5:2120911-2126217 FORWARDmoderately similar to ( 319) TGA21_TOBAC TGACG-sequence-specific DNA-binding protein TGA-2.1 (TGA2.1) - Nicotiana tabacum (Common tobacco)highly similar to ( 656) loc_os09g31390 12009.m22141 protein DNA binding protein, putative, expressed seq=cds; coord=2:189820806..189829874:-1; pa…	0.507934	7.78422		0.421939	4.21255
GRMZM2G137046	GRMZM2G137046_T01	LOC100286123	27.3.35	RNA.regulation of transcription.bZIP transcription factor family	weakly similar to ( 156) AT5G11260 | Symbols: HY5, TED 5 | HY5 (ELONGATED HYPOCOTYL 5); DNA binding / double-stranded DNA binding / transcription factor | chr5:3593583-3594800 REVERSEweakly similar to ( 185) loc_os02g10860 12002.m06384 protein transcription factor HY5, putative, expressed seq=cds; coord=5:112633994..112639168:1; parent_gene=GRMZM2G137046		1.20088		20.0568	188.741
GRMZM2G047448	GRMZM2G047448_T01	WUS1 protein (wus1), mRNA	27.3.22	RNA.regulation of transcription.HB,Homeobox transcription factor family	weakly similar to ( 121) AT2G17950 | Symbols: WUS, PGA6, WUS1 | WUS (WUSCHEL); DNA binding / protein binding / transcription factor/ transcription regulator | chr2:7809100-7810671 REVERSEweakly similar to ( 122) WUS_ANTMA Protein WUSCHEL (Protein ROSULATA) - Antirrhinum majus (Garden snapdragon)weakly similar to ( 186) loc_os04g56780 12004.m10565 protein protein WUSCHEL, putative, expressed seq=c…		6.30463		2.14726	4.26815
GRMZM2G119999	GRMZM2G119999_T01	hypothetical protein LOC100273913	27.3.22	RNA.regulation of transcription.HB,Homeobox transcription factor family	weakly similar to ( 118) AT5G65310 | Symbols: ATHB5, ATHB-5 | ATHB5 (ARABIDOPSIS THALIANA HOMEOBOX PROTEIN 5); protein homodimerization/ sequence-specific DNA binding / transcription activator/ transcription factor | chr5:26102457-26103854 REVERSEmoderately similar to ( 236) loc_os10g23090 12010.m05314 protein homeodomain-leucine zipper transcription factor TaHDZipI-1, putative, expressed seq=cds…		16.4507		7.90148	10.2651
GRMZM2G162434	GRMZM2G162434_T01	R2R3MYB-domain protein Fragment	27.3.25	RNA.regulation of transcription.MYB domain transcription factor family	moderately similar to ( 244) AT1G08810 | Symbols: MYB60, AtMYB60 | MYB60 (myb domain protein 60); DNA binding / transcription factor | chr1:2819279-2820329 REVERSEweakly similar to ( 186) MYB4_ORYSA Myb-related protein Myb4 (OsMyb4) (Transcription factor RLTR1) - Oryza sativa (Rice)moderately similar to ( 250) loc_os12g03150 12012.m04313 protein MYB60, putative, expressed seq=cds; coord=4:1856531…		12.9		5.51866	5.27606
GRMZM2G057955	GRMZM2G057955_T01	Putative uncharacterized protein	27.3.25	RNA.regulation of transcription.MYB domain transcription factor family	weakly similar to ( 114) loc_os01g43230 12001.m10586 protein expressed protein seq=cds; coord=3:218018744..218020241:1; parent_gene=GRMZM2G057955		85.2866		21.5566	4.85581
GRMZM2G163251	GRMZM2G163251_T01	hypothetical protein LOC100280103	27.3.27	RNA.regulation of transcription.NAC domain transcription factor family	moderately similar to ( 226) AT2G43000 | Symbols: anac042 | anac042 (Arabidopsis NAC domain containing protein 42); transcription factor | chr2:17880617-17882584 REVERSEweakly similar to ( 169) NAC68_ORYSA NAC domain-containing protein 68 (ONAC068) - Oryza sativa (Rice)moderately similar to ( 309) loc_os03g56580 12003.m10568 protein NAC domain-containing protein 42, putative, expressed seq=cds; c…		14.3605		1.26819	5.95826
GRMZM2G074358	GRMZM2G074358_T01	Putative uncharacterized protein	27.3.27	RNA.regulation of transcription.NAC domain transcription factor family	moderately similar to ( 227) AT2G17040 | Symbols: anac036 | anac036 (Arabidopsis NAC domain containing protein 36); transcription factor | chr2:7407123-7408120 FORWARDweakly similar to ( 147) NAC67_ORYSA NAC domain-containing protein 67 (ONAC067) - Oryza sativa (Rice)moderately similar to ( 349) loc_os06g51070 12006.m09630 protein NAC domain-containing protein 68, putative, expressed seq=cds; coo…		19.7804		2.86784	21.629
GRMZM2G180328	GRMZM2G180328_T01	hypothetical protein LOC100216773	27.3.27	RNA.regulation of transcription.NAC domain transcription factor family	moderately similar to ( 328) AT1G01720 | Symbols: ATAF1, ANAC002 | ATAF1; transcription activator/ transcription factor | chr1:268471-269514 FORWARDmoderately similar to ( 411) NAC48_ORYSA NAC domain-containing protein 48 (ONAC048) - Oryza sativa (Rice)moderately similar to ( 472) loc_os05g34830 12005.m27596 protein NAC domain-containing protein 48, putative, expressed seq=cds; coord=6:147868257.…		25.849		8.58439	141.497
GRMZM2G430849	GRMZM2G430849_T01	NAC domain transcription factor	27.3.27	RNA.regulation of transcription.NAC domain transcription factor family	moderately similar to ( 241) AT3G15510 | Symbols: ATNAC2, ANAC056, NARS1 | ATNAC2 (ARABIDOPSIS NAC DOMAIN CONTAINING PROTEIN 2); transcription factor | chr3:5243696-5245037 FORWARDmoderately similar to ( 229) NAC48_ORYSA NAC domain-containing protein 48 (ONAC048) - Oryza sativa (Rice)moderately similar to ( 406) loc_os07g48450 12007.m29337 protein NAC domain-containing protein 18, putative, expre…		22.0184		17.6613	36.6157
GRMZM2G089506	GRMZM2G089506_T01	hypothetical protein LOC100382179	27.3.99	RNA.regulation of transcription.unclassified	moderately similar to ( 277) AT5G10770 | Symbols: | chloroplast nucleoid DNA-binding protein, putative | chr5:3403331-3405331 REVERSEmoderately similar to ( 409) loc_os02g48870 12002.m09921 protein aspartic proteinase nepenthesin-2 precursor, putative, expressed seq=cds; coord=9:41671210..41673935:1; parent_gene=GRMZM2G089506		5.629		0.232852	7.24774
GRMZM2G079490	GRMZM2G079490_T01		27.3.99	RNA.regulation of transcription.unclassified	moderately similar to ( 361) AT2G03200 | Symbols: | aspartyl protease family protein | chr2:966506-967891 REVERSEhighly similar to ( 523) loc_os04g37550 12004.m08744 protein aspartic proteinase nepenthesin-2 precursor, putative, expressed seq=cds; coord=10:120671025..120672700:1; parent_gene=GRMZM2G079490		6.78613		0.727317	4.41377
GRMZM2G141036	GRMZM2G141036_T01		27.3.99	RNA.regulation of transcription.unclassified	moderately similar to ( 329) AT5G10770 | Symbols: | chloroplast nucleoid DNA-binding protein, putative | chr5:3403331-3405331 REVERSEhighly similar to ( 549) loc_os02g48860 12002.m09920 protein aspartic proteinase nepenthesin-2 precursor, putative, expressed seq=cds; coord=4:163962237..163964018:1; parent_gene=GRMZM2G141036		8.60069		1.72069	1.58797
GRMZM2G538535	GRMZM2G538535_T01	hypothetical protein LOC100273432	27.3.99	RNA.regulation of transcription.unclassified	moderately similar to ( 283) AT5G10770 | Symbols: | chloroplast nucleoid DNA-binding protein, putative | chr5:3403331-3405331 REVERSEvery weakly similar to (85.1) ASP1_ORYSA Aspartic proteinase Asp1 precursor (EC 3.4.23.-) (OsAsp1) (OSAP1) (Nucellin-like protein) - Oryza sativa (Rice)highly similar to ( 665) loc_os06g20040 12006.m06661 protein aspartic proteinase nepenthesin-2 precursor, putative…		6.71781		1.72173	1.21337
GRMZM2G036365	GRMZM2G036365_T01		27.3.99	RNA.regulation of transcription.unclassified	weakly similar to ( 171) AT1G64830 | Symbols: | aspartyl protease family protein | chr1:24091271-24092566 REVERSEmoderately similar to ( 269) loc_os01g50170 12001.m11201 protein aspartic proteinase nepenthesin-1 precursor, putative, expressed seq=cds; coord=4:203833126..203834691:-1; parent_gene=GRMZM2G036365		0.495191			5.94285
GRMZM2G475984	GRMZM2G475984_T01		27.3.32	RNA.regulation of transcription.WRKY domain transcription factor family	weakly similar to ( 124) AT5G26170 | Symbols: WRKY50, ATWRKY50 | WRKY50; transcription factor | chr5:9147176-9148128 REVERSEweakly similar to ( 143) loc_os01g09100 12001.m07534 protein OsWRKY10 - Superfamily of rice TFs having WRKY and zinc finger domains, expressed seq=cds; coord=3:8213140..8214365:1; parent_gene=GRMZM2G475984		7.40108		7.54054	64.2753
GRMZM5G812272	GRMZM5G812272_T02	hypothetical protein LOC100279449	27.3.32	RNA.regulation of transcription.WRKY domain transcription factor family	weakly similar to ( 163) AT4G18170 | Symbols: WRKY28, ATWRKY28 | WRKY28; transcription factor | chr4:10061508-10062691 FORWARDmoderately similar to ( 233) loc_os01g47560 12001.m10951 protein OsWRKY16 - Superfamily of rice TFs having WRKY and zinc finger domains, expressed seq=cds; coord=8:149077318..149080011:-1; parent_gene=GRMZM5G812272		8.61632		4.62762	46.4
GRMZM2G040298	GRMZM2G040298_T01	hypothetical protein LOC100194255	27.3.32	RNA.regulation of transcription.WRKY domain transcription factor family	weakly similar to ( 135) AT3G58710 | Symbols: WRKY69, ATWRKY69 | WRKY69; transcription factor | chr3:21715192-21716766 FORWARDmoderately similar to ( 226) loc_os01g53040 12001.m11476 protein OsWRKY14 - Superfamily of rice TFs having WRKY and zinc finger domains, expressed seq=cds; coord=3:201013567..201015203:1; parent_gene=GRMZM2G040298		10.9704		6.60148	10.2857
GRMZM2G122280	GRMZM2G122280_T01	Putative uncharacterized protein	16.8.1	secondary metabolism.flavonoids.anthocyanins	moderately similar to ( 402) AT3G11180 | Symbols: | oxidoreductase, 2OG-Fe(II) oxygenase family protein | chr3:3504249-3506688 FORWARDweakly similar to ( 194) LDOX_PETHY Leucoanthocyanidin dioxygenase (EC 1.14.11.19) (LDOX) (Leucocyanidin oxygenase) (Leucoanthocyanidin hydroxylase) - Petunia hybrida (Petunia)highly similar to ( 530) loc_os01g61610 12001.m43254 protein gibberellin 20 oxidase 2, pu…		18.1988		12.7143	42.1567
GRMZM2G119067	GRMZM2G119067_T01		16.8.3	secondary metabolism.flavonoids.dihydroflavonols	weakly similar to ( 144) AT5G07990 | Symbols: TT7, CYP75B1, D501 | TT7 (TRANSPARENT TESTA 7); flavonoid 3-monooxygenase/ oxygen binding | chr5:2560437-2562859 FORWARDmoderately similar to ( 216) C75A1_PETHY Flavonoid 3,5-hydroxylase 1 (EC 1.14.13.88) (F35H) (Cytochrome P450 75A1) (CYPLXXVA1) - Petunia hybrida (Petunia)moderately similar to ( 350) loc_os03g25150 12003.m07859 protein flavonoid 3,5-…		7.7124		6.25721	1.83737
GRMZM2G099467	GRMZM2G099467_T01	gibberellin 20 oxidase 2 (LOC100284800), mRNA	16.8.3	secondary metabolism.flavonoids.dihydroflavonols	moderately similar to ( 424) AT5G24530 | Symbols: DMR6 | DMR6 (DOWNY MILDEW RESISTANT 6); oxidoreductase/ oxidoreductase, acting on paired donors, with incorporation or reduction of molecular oxygen, 2-oxoglutarate as one donor, and incorporation of one atom each of oxygen into both donors | chr5:8378964-8383154 FORWARDweakly similar to ( 200) FLS_PETHY Flavonol synthase/flavanone 3-hydroxylase (…		43.6411		15.8309	98.1372
GRMZM2G062396	GRMZM2G062396_T01	hypothetical protein LOC100191369	16.8.3	secondary metabolism.flavonoids.dihydroflavonols	highly similar to ( 541) AT3G51240 | Symbols: F3H, TT6, F3H | F3H (FLAVANONE 3-HYDROXYLASE); naringenin 3-dioxygenase | chr3:19025409-19026658 FORWARDhighly similar to ( 570) FL3H_HORVU Naringenin,2-oxoglutarate 3-dioxygenase (EC 1.14.11.9) (Flavonone-3-hydroxylase) (F3H) (FHT) - Hordeum vulgare (Barley)highly similar to ( 575) loc_os04g56700 12004.m10557 protein naringenin,2-oxoglutarate 3-dioxy…		28.247		21.9699	26.6199
GRMZM2G131243	GRMZM2G131243_T02	hypothetical protein LOC100191371	16.8.3	secondary metabolism.flavonoids.dihydroflavonols	weakly similar to ( 147) AT4G27250 | Symbols: | dihydroflavonol 4-reductase family / dihydrokaempferol 4-reductase family | chr4:13642803-13644425 REVERSEweakly similar to ( 129) DFRA_MAIZE Dihydroflavonol-4-reductase (EC 1.1.1.219) (DFR) (Dihydrokaempferol 4-reductase) - Zea mays (Maize)moderately similar to ( 462) loc_os07g40986 12007.m79911 protein dihydroflavonol-4-reductase, putative, expres…		62.417		27.9955	40.1043
GRMZM2G493395	GRMZM2G493395_T02	1-deoxy-D-xylulose 5-phosphate synthase	16.1.1.1	secondary metabolism.isoprenoids.non-mevalonate pathway.DXS	highly similar to ( 922) AT4G15560 | Symbols: CLA1, DEF, CLA, DXS, DXPS2 | CLA1 (CLOROPLASTOS ALTERADOS 1); 1-deoxy-D-xylulose-5-phosphate synthase | chr4:8884218-8887254 FORWARDhighly similar to ( 932) DXS_ORYSA Probable 1-deoxy-D-xylulose-5-phosphate synthase, chloroplast precursor (EC 2.2.1.7) (1-deoxyxylulose-5-phosphate synthase) (DXP synthase) (DXPS) - Oryza sativa (Rice)nearly identical (1…		40.9973		14.4853	24.2187
AC214360.3	AC214360.3_FGT001		16.1.5	secondary metabolism.isoprenoids.terpenoids	highly similar to ( 585) AT1G79460 | Symbols: GA2, KS, ATKS | GA2 (GA REQUIRING 2); ent-kaurene synthase | chr1:29890568-29894436 FORWARDhighly similar to ( 575) KSB_CUCMA Ent-kaurene synthase B, chloroplast precursor (EC 4.2.3.19) (KSB) - Cucurbita maxima (Pumpkin) (Winter squash)highly similar to ( 755) loc_os02g36220 12002.m100242 protein ent-kaurene synthase B, chloroplast precursor, putative…		64.5292		5.42356	37.8775
GRMZM2G127087	GRMZM2G127087_T03	terpene synthase 6	16.1.5	secondary metabolism.isoprenoids.terpenoids	moderately similar to ( 283) AT1G70080 | Symbols: | terpene synthase/cyclase family protein | chr1:26394669-26397565 REVERSEmoderately similar to ( 371) DCS1_GOSHI (+)-delta-cadinene synthase (EC 4.2.3.13) (D-cadinene synthase) - Gossypium hirsutum (Upland cotton)highly similar to ( 618) loc_os01g23530 12001.m08826 protein sesquiterpene cyclase, putative seq=cds; coord=10:55603292..55756434:-1; p…		274.253		16.0154	104.703
GRMZM2G067042	GRMZM2G067042_T01		16.1.5	secondary metabolism.isoprenoids.terpenoids	very weakly similar to (90.9) AT2G07050 | Symbols: CAS1 | CAS1 (cycloartenol synthase 1); cycloartenol synthase | chr2:2924629-2930295 FORWARDweakly similar to ( 119) loc_os11g08569 12011.m05053 protein cycloartenol synthase, putative, expressed seq=cds; coord=6:14234221..14234458:1; parent_gene=GRMZM2G067042		1081.75		584.736	118.312
GRMZM2G055467	GRMZM2G055467_T01	hypothetical protein LOC100194175	16.4.1	secondary metabolism.N misc.alkaloid-like	moderately similar to ( 273) AT2G41290 | Symbols: | strictosidine synthase family protein | chr2:17210599-17212904 REVERSEvery weakly similar to (97.4) STSY_CATRO Strictosidine synthase precursor (EC 4.3.3.2) - Catharanthus roseus (Rosy periwinkle) (Madagascar periwinkle)moderately similar to ( 463) loc_os12g04424 12012.m56468 protein strictosidine synthase 3 precursor, putative, expressed seq=cd…	0.307249	19.4841		4.08369	9.29332
GRMZM2G017557	GRMZM2G017557_T01	O-methyltransferase ZRP4 (OMT)(EC 2.1.1.-)	16.2	secondary metabolism.phenylpropanoids	weakly similar to ( 164) AT4G35160 | Symbols: | O-methyltransferase family 2 protein | chr4:16730989-16732808 REVERSEhighly similar to ( 647) ZRP4_MAIZE O-methyltransferase ZRP4 (EC 2.1.1.-) (OMT) - Zea mays (Maize)moderately similar to ( 410) loc_os05g43930 12005.m08519 protein O-methyltransferase ZRP4, putative, expressed seq=cds; coord=4:11916303..11917798:-1; parent_gene=GRMZM2G017557		8.13694		6.39535	1.74691
GRMZM2G100754	GRMZM2G100754_T01	O-methyltransferase ZRP4	16.2	secondary metabolism.phenylpropanoids	moderately similar to ( 202) AT4G35160 | Symbols: | O-methyltransferase family 2 protein | chr4:16730989-16732808 REVERSEmoderately similar to ( 416) ZRP4_MAIZE O-methyltransferase ZRP4 (EC 2.1.1.-) (OMT) - Zea mays (Maize)moderately similar to ( 416) loc_os12g25450 12012.m06370 protein O-methyltransferase ZRP4, putative, expressed seq=cds; coord=4:193021942..193023853:1; parent_gene=GRMZM2G100754		12.049		6.65868	1.0428
GRMZM2G097297	GRMZM2G097297_T01		16.2	secondary metabolism.phenylpropanoids	moderately similar to ( 201) AT4G35160 | Symbols: | O-methyltransferase family 2 protein | chr4:16730989-16732808 REVERSEmoderately similar to ( 414) ZRP4_MAIZE O-methyltransferase ZRP4 (EC 2.1.1.-) (OMT) - Zea mays (Maize)moderately similar to ( 416) loc_os12g25450 12012.m06370 protein O-methyltransferase ZRP4, putative, expressed seq=cds; coord=4:192916448..192918378:1; parent_gene=GRMZM2G097297		51.0251		32.9058	19.67
GRMZM2G079616	GRMZM2G079616_T01	hypothetical protein LOC100191290	16.2	secondary metabolism.phenylpropanoids	weakly similar to ( 164) AT3G62160 | Symbols: | transferase family protein | chr3:23014333-23015808 REVERSEweakly similar to ( 103) HCBT1_DIACA Anthranilate N-benzoyltransferase protein 1 (EC 2.3.1.144) (Anthranilate N-hydroxycinnamoyl/benzoyltransferase 1) - Dianthus caryophyllus (Carnation) (Clove pink)moderately similar to ( 341) loc_os04g09260 12004.m06185 protein 10-deacetylbaccatin III 10-O…		322.707		239.743	756.755
GRMZM2G114918	GRMZM2G114918_T01	hypothetical protein LOC100383097	16.2	secondary metabolism.phenylpropanoids	weakly similar to ( 143) AT5G48930 | Symbols: HCT | HCT (HYDROXYCINNAMOYL-COA SHIKIMATE/QUINATE HYDROXYCINNAMOYL TRANSFERASE); quinate O-hydroxycinnamoyltransferase/ shikimate O-hydroxycinnamoyltransferase/ transferase | chr5:19836654-19838092 REVERSEweakly similar to ( 107) HCBT2_DIACA Anthranilate N-benzoyltransferase protein 2 (EC 2.3.1.144) (Anthranilate N-hydroxycinnamoyl/benzoyltransferase …		1.25862			17.4287
GRMZM2G167613	GRMZM2G167613_T02	hypothetical protein LOC100216819	16.2.1.10	secondary metabolism.phenylpropanoids.lignin biosynthesis.CAD	moderately similar to ( 373) AT4G39330 | Symbols: ATCAD9, CAD9 | CAD9 (CINNAMYL ALCOHOL DEHYDROGENASE 9); binding / catalytic/ oxidoreductase/ zinc ion binding | chr4:18291268-18292740 FORWARDmoderately similar to ( 366) MTDH_FRAAN Probable mannitol dehydrogenase (EC 1.1.1.255) (NAD-dependent mannitol dehydrogenase) - Fragaria ananassa (Strawberry)highly similar to ( 533) loc_os04g15920 12004.m06…		18.945		49.8245	121.921
GRMZM2G132169	GRMZM2G132169_T01	L-ascorbate oxidase	16.1	secondary metabolism.simple phenols	highly similar to ( 807) AT5G05390 | Symbols: LAC12 | LAC12 (laccase 12); laccase | chr5:1594753-1597042 FORWARDmoderately similar to ( 221) ASO_TOBAC L-ascorbate oxidase precursor (EC 1.10.3.3) (Ascorbase) (ASO) - Nicotiana tabacum (Common tobacco)nearly identical (1005) loc_os01g61160 12001.m12243 protein L-ascorbate oxidase precursor, putative, expressed seq=cds; coord=3:183644921..183647436:-…	0.451029	11.2024		0.281001	7.59122
GRMZM2G094375	GRMZM2G094375_T03		16.1	secondary metabolism.simple phenols	moderately similar to ( 308) AT3G09220 | Symbols: LAC7 | LAC7 (laccase 7); laccase | chr3:2827434-2830477 REVERSEweakly similar to ( 119) ASO_CUCSA L-ascorbate oxidase precursor (EC 1.10.3.3) (Ascorbase) (ASO) - Cucumis sativus (Cucumber)moderately similar to ( 464) loc_os12g15920 12012.m05551 protein copper ion binding protein, putative, expressed seq=cds; coord=10:12166679..12169103:-1; parent_…		3.69799		0.484415	9.3312
GRMZM2G169033	GRMZM2G169033_T01	putative laccase	16.1	secondary metabolism.simple phenols	highly similar to ( 555) AT5G09360 | Symbols: LAC14 | LAC14 (laccase 14); laccase | chr5:2906426-2908658 REVERSEmoderately similar to ( 207) ASO_CUCMA L-ascorbate oxidase precursor (EC 1.10.3.3) (Ascorbase) (ASO) - Cucurbita maxima (Pumpkin) (Winter squash)highly similar to ( 750) loc_os02g51440 12002.m10178 protein laccase, putative seq=cds; coord=4:181527348..181530838:1; parent_gene=GRMZM2G169…		42.2983		33.6647	263.675
GRMZM2G320786	GRMZM2G320786_T01		16.1	secondary metabolism.simple phenols	highly similar to ( 600) AT5G09360 | Symbols: LAC14 | LAC14 (laccase 14); laccase | chr5:2906426-2908658 REVERSEmoderately similar to ( 217) ASO_CUCSA L-ascorbate oxidase precursor (EC 1.10.3.3) (Ascorbase) (ASO) - Cucumis sativus (Cucumber)highly similar to ( 790) loc_os02g51440 12002.m10178 protein laccase, putative seq=cds; coord=5:207890406..207893256:-1; parent_gene=GRMZM2G320786		1.082			11.6867
GRMZM2G181135	GRMZM2G181135_T01	hypothetical protein LOC100383587	16.5.99.1	secondary metabolism.sulfur-containing.misc.alliinase	moderately similar to ( 345) AT1G34060 | Symbols: | alliinase family protein | chr1:12396561-12398299 REVERSEhighly similar to ( 568) loc_os01g52010 12001.m11376 protein alliin lyase precursor, putative, expressed seq=cds; coord=3:202766518..202768685:-1; parent_gene=GRMZM2G181135	1.25278	14.712		0.231262	11.5443
GRMZM2G054115	GRMZM2G054115_T01	hypothetical protein LOC100273094	16.5.99.1	secondary metabolism.sulfur-containing.misc.alliinase	weakly similar to ( 154) AT1G34040 | Symbols: | alliinase family protein | chr1:12374433-12376179 FORWARDmoderately similar to ( 250) loc_os01g52010 12001.m11376 protein alliin lyase precursor, putative, expressed seq=cds; coord=3:202718209..202721089:-1; parent_gene=GRMZM2G054115		7.13622		2.28507	8.29588
GRMZM2G114642	GRMZM2G114642_T01	glossy1	16.7	secondary metabolism.wax	highly similar to ( 722) AT5G57800 | Symbols: FLP1, YRE, CER3, WAX2 | CER3 (ECERIFERUM 3); binding / catalytic/ iron ion binding / oxidoreductase | chr5:23420589-23423832 FORWARDhighly similar to ( 953) loc_os09g25850 12009.m05737 protein gl1 protein, putative, expressed seq=cds; coord=7:118517870..118523644:1; parent_gene=GRMZM2G114642		9.47979		3.29221	2.8493
GRMZM2G062772	GRMZM2G062772_T01	putative calcium/calmodulin dependent protein kinase	30.3	signalling.calcium	moderately similar to ( 254) AT3G10660 | Symbols: CPK2, ATCPK2 | CPK2 (CALMODULIN-DOMAIN PROTEIN KINASE CDPK ISOFORM 2); calmodulin-dependent protein kinase/ kinase/ protein serine/threonine kinase | chr3:3331599-3334268 REVERSEhighly similar to ( 798) CCAMK_LILLO Calcium and calcium/calmodulin-dependent serine/threonine-protein kinase (EC 2.7.11.17) (LlCCaMK) - Lilium longiflorum (Trumpet lily)h…		3.61769		3.85232	0.646398
GRMZM2G062121	GRMZM2G062121_T01		30.5	signalling.G-proteins	very weakly similar to (87.0) loc_os01g48360 12001.m11027 protein expressed protein seq=cds; coord=3:209655764..209656608:-1; parent_gene=GRMZM2G062121		38.6031		22.9043	51.3593
GRMZM2G004523	GRMZM2G004523_T01	transposon protein Mutator sub-class (LOC100285938), mRNA	30.11	signalling.light	highly similar to ( 551) AT5G67385 | Symbols: | protein binding / signal transducer | chr5:26884754-26887083 FORWARDmoderately similar to ( 275) NPH3_ORYSA Coleoptile phototropism protein 1 (Non-phototropic hypocotyl 3-like protein) (NPH3-like protein) - Oryza sativa (Rice)highly similar to ( 757) loc_os03g10880 12003.m101233 protein transposon protein, putative, Mutator sub-class, expressed seq=…		12.3479		2.16558	5.08722
GRMZM2G002555	GRMZM2G002555_T01	protein kinase/ transmembrane receptor protein serine/threonine kinase	30.2.17	signalling.receptor kinases.DUF 26	moderately similar to ( 300) AT4G32300 | Symbols: SD2-5 | SD2-5 (S-DOMAIN-2 5); carbohydrate binding / kinase/ protein kinase | chr4:15599970-15602435 FORWARDmoderately similar to ( 226) P21_SOYBN Protein P21 - Glycine max (Soybean)moderately similar to ( 452) loc_os01g02310 12001.m06873 protein protein kinase/ transmembrane receptor protein serine/threonine kinase, putative, expressed seq=cds; c…		4.65526		0.866575	0.904752
GRMZM2G140231	GRMZM2G140231_T01		30.2.17	signalling.receptor kinases.DUF 26	moderately similar to ( 401) AT4G23310 | Symbols: | receptor-like protein kinase, putative | chr4:12185737-12188763 FORWARDweakly similar to ( 200) NORK_MEDTR Nodulation receptor kinase precursor (EC 2.7.11.1) (Does not make infections protein 2) (Symbiosis receptor-like kinase) (MtSYMRK) - Medicago truncatula (Barrel medic)highly similar to ( 692) loc_os07g35370 12007.m07793 protein receptor-lik…		4.18928		1.06788	3.24025
GRMZM2G077914	GRMZM2G077914_T02	hypothetical protein LOC100193171	30.2.17	signalling.receptor kinases.DUF 26	moderately similar to ( 308) AT1G66910 | Symbols: | protein kinase, putative | chr1:24961634-24963941 REVERSEweakly similar to ( 192) KPRO_MAIZE Putative receptor protein kinase ZmPK1 precursor (EC 2.7.11.1) - Zea mays (Maize)highly similar to ( 736) loc_os01g02390 12001.m42838 protein TAK14, putative, expressed seq=cds; coord=8:9626971..9629501:-1; parent_gene=GRMZM2G077914		6.96593		1.01077	6.82644
GRMZM2G177726	GRMZM2G177726_T01		30.2.17	signalling.receptor kinases.DUF 26	moderately similar to ( 301) AT4G23180 | Symbols: CRK10, RLK4 | CRK10 (CYSTEINE-RICH RLK10); ATP binding / kinase/ protein kinase/ protein serine/threonine kinase/ protein tyrosine kinase | chr4:12138171-12140780 FORWARDweakly similar to ( 154) PSKR_DAUCA Phytosulfokine receptor precursor (EC 2.7.11.1) (Phytosulfokine LRR receptor kinase) - Daucus carota (Carrot)highly similar to ( 575) loc_os10g…		3.05248		1.09052	2.56177
GRMZM2G436448	GRMZM2G436448_T01		30.2.17	signalling.receptor kinases.DUF 26	moderately similar to ( 288) AT5G38280 | Symbols: PR5K | PR5K; kinase/ transmembrane receptor protein serine/threonine kinase | chr5:15293325-15295838 REVERSEweakly similar to ( 182) KPRO_MAIZE Putative receptor protein kinase ZmPK1 precursor (EC 2.7.11.1) - Zea mays (Maize)highly similar to ( 771) loc_os01g02800 12001.m06920 protein receptor-like kinase ARK1AS, putative, expressed seq=cds; coord…		12.3256		2.01062	27.373
GRMZM2G398854	GRMZM2G398854_T01		30.2.17	signalling.receptor kinases.DUF 26	weakly similar to ( 167) AT5G60900 | Symbols: RLK1 | RLK1 (RECEPTOR-LIKE PROTEIN KINASE 1); ATP binding / carbohydrate binding / kinase/ protein kinase/ protein serine/threonine kinase/ protein tyrosine kinase/ sugar binding | chr5:24498467-24501494 REVERSEvery weakly similar to (92.0) KPRO_MAIZE Putative receptor protein kinase ZmPK1 precursor (EC 2.7.11.1) - Zea mays (Maize)highly similar to ( …		4.37358		2.02723	4.14106
GRMZM2G007477	GRMZM2G007477_T01		30.2.17	signalling.receptor kinases.DUF 26	moderately similar to ( 261) AT4G32300 | Symbols: SD2-5 | SD2-5 (S-DOMAIN-2 5); carbohydrate binding / kinase/ protein kinase | chr4:15599970-15602435 FORWARDweakly similar to ( 176) KPRO_MAIZE Putative receptor protein kinase ZmPK1 precursor (EC 2.7.11.1) - Zea mays (Maize)highly similar to ( 570) loc_os04g56110 12004.m35493 protein ATP binding protein, putative, expressed seq=cds; coord=10:1461…		10.1394		3.0014	17.8698
GRMZM2G416322	GRMZM2G416322_T01		30.2.17	signalling.receptor kinases.DUF 26	weakly similar to ( 166) AT1G65800 | Symbols: ARK2 | ARK2 (A. THALIANA RECEPTOR KINASE 2); kinase/ protein kinase/ transmembrane receptor protein serine/threonine kinase | chr1:24473166-24476523 FORWARDvery weakly similar to (82.8) RPK1_IPONI Receptor-like protein kinase precursor (EC 2.7.11.1) - Ipomoea nil (Japanese morning glory) (Pharbitis nil)moderately similar to ( 270) loc_os01g26390 12001…		16.7182		9.09689	34.9039
GRMZM2G087625	GRMZM2G087625_T01		30.2.17	signalling.receptor kinases.DUF 26	moderately similar to ( 462) AT4G23180 | Symbols: CRK10, RLK4 | CRK10 (CYSTEINE-RICH RLK10); ATP binding / kinase/ protein kinase/ protein serine/threonine kinase/ protein tyrosine kinase | chr4:12138171-12140780 FORWARDweakly similar to ( 191) NORK_MEDTR Nodulation receptor kinase precursor (EC 2.7.11.1) (Does not make infections protein 2) (Symbiosis receptor-like kinase) (MtSYMRK) - Medicago t…		49.3502		10.8266	82.0493
GRMZM2G387381	GRMZM2G387381_T01		30.2.17	signalling.receptor kinases.DUF 26	very weakly similar to (89.4) AT3G22060 | Symbols: | receptor protein kinase-related | chr3:7771065-7772137 FORWARDmoderately similar to ( 325) loc_os07g35140 12007.m07770 protein receptor-like serine-threonine protein kinase, putative, expressed seq=cds; coord=7:154699482..154702530:1; parent_gene=GRMZM2G387381		13.4606		14.5245	9.26712
GRMZM2G059740	GRMZM2G059740_T01	hypothetical protein LOC100272781	30.2.17	signalling.receptor kinases.DUF 26	moderately similar to ( 263) AT4G32300 | Symbols: SD2-5 | SD2-5 (S-DOMAIN-2 5); carbohydrate binding / kinase/ protein kinase | chr4:15599970-15602435 FORWARDweakly similar to ( 177) KPRO_MAIZE Putative receptor protein kinase ZmPK1 precursor (EC 2.7.11.1) - Zea mays (Maize)highly similar to ( 590) loc_os04g56110 12004.m35493 protein ATP binding protein, putative, expressed seq=cds; coord=2:45120…		39.2182		19.8079	52.2544
GRMZM2G332107	GRMZM2G332107_T01		30.2.17	signalling.receptor kinases.DUF 26	moderately similar to ( 440) AT1G70520 | Symbols: | protein kinase family protein | chr1:26584888-26587334 REVERSEweakly similar to ( 192) PSKR_DAUCA Phytosulfokine receptor precursor (EC 2.7.11.1) (Phytosulfokine LRR receptor kinase) - Daucus carota (Carrot)highly similar to ( 769) loc_os05g03920 12005.m04926 protein protein kinase, putative, expressed seq=cds; coord=6:144413748..144434924:1; pa…		4.30144			1.24092
GRMZM2G080041	GRMZM2G080041_T01		30.2.11	signalling.receptor kinases.leucine rich repeat XI	highly similar to ( 926) AT5G46330 | Symbols: FLS2 | FLS2 (FLAGELLIN-SENSITIVE 2); ATP binding / kinase/ protein binding / protein serine/threonine kinase/ transmembrane receptor protein serine/threonine kinase | chr5:18791802-18795407 FORWARDmoderately similar to ( 474) RPK1_IPONI Receptor-like protein kinase precursor (EC 2.7.11.1) - Ipomoea nil (Japanese morning glory) (Pharbitis nil)nearly id…		9.84587		5.55154	85.4926
GRMZM2G469313	GRMZM2G469313_T01		30.2.11	signalling.receptor kinases.leucine rich repeat XI	moderately similar to ( 489) AT4G08850 | Symbols: | kinase | chr4:5637467-5640496 REVERSEmoderately similar to ( 322) RPK1_IPONI Receptor-like protein kinase precursor (EC 2.7.11.1) - Ipomoea nil (Japanese morning glory) (Pharbitis nil)highly similar to ( 611) loc_os10g02970 12010.m03714 protein receptor-like protein kinase precursor, putative seq=cds; coord=2:18766156..18768813:-1; parent_gene=G…		11.7672		8.63714	1.61599
GRMZM2G062471	GRMZM2G062471_T01	secretory protein-like	30.2.99	signalling.receptor kinases.misc	weakly similar to ( 171) AT3G60720 | Symbols: PDLP8 | PDLP8 (PLASMODESMATA-LOCATED PROTEIN 8) | chr3:22442035-22443608 FORWARDmoderately similar to ( 305) loc_os04g45460 12004.m09499 protein secretory protein-like, putative, expressed seq=cds; coord=2:22574071..22577248:-1; parent_gene=GRMZM2G062471		4.58857		3.20574	1.17667
GRMZM2G071478	GRMZM2G071478_T01	hypothetical protein LOC100383329	30.2.99	signalling.receptor kinases.misc	weakly similar to ( 197) AT2G33580 | Symbols: | protein kinase family protein / peptidoglycan-binding LysM domain-containing protein | chr2:14219848-14221842 REVERSEweakly similar to ( 118) KPRO_MAIZE Putative receptor protein kinase ZmPK1 precursor (EC 2.7.11.1) - Zea mays (Maize)highly similar to ( 662) loc_os11g35330 12011.m07385 protein protein kinase, putative, expressed seq=cds; coord=4:211…		4.69386		4.03239	19.3483
GRMZM2G411668	GRMZM2G411668_T01	hypothetical protein LOC100191537	30.2.24	signalling.receptor kinases.S-locus glycoprotein like	highly similar to ( 675) AT2G19130 | Symbols: | S-locus lectin protein kinase family protein | chr2:8293789-8296275 FORWARDmoderately similar to ( 256) SLSG3_BRAOL S-locus-specific glycoprotein S13 precursor (SLSG-13) (Fragment) - Brassica oleracea (Wild cabbage)nearly identical (1122) loc_os03g12150 12003.m06665 protein serine/threonine-protein kinase receptor precursor, putative, expressed seq=…		13.6484		1.15969	0.681066
GRMZM2G322728	GRMZM2G322728_T02		30.2.24	signalling.receptor kinases.S-locus glycoprotein like	highly similar to ( 757) AT4G21380 | Symbols: ARK3 | ARK3 (A. THALIANA RECEPTOR KINASE 3); kinase/ transmembrane receptor protein serine/threonine kinase | chr4:11389219-11393090 REVERSEmoderately similar to ( 336) SLSG3_BRAOL S-locus-specific glycoprotein S13 precursor (SLSG-13) (Fragment) - Brassica oleracea (Wild cabbage)nearly identical (1184) loc_os01g57510 12001.m11902 protein receptor prot…		5.57123		2.93919	11.5545
GRMZM2G038893	GRMZM2G038893_T01	WAK-like kinase	30.2.25	signalling.receptor kinases.wall associated kinase	moderately similar to ( 405) AT2G23450 | Symbols: | protein kinase family protein | chr2:9988926-9991244 REVERSEweakly similar to ( 179) CRI4_MAIZE Putative receptor protein kinase CRINKLY4 precursor (EC 2.7.11.1) - Zea mays (Maize)highly similar to ( 707) loc_os12g40419 12012.m07825 protein WAK-like kinase, putative, expressed seq=cds; coord=1:166799684..166806560:1; parent_gene=GRMZM2G038893		3.55906		2.47761	4.41209
GRMZM2G180160	GRMZM2G180160_T01		30.2.25	signalling.receptor kinases.wall associated kinase	moderately similar to ( 457) AT1G21230 | Symbols: WAK5 | WAK5 (WALL ASSOCIATED KINASE 5); kinase/ protein serine/threonine kinase | chr1:7429980-7432346 FORWARDmoderately similar to ( 214) CRI4_MAIZE Putative receptor protein kinase CRINKLY4 precursor (EC 2.7.11.1) - Zea mays (Maize)highly similar to ( 909) loc_os04g51030 12004.m10000 protein wall-associated kinase 1, putative, expressed seq=cds;…		6.26167		6.767	18.3352
GRMZM2G095209	GRMZM2G095209_T01	hypothetical protein LOC100191439	30.2.25	signalling.receptor kinases.wall associated kinase	weakly similar to ( 114) AT1G21240 | Symbols: WAK3 | WAK3 (wall associated kinase 3); kinase/ protein serine/threonine kinase | chr1:7434303-7436702 FORWARDmoderately similar to ( 330) loc_os04g55760 12004.m10467 protein OsWAK55 - OsWAK receptor-like protein kinase seq=cds; coord=2:4894641..4898764:-1; parent_gene=GRMZM2G095209		12.4561		0.156641
GRMZM2G497710	GRMZM2G497710_T01	hypothetical protein LOC100279977 (LOC100279977), mRNA	30.2.20	signalling.receptor kinases.wheat LRK10 like	weakly similar to ( 182) loc_os01g49600 12001.m11146 protein expressed protein seq=cds; coord=3:206942972..206944705:1; parent_gene=GRMZM2G497710		4.62121		2.92912	1.51379
GRMZM2G306679	GRMZM2G306679_T01	hypothetical protein LOC100191552	20.2.1	stress.abiotic.heat	moderately similar to ( 204) AT3G46230 | Symbols: ATHSP17.4, HSP17.4 | ATHSP17.4 | chr3:16984263-16984733 REVERSEmoderately similar to ( 248) HSP23_ORYSA 17.4 kDa class I heat shock protein 3 - Oryza sativa (Rice)moderately similar to ( 248) loc_os03g15960 12003.m101284 protein 17.4 kDa class I heat shock protein 3, putative, expressed seq=cds; coord=1:38847219..38848169:1; parent_gene=GRMZM2G306…	2.82889	181.84		77.5483	18.5684
GRMZM2G158232	GRMZM2G158232_T01	16.9 kDa class I heat shock protein 1	20.2.1	stress.abiotic.heat	weakly similar to ( 171) AT5G59720 | Symbols: HSP18.2 | HSP18.2 (heat shock protein 18.2) | chr5:24062632-24063117 FORWARDmoderately similar to ( 214) HSP11_ORYSA 16.9 kDa class I heat shock protein 1 - Oryza sativa (Rice)moderately similar to ( 214) loc_os01g04370 12001.m07072 protein 16.9 kDa class I heat shock protein 1, putative, expressed seq=cds; coord=3:20534046..20534889:-1; parent_gene=G…		27.2578		79.9175	54.0024
GRMZM2G346839	GRMZM2G346839_T01	22.0 kDa class IV heat shock protein	20.2.1	stress.abiotic.heat	weakly similar to ( 176) AT4G10250 | Symbols: ATHSP22.0 | ATHSP22.0 | chr4:6370537-6371124 FORWARDweakly similar to ( 185) HSP41_SOYBN 22.0 kDa class IV heat shock protein precursor - Glycine max (Soybean)moderately similar to ( 227) loc_os04g36750 12004.m08715 protein 22.0 kDa class IV heat shock protein precursor, putative, expressed seq=cds; coord=10:119759011..119760065:1; parent_gene=GRMZM2G…		15.9259		7.70289
GRMZM2G045809	GRMZM2G045809_T01	hypothetical protein LOC100273345	20.2.99	stress.abiotic.unspecified	moderately similar to ( 233) AT3G05950 | Symbols: | germin-like protein, putative | chr3:1781130-1781964 REVERSEweakly similar to ( 195) RHRE_PEA Rhicadhesin receptor precursor (Germin-like protein) - Pisum sativum (Garden pea)moderately similar to ( 353) loc_os08g08980 12008.m05033 protein germin-like protein subfamily 1 member 7 precursor, putative, expressed seq=cds; coord=2:106286427..1062876…	0.413126	10.261			1.41081
GRMZM2G049930	GRMZM2G049930_T01		20.2.99	stress.abiotic.unspecified	moderately similar to ( 222) AT5G38960 | Symbols: | germin-like protein, putative | chr5:15592992-15593783 FORWARDweakly similar to ( 185) RHRE_PEA Rhicadhesin receptor precursor (Germin-like protein) - Pisum sativum (Garden pea)moderately similar to ( 352) loc_os12g05860 12012.m04577 protein germin-like protein subfamily 1 member 8 precursor, putative, expressed seq=cds; coord=10:59009034..59010…		0.770461			6.57918
GRMZM2G039639	GRMZM2G039639_T01	protein P21	20.1	stress.biotic	moderately similar to ( 278) AT4G11650 | Symbols: ATOSM34 | ATOSM34 (osmotin 34) | chr4:7025127-7026113 REVERSEmoderately similar to ( 315) ZEAM_MAIZE Zeamatin precursor - Zea mays (Maize)moderately similar to ( 379) loc_os03g46070 12003.m09627 protein protein P21, putative, expressed seq=cds; coord=1:258447609..258448792:1; parent_gene=GRMZM2G039639	0.413126	1307.08		298.912	2453.8
GRMZM2G453805	GRMZM2G453805_T01	chitinase chem5	20.1	stress.biotic	moderately similar to ( 344) AT5G24090 | Symbols: | acidic endochitinase (CHIB1) | chr5:8143805-8145153 REVERSEmoderately similar to ( 363) CHIA_PHAAN Acidic endochitinase precursor (EC 3.2.1.14) - Phaseolus angularis (Adzuki bean) (Vigna angularis)moderately similar to ( 443) loc_os01g47070 12001.m10903 protein acidic endochitinase precursor, putative, expressed seq=cds; coord=3:212009199..21201…	4.69286	3152.81		275.283	2340.32
GRMZM2G402631	GRMZM2G402631_T01	pathogenesis related protein-5	20.1	stress.biotic	weakly similar to ( 134) AT4G11650 | Symbols: ATOSM34 | ATOSM34 (osmotin 34) | chr4:7025127-7026113 REVERSEmoderately similar to ( 257) TLP_ORYSA Thaumatin-like protein precursor - Oryza sativa (Rice)moderately similar to ( 257) loc_os12g43380 12012.m08112 protein thaumatin-like protein precursor, putative, expressed seq=cds; coord=1:178008019..178008996:-1; parent_gene=GRMZM2G402631	1.50043	5759.19		2338.05	5036.33
GRMZM2G078667	GRMZM2G078667_T01	hypothetical protein LOC100278150 (LOC100278150), mRNA	20.1	stress.biotic	moderately similar to ( 267) loc_os01g65700 12001.m12679 protein expressed protein seq=cds; coord=3:172331942..172332650:-1; parent_gene=GRMZM2G078667		17.5		1.43275	4.37542
GRMZM2G051921	GRMZM2G051921_T01	hypothetical protein LOC100384000	20.1	stress.biotic	moderately similar to ( 300) AT3G54420 | Symbols: ATEP3, ATCHITIV, CHIV | ATEP3; chitinase | chr3:20145935-20147034 FORWARDmoderately similar to ( 370) CHIA_MAIZE Endochitinase A precursor (EC 3.2.1.14) (Seed chitinase A) - Zea mays (Maize)moderately similar to ( 343) loc_os04g41680 12004.m09144 protein endochitinase A precursor, putative, expressed seq=cds; coord=2:33507060..33508210:1; parent_g…		14.908		2.38315	45.9529
GRMZM2G447795	GRMZM2G447795_T01	xylanase inhibitor protein 1	20.1	stress.biotic	weakly similar to ( 189) AT5G24090 | Symbols: | acidic endochitinase (CHIB1) | chr5:8143805-8145153 REVERSEmoderately similar to ( 330) XIP1_ORYSA Xylanase inhibitor protein 1 precursor (Class III chitinase homolog a) (RIXI protein) - Oryza sativa (Rice)moderately similar to ( 330) loc_os11g47580 12011.m08558 protein xylanase inhibitor protein 1 precursor, putative, expressed seq=cds; coord=6:129…		19.1002		2.00161	20.1796
GRMZM2G081458	GRMZM2G081458_T01		20.1	stress.biotic	moderately similar to ( 295) loc_os07g02570 12007.m04729 protein NB-ARC domain containing protein seq=cds; coord=9:143335645..143337186:-1; parent_gene=GRMZM2G081458		8.88454		2.37156	21.9749
GRMZM2G036826	GRMZM2G036826_T01		20.1	stress.biotic	moderately similar to ( 279) AT4G36010 | Symbols: | pathogenesis-related thaumatin family protein | chr4:17039472-17040976 REVERSEmoderately similar to ( 217) TP1A_MALDO Thaumatin-like protein 1a precursor (Allergen Mal d 2) (Mdtl1) (Pathogenesis-related protein 5a) (PR-5a) - Malus domestica (Apple) (Malus sylvestris)moderately similar to ( 325) loc_os10g05660 12010.m03970 protein thaumatin-like …		5.51543		4.19043	24.2702
GRMZM2G103668	GRMZM2G103668_T01	hypothetical protein LOC100275812 (LOC100275812), mRNA	20.1	stress.biotic	moderately similar to ( 262) AT3G12500 | Symbols: ATHCHIB, PR3, PR-3, CHI-B, B-CHI | ATHCHIB (ARABIDOPSIS THALIANA BASIC CHITINASE); chitinase | chr3:3962501-3963945 REVERSEmoderately similar to ( 279) CHIQ_TOBAC Acidic endochitinase Q precursor (EC 3.2.1.14) (Pathogenesis-related protein Q) (PR-Q) - Nicotiana tabacum (Common tobacco)moderately similar to ( 364) loc_os10g39680 12010.m06737 protei…		28.2039		6.24126	36.401
GRMZM2G136372	GRMZM2G136372_T01	thaumatin-like protein	20.1	stress.biotic	weakly similar to ( 147) AT4G11650 | Symbols: ATOSM34 | ATOSM34 (osmotin 34) | chr4:7025127-7026113 REVERSEmoderately similar to ( 263) TLP_ORYSA Thaumatin-like protein precursor - Oryza sativa (Rice)moderately similar to ( 263) loc_os12g43380 12012.m08112 protein thaumatin-like protein precursor, putative, expressed seq=cds; coord=1:177876178..177877100:-1; parent_gene=GRMZM2G136372		72.814		9.02461	123.322
GRMZM2G129189	GRMZM2G129189_T01	endochitinase PR4	20.1	stress.biotic	moderately similar to ( 325) AT3G54420 | Symbols: ATEP3, ATCHITIV, CHIV | ATEP3; chitinase | chr3:20145935-20147034 FORWARDmoderately similar to ( 313) CHIA_MAIZE Endochitinase A precursor (EC 3.2.1.14) (Seed chitinase A) - Zea mays (Maize)moderately similar to ( 434) loc_os02g39330 12002.m09021 protein endochitinase PR4 precursor, putative, expressed seq=cds; coord=5:182518442..182519605:1; pare…		7.16783		11.4434	56.8655
GRMZM2G153208	GRMZM2G153208_T01	secretory protein	20.1	stress.biotic	moderately similar to ( 263) AT2G15220 | Symbols: | secretory protein, putative | chr2:6608689-6609366 FORWARDmoderately similar to ( 305) loc_os10g34910 12010.m06315 protein secretory protein, putative seq=cds; coord=1:228643379..228644379:-1; parent_gene=GRMZM2G153208		50.3254		15.9564	44.0829
GRMZM2G015933	GRMZM2G015933_T01	BRASSINOSTEROID INSENSITIVE 1-associated receptor kinase 1	20.1	stress.biotic	moderately similar to ( 204) AT1G71830 | Symbols: SERK1, ATSERK1 | SERK1 (SOMATIC EMBRYOGENESIS RECEPTOR-LIKE KINASE 1); kinase/ transmembrane receptor protein serine/threonine kinase | chr1:27018575-27021842 FORWARDweakly similar to ( 140) RPK1_IPONI Receptor-like protein kinase precursor (EC 2.7.11.1) - Ipomoea nil (Japanese morning glory) (Pharbitis nil)moderately similar to ( 342) loc_os11g31…		218.229		13.6641	18.1611
GRMZM2G117942	GRMZM2G117942_T01	Putative uncharacterized proteinWin2 ;	20.1	stress.biotic	weakly similar to ( 196) AT3G04720 | Symbols: PR4, HEL, PR-4 | PR4 (PATHOGENESIS-RELATED 4); chitin binding | chr3:1285691-1286531 REVERSEmoderately similar to ( 207) BARW_HORVU Barwin - Hordeum vulgare (Barley)moderately similar to ( 216) loc_os11g37950 12011.m07642 protein win2 precursor, putative, expressed seq=cds; coord=4:9697965..9698851:1; parent_gene=GRMZM2G117942		444.198		48.9953	870.753
GRMZM2G032219	GRMZM2G032219_T02	barley mlo defense gene homolog1	20.1	stress.biotic	highly similar to ( 501) AT2G39200 | Symbols: MLO12, ATMLO12 | MLO12 (MILDEW RESISTANCE LOCUS O 12); calmodulin binding | chr2:16356255-16359797 REVERSEhighly similar to ( 689) MLO_HORVU Protein MLO - Hordeum vulgare (Barley)highly similar to ( 793) loc_os03g03700 12003.m101174 protein MLO protein homolog 1, putative, expressed seq=cds; coord=1:6233827..6237448:-1; parent_gene=GRMZM2G032219		13.5678		19.2132	131.084
GRMZM2G117971	GRMZM2G117971_T01	hypothetical protein LOC100191593	20.1	stress.biotic	weakly similar to ( 196) AT3G04720 | Symbols: PR4, HEL, PR-4 | PR4 (PATHOGENESIS-RELATED 4); chitin binding | chr3:1285691-1286531 REVERSEmoderately similar to ( 207) BARW_HORVU Barwin - Hordeum vulgare (Barley)moderately similar to ( 216) loc_os11g37950 12011.m07642 protein win2 precursor, putative, expressed seq=cds; coord=4:9680499..9681375:-1; parent_gene=GRMZM2G117971		502.105		57.4159	1079.32
GRMZM2G145461	GRMZM2G145461_T01	hypothetical protein LOC100274400	20.1	stress.biotic	moderately similar to ( 210) AT3G12500 | Symbols: ATHCHIB, PR3, PR-3, CHI-B, B-CHI | ATHCHIB (ARABIDOPSIS THALIANA BASIC CHITINASE); chitinase | chr3:3962501-3963945 REVERSEmoderately similar to ( 251) CHI2_ORYSA Basic endochitinase 2 precursor (EC 3.2.1.14) - Oryza sativa (Rice)moderately similar to ( 251) loc_os03g30470 12003.m08307 protein basic endochitinase 2 precursor, putative, expressed s…		113.761		52.9849	397.52
GRMZM2G145518	GRMZM2G145518_T01	hypothetical protein LOC100280135 (LOC100280135), mRNA	20.1	stress.biotic	moderately similar to ( 421) AT3G12500 | Symbols: ATHCHIB, PR3, PR-3, CHI-B, B-CHI | ATHCHIB (ARABIDOPSIS THALIANA BASIC CHITINASE); chitinase | chr3:3962501-3963945 REVERSEmoderately similar to ( 468) CHI2_ORYSA Basic endochitinase 2 precursor (EC 3.2.1.14) - Oryza sativa (Rice)moderately similar to ( 468) loc_os03g30470 12003.m08307 protein basic endochitinase 2 precursor, putative, expressed s…		127.719		116.485	753.578
GRMZM2G170734	GRMZM2G170734_T01		19.99	tetrapyrrole synthesis.unspecified	moderately similar to ( 244) AT1G19670 | Symbols: ATCLH1, CORI1, ATHCOR1 | ATCLH1 (ARABIDOPSIS THALIANA CORONATINE-INDUCED PROTEIN 1); chlorophyllase | chr1:6803796-6804923 REVERSEmoderately similar to ( 208) CLH1_CITSI Chlorophyllase-1, chloroplast precursor (EC 3.1.1.14) (Chlorophyll-chlorophyllido hydrolase 1) (Chlase 1) - Citrus sinensis (Sweet orange)moderately similar to ( 201) loc_os10g283…		0.435168			39.1688
GRMZM5G817964	GRMZM5G817964_T01		34.16	transport.ABC transporters and multidrug resistance systems	highly similar to ( 536) AT1G17840 | Symbols: WBC11, ABCG11, DSO, COF1, ATWBC11 | WBC11 (WHITE-BROWN COMPLEX HOMOLOG PROTEIN 11); ATPase, coupled to transmembrane movement of substances / fatty acid transporter | chr1:6142870-6145894 FORWARDweakly similar to ( 160) PDR13_ORYSA Pleiotropic drug resistance protein 13 - Oryza sativa (Rice)highly similar to ( 872) loc_os07g18874 12007.m06326 protein …	1.02617	27.2348		27.2779	89.3327
GRMZM2G054332	GRMZM2G054332_T01	ATPase, coupled to transmembrane movement of substances	34.16	transport.ABC transporters and multidrug resistance systems	highly similar to ( 850) AT3G55090 | Symbols: | ATPase, coupled to transmembrane movement of substances | chr3:20416342-20418552 REVERSEweakly similar to ( 181) PDR15_ORYSA Pleiotropic drug resistance protein 15 - Oryza sativa (Rice)nearly identical (1061) loc_os03g17350 12003.m07163 protein ATPase, coupled to transmembrane movement of substances, putative, expressed seq=cds; coord=1:43054782..43…		9.6136		0.390825	4.28445
GRMZM2G046743	GRMZM2G046743_T01	hypothetical protein LOC100273979	34.3	transport.amino acids	highly similar to ( 623) AT5G40780 | Symbols: LHT1 | LHT1; amino acid transmembrane transporter | chr5:16323823-16327082 FORWARDhighly similar to ( 742) loc_os08g03350 12008.m04478 protein LHT1, putative, expressed seq=cds; coord=4:36877303..36881083:1; parent_gene=GRMZM2G046743	291.474	5.0805		24.2006	33.3995
GRMZM2G180659	GRMZM2G180659_T01	hypothetical protein LOC100273455	34.3	transport.amino acids	highly similar to ( 624) AT5G40780 | Symbols: LHT1 | LHT1; amino acid transmembrane transporter | chr5:16323823-16327082 FORWARDhighly similar to ( 748) loc_os08g03350 12008.m04478 protein LHT1, putative, expressed seq=cds; coord=6:6890061..6895101:-1; parent_gene=GRMZM2G180659	2.92899	53.349		18.0049	116.504
GRMZM2G127328	GRMZM2G127328_T01	LHT1	34.3	transport.amino acids	highly similar to ( 583) AT1G24400 | Symbols: LHT2, AATL2 | LHT2 (LYSINE HISTIDINE TRANSPORTER 2); acidic amino acid transmembrane transporter/ amino acid transmembrane transporter/ neutral amino acid transmembrane transporter | chr1:8651563-8653561 REVERSEhighly similar to ( 677) loc_os08g03350 12008.m04478 protein LHT1, putative, expressed seq=cds; coord=6:7045096..7047616:1; parent_gene=GRMZM2…		4.82407		1.47449	22.0196
GRMZM5G805732	GRMZM5G805732_T01	hypothetical protein LOC100194142	34.3	transport.amino acids	highly similar to ( 726) AT4G21120 | Symbols: AAT1, CAT1 | AAT1 (AMINO ACID TRANSPORTER 1); L-glutamate transmembrane transporter/ L-lysine transmembrane transporter/ arginine transmembrane transporter/ cationic amino acid transmembrane transporter | chr4:11270318-11273775 FORWARDhighly similar to ( 742) loc_os12g41890 12012.m07970 protein cationic amino acid transporter 4, putative seq=cds; coor…		16.3888		1.67558	8.73331
GRMZM2G076593	GRMZM2G076593_T01		34.3	transport.amino acids	highly similar to ( 636) AT1G77380 | Symbols: AAP3, ATAAP3 | AAP3; amino acid transmembrane transporter | chr1:29075201-29077252 REVERSEhighly similar to ( 796) loc_os12g08090 12012.m04796 protein amino acid transporter, putative, expressed seq=cds; coord=10:11081436..11083714:1; parent_gene=GRMZM2G076593		5.08545		3.99698	55.6494
GRMZM2G080045	GRMZM2G080045_T01	hypothetical protein LOC100279304	34.5	transport.ammonium	highly similar to ( 613) AT2G38290 | Symbols: ATAMT2, AMT2;1 | ATAMT2 (AMMONIUM TRANSPORTER 2); ammonium transmembrane transporter/ high affinity secondary active ammonium transmembrane transporter | chr2:16039672-16042291 REVERSEhighly similar to ( 772) loc_os05g39240 12005.m08103 protein ammonium transporter 2, putative, expressed seq=cds; coord=6:152507125..152510043:1; parent_gene=GRMZM2G0800…		4.96064		2.31826	11.3868
GRMZM2G133006	GRMZM2G133006_T01	hypothetical protein LOC100272795	34.99	transport.misc	moderately similar to ( 282) AT5G52450 | Symbols: | MATE efflux protein-related | chr5:21289042-21291749 REVERSEmoderately similar to ( 416) loc_os10g20470 12010.m05068 protein transparent testa 12 protein, putative, expressed seq=cds; coord=6:139593708..139596321:-1; parent_gene=GRMZM2G133006	57.3098	4.37246		5.25598	5.93603
GRMZM2G119970	GRMZM2G119970_T02	hypothetical protein LOC100280431	34.99	transport.misc	moderately similar to ( 472) AT3G10960 | Symbols: | xanthine/uracil permease family protein | chr3:3424986-3426725 REVERSEhighly similar to ( 617) loc_os05g26840 12005.m06976 protein nucleoside transporter, putative, expressed seq=cds; coord=6:142202513..142204759:1; parent_gene=GRMZM2G119970	0.326529	4.94662		0.904156	22.7265
GRMZM2G089952	GRMZM2G089952_T01	LOC100283884	34.99	transport.misc	moderately similar to ( 275) AT1G01630 | Symbols: | SEC14 cytosolic factor, putative / phosphoglyceride transfer protein, putative | chr1:229206-230675 FORWARDmoderately similar to ( 366) loc_os01g70210 12001.m13069 protein phosphatidylinositol transfer protein CSR1, putative, expressed seq=cds; coord=3:156936576..156939424:-1; parent_gene=GRMZM2G089952	1.79172	31.246		10.9768	7.86687
GRMZM2G124938	GRMZM2G124938_T01		34.99	transport.misc	moderately similar to ( 330) AT2G20840 | Symbols: | secretory carrier membrane protein (SCAMP) family protein | chr2:8971925-8974400 REVERSEmoderately similar to ( 418) loc_os03g38600 12003.m08954 protein SCAMP37, putative seq=cds; coord=5:19709117..19712463:-1; parent_gene=GRMZM2G124938		12.5762		0.608275	2.32198
GRMZM2G174458	GRMZM2G174458_T01	hypothetical protein LOC100384035	34.99	transport.misc	moderately similar to ( 410) AT5G52450 | Symbols: | MATE efflux protein-related | chr5:21289042-21291749 REVERSEhighly similar to ( 555) loc_os10g11354 12010.m04463 protein transparent testa 12 protein, putative, expressed seq=cds; coord=5:130959604..130962119:1; parent_gene=GRMZM2G174458		4.50179		2.62515	3.61965
GRMZM2G113800	GRMZM2G113800_T01		34.1	transport.nucleotides	moderately similar to ( 326) AT1G44750 | Symbols: ATPUP11 | ATPUP11; purine transmembrane transporter | chr1:16894257-16895168 FORWARDhighly similar to ( 501) loc_os04g49748 12004.m09907 protein ATPUP11, putative, expressed seq=cds; coord=10:135330047..135331862:1; parent_gene=GRMZM2G113800		14.0777		1.5302	53.643
GRMZM2G131309	GRMZM2G131309_T01		34.1	transport.p- and v-ATPases	nearly identical (1413) AT2G07560 | Symbols: AHA6 | AHA6 (Arabidopsis H(+)-ATPase 6); ATPase | chr2:3170394-3173952 REVERSEnearly identical (1422) PMA4_NICPL Plasma membrane ATPase 4 (EC 3.6.3.6) (Proton pump 4) - Nicotiana plumbaginifolia (Leadwort-leaved tobacco)nearly identical (1600) loc_os05g25550 12005.m06848 protein ATPase 7, plasma membrane-type, putative, expressed seq=cds; coord=9:92547…	0.514421	2.40781		0.427328	0.43022
GRMZM2G114704	GRMZM2G114704_T01	hypothetical protein LOC100280401	34.1	transport.p- and v-ATPases	moderately similar to ( 330) AT1G54320 | Symbols: | LEM3 (ligand-effect modulator 3) family protein / CDC50 family protein | chr1:20275732-20277793 REVERSEmoderately similar to ( 421) loc_os09g38768 12009.m060069 protein cell division control protein 50, putative, expressed seq=cds; coord=7:145214640..145217247:-1; parent_gene=GRMZM2G114704		13.4935		3.57773	2.40129
GRMZM2G085411	GRMZM2G085411_T01	ligA	34.13	transport.peptides and oligopeptides	highly similar to ( 526) AT5G62680 | Symbols: | proton-dependent oligopeptide transport (POT) family protein | chr5:25165430-25167822 REVERSEhighly similar to ( 701) loc_os12g44110 12012.m08182 protein ligA, putative, expressed seq=cds; coord=1:180397743..180400866:1; parent_gene=GRMZM2G085411	0.220036	1.51164		4.11263	13.2035
GRMZM2G148800	GRMZM2G148800_T01	hypothetical protein LOC100383726	34.13	transport.peptides and oligopeptides	highly similar to ( 513) AT1G22540 | Symbols: | proton-dependent oligopeptide transport (POT) family protein | chr1:7964202-7966222 FORWARDhighly similar to ( 777) loc_os01g65110 12001.m12624 protein POT family protein, expressed seq=cds; coord=8:165993687..165995931:-1; parent_gene=GRMZM2G148800	3.24536	18.934		20.3811	63.7103
GRMZM5G817436	GRMZM5G817436_T02		34.13	transport.peptides and oligopeptides	moderately similar to ( 462) AT3G54140 | Symbols: ATPTR1, PTR1 | PTR1 (PEPTIDE TRANSPORTER 1); dipeptide transporter/ transporter/ tripeptide transporter | chr3:20045885-20048154 REVERSEhighly similar to ( 629) loc_os01g67630 12001.m12867 protein peptide transporter PTR2, putative, expressed seq=cds; coord=8:163724499..163730382:-1; parent_gene=GRMZM5G817436		5.08459		2.5922	3.0447
GRMZM2G156599	GRMZM2G156599_T01	Iron-phytosiderophore transporter yellow stripe 1 (ZmYS1)	34.13	transport.peptides and oligopeptides	highly similar to ( 805) AT5G24380 | Symbols: YSL2, ATYSL2 | YSL2 (YELLOW STRIPE LIKE 2); oligopeptide transporter | chr5:8324098-8326525 FORWARDhighly similar to ( 962) loc_os04g45900 12004.m09541 protein transposon protein, putative, unclassified, expressed seq=cds; coord=5:190674766..190677896:-1; parent_gene=GRMZM2G156599		23.0358		13.9395	91.9322
GRMZM2G154090	GRMZM2G154090_T01	phosphate transporter protein2	34.7	transport.phosphate	highly similar to ( 755) AT2G38940 | Symbols: ATPT2, PHT1;4 | ATPT2 (ARABIDOPSIS THALIANA PHOSPHATE TRANSPORTER 2); carbohydrate transmembrane transporter/ inorganic phosphate transmembrane transporter/ phosphate transmembrane transporter/ sugar:hydrogen symporter | chr2:16258500-16260104 FORWARDhighly similar to ( 851) loc_os10g30790 12010.m21787 protein inorganic phosphate transporter 1-4, puta…	0.605372	11.6448		2.5144	8.74183
GRMZM2G438960	GRMZM2G438960_T01		34.15	transport.potassium	highly similar to ( 632) AT4G13420 | Symbols: HAK5, ATHAK5 | HAK5 (HIGH AFFINITY K+ TRANSPORTER 5); potassium ion transmembrane transporter/ potassium:sodium symporter | chr4:7797038-7802174 REVERSEhighly similar to ( 941) HAK16_ORYSA Probable potassium transporter 16 (OsHAK16) - Oryza sativa (Rice)nearly identical (1038) loc_os03g37930 12003.m08895 protein potassium transporter 16, putative, exp…		0.205886			7.31756
GRMZM2G135739	GRMZM2G135739_T01	monosaccharide transporter1	34.2	transport.sugars	highly similar to ( 672) AT1G11260 | Symbols: STP1, ATSTP1 | STP1 (SUGAR TRANSPORTER 1); carbohydrate transmembrane transporter/ sugar:hydrogen symporter | chr1:3777460-3780133 FORWARDhighly similar to ( 677) STC_RICCO Sugar carrier protein C - Ricinus communis (Castor bean)highly similar to ( 882) loc_os07g01560 12007.m28944 protein sugar transport protein 1, putative, expressed seq=cds; coord=7…		18.2969		0.953821	14.6504
GRMZM2G004694	GRMZM2G004694_T01		34.2	transport.sugars	highly similar to ( 635) AT3G18830 | Symbols: ATPLT5 | ATPLT5 (POLYOL TRANSPORTER 5); D-ribose transmembrane transporter/ D-xylose transmembrane transporter/ carbohydrate transmembrane transporter/ galactose transmembrane transporter/ glucose transmembrane transporter/ glycerol transmembrane transporter/ mann | chr3:6489000-6491209 REVERSEweakly similar to ( 173) HEX6_RICCO Hexose carrier protein…		36.9605		3.40138	32.7169
GRMZM5G862325	GRMZM5G862325_T01		34.2	transport.sugars	moderately similar to ( 333) AT3G18830 | Symbols: ATPLT5 | ATPLT5 (POLYOL TRANSPORTER 5); D-ribose transmembrane transporter/ D-xylose transmembrane transporter/ carbohydrate transmembrane transporter/ galactose transmembrane transporter/ glucose transmembrane transporter/ glycerol transmembrane transporter/ mann | chr3:6489000-6491209 REVERSEweakly similar to ( 109) STC_RICCO Sugar carrier prote…		12.8513		6.64853	27.0315
GRMZM2G404965	GRMZM2G404965_T02	hexose carrier protein HEX6	34.2	transport.sugars	moderately similar to ( 362) AT5G61520 | Symbols: | hexose transporter, putative | chr5:24739358-24740833 REVERSEmoderately similar to ( 432) HEX6_RICCO Hexose carrier protein HEX6 - Ricinus communis (Castor bean)highly similar to ( 507) loc_os06g04900 12006.m05219 protein hexose carrier protein HEX6, putative, expressed seq=cds; coord=9:20747007..20749031:1; parent_gene=GRMZM2G404965		34.037		6.01648	5.17386
GRMZM2G342907	GRMZM2G342907_T01		34.6	transport.sulphate	highly similar to ( 859) AT1G78000 | Symbols: SULTR1;2, SEL1 | SULTR1;2 (SULFATE TRANSPORTER 1;2); sulfate transmembrane transporter | chr1:29329889-29332877 FORWARDmoderately similar to ( 370) NO70_SOYBN Early nodulin 70 - Glycine max (Soybean)nearly identical (1032) loc_os03g09970 12003.m101107 protein sulfate transporter 1.2, putative, expressed seq=cds; coord=9:148914087..148917604:-1; parent…		3.58371		0.363441	28.9214

## Sheet: 4C
	Genes which were induced by pollination
Locus	The longest transcript ID	Annotation (Maize sequence Project)	Bin (MapMan)	Bin Name (MapMan)	Description (MapMan)	RPKM (MP)	RPKM (MS)	RPKM (IMS)	RPKM (20MAP)	RPKM (3HAP)
GRMZM2G119150	GRMZM2G119150_T01		13.1.6.2	amino acid metabolism.synthesis.aromatic aa.phenylalanine and tyrosine	moderately similar to ( 497) AT4G33680 | Symbols: AGD2 | AGD2 (ABERRANT GROWTH AND DEATH 2); L,L-diaminopimelate aminotransferase/ transaminase | chr4:16171847-16174630 REVERSEhighly similar to ( 685) loc_os03g09910 12003.m06445 protein transaminase/ transferase, transferring nitrogenous groups, putative, expressed seq=cds; coord=1:24599397..24603787:-1; parent_gene=GRMZM2G119150					11.6108
GRMZM2G100864	GRMZM2G100864_T01	phosphoribosylanthranilate transferase	13.1.6.5	amino acid metabolism.synthesis.aromatic aa.tryptophan	nearly identical (1313) AT3G57880 | Symbols: | C2 domain-containing protein | chr3:21431198-21433519 REVERSEnearly identical (1470) loc_os05g30750 12005.m083576 protein phosphoribosylanthranilate transferase, putative, expressed seq=cds; coord=6:98414096..98418201:1; parent_gene=GRMZM2G100864			44.2412	1.07595
GRMZM2G144610	GRMZM2G144610_T01	hypothetical protein LOC100193093	10.5.1.1	cell wall.cell wall proteins.AGPs.AGP	moderately similar to ( 201) AT4G12730 | Symbols: FLA2 | FLA2 (FASCICLIN-LIKE ARABINOGALACTAN 2) | chr4:7491598-7492809 REVERSEweakly similar to ( 199) loc_os09g07350 12009.m04004 protein fasciclin-like arabinogalactan protein 8 precursor, putative, expressed seq=cds; coord=9:36545543..36547162:1; parent_gene=GRMZM2G144610			8.41274	0.250819
GRMZM2G099088	GRMZM2G099088_T01		10.2	cell wall.cellulose synthesis	highly similar to ( 546) AT5G03760 | Symbols: ATCSLA09, CSLA09, ATCSLA9, CSLA9, RAT4 | ATCSLA09; mannan synthase/ transferase, transferring glycosyl groups | chr5:985910-990087 REVERSEhighly similar to ( 729) loc_os08g33740 12008.m07364 protein CSLA11 - cellulose synthase-like family A, expressed seq=cds; coord=4:83307146..83309743:-1; parent_gene=GRMZM2G099088			18.8428	0.228018	0.401731
GRMZM2G015886	GRMZM2G015886_T01	hypothetical protein LOC100216739	10.2.1	cell wall.cellulose synthesis.cellulose synthase	nearly identical (1518) AT1G02730 | Symbols: ATCSLD5, CSLD5 | ATCSLD5; 1,4-beta-D-xylan synthase/ cellulose synthase | chr1:594697-598473 REVERSEnearly identical (1830) loc_os12g36890 12012.m07474 protein CSLD4 - cellulose synthase-like family D, expressed seq=cds; coord=10:22261833..22266237:1; parent_gene=GRMZM2G015886			22.1343	0.193351
GRMZM2G111998	GRMZM2G111998_T01	hypothetical protein LOC100280070	10.6.2	cell wall.degradation.mannan-xylose-arabinose-fucose	highly similar to ( 656) AT5G09730 | Symbols: BXL3, ATBXL3, XYL3, ATBX3, BX3 | BXL3 (beta-xylosidase 3); hydrolase, hydrolyzing O-glycosyl compounds | chr5:3015319-3018226 REVERSEmoderately similar to ( 329) XYNB_PRUPE Putative beta-D-xylosidase (EC 3.2.1.-) (PpAz152) (Fragment) - Prunus persica (Peach)nearly identical (1299) loc_os01g19220 12001.m08459 protein beta-D-xylosidase, putative, expres…			6.78679	0.431804	0.25359
GRMZM2G025182	GRMZM2G025182_T01		10.8.1	cell wall.pectin*esterases.PME	moderately similar to ( 432) AT4G02320 | Symbols: | pectinesterase family protein | chr4:1022725-1026118 REVERSEmoderately similar to ( 433) PME1_CITSI Pectinesterase-1 precursor (EC 3.1.1.11) (Pectin methylesterase) (PE) - Citrus sinensis (Sweet orange)highly similar to ( 756) loc_os07g47830 12007.m08998 protein pectinesterase-1 precursor, putative, expressed seq=cds; coord=7:172735941..17273948…			4.9526	0.172685	0.202829
GRMZM2G178229	GRMZM2G178229_T01	D-type cyclin Fragment	31.3	cell.cycle	moderately similar to ( 207) AT5G10440 | Symbols: CYCD4;2 | CYCD4;2 (cyclin d4;2); cyclin-dependent protein kinase | chr5:3280611-3282342 REVERSEmoderately similar to ( 341) loc_os09g29100 12009.m06061 protein cyclin delta-2, putative, expressed seq=cds; coord=2:187441540..187443834:1; parent_gene=GRMZM2G178229			6.41206	0.387964	0.75948
GRMZM2G140633	GRMZM2G140633_T01	cyclin delta-2	31.3	cell.cycle	moderately similar to ( 224) AT5G65420 | Symbols: CYCD4;1 | CYCD4;1 (CYCLIN D4;1); cyclin-dependent protein kinase regulator | chr5:26141592-26143750 REVERSEmoderately similar to ( 381) loc_os09g29100 12009.m06061 protein cyclin delta-2, putative, expressed seq=cds; coord=7:127890301..127892874:1; parent_gene=GRMZM2G140633			10.1517	0.907995	0.266624
GRMZM2G138886	GRMZM2G138886_T01	cyclin B2	31.3	cell.cycle	moderately similar to ( 396) AT1G76310 | Symbols: CYCB2;4 | CYCB2;4 (CYCLIN B2;4); cyclin-dependent protein kinase regulator | chr1:28628046-28630199 REVERSEmoderately similar to ( 432) CCNB2_ORYSA G2/mitotic-specific cyclin-2 (B-like cyclin) (CycOs2) - Oryza sativa (Rice)highly similar to ( 562) loc_os04g47580 12004.m101621 protein cyclin B2, putative, expressed seq=cds; coord=2:17476257..174799…			15.9967	0.197055
GRMZM2G061287	GRMZM2G061287_T01	hypothetical protein LOC100272768	31.3	cell.cycle	moderately similar to ( 408) AT1G76310 | Symbols: CYCB2;4 | CYCB2;4 (CYCLIN B2;4); cyclin-dependent protein kinase regulator | chr1:28628046-28630199 REVERSEmoderately similar to ( 435) CCNB2_ORYSA G2/mitotic-specific cyclin-2 (B-like cyclin) (CycOs2) - Oryza sativa (Rice)highly similar to ( 579) loc_os04g47580 12004.m101621 protein cyclin B2, putative, expressed seq=cds; coord=10:138018770..1380…			17.5506		0.234294
GRMZM2G029815	GRMZM2G029815_T01		31.2	cell.division	highly similar to ( 538) AT1G65920 | Symbols: | regulator of chromosome condensation (RCC1) family protein / zinc finger protein-related | chr1:24525267-24529204 REVERSEnearly identical (1004) loc_os02g45980 12002.m09635 protein ZR1 protein, putative, expressed seq=cds; coord=5:197602076..197605152:1; parent_gene=GRMZM2G029815			4.04164	0.15397	0.632967
GRMZM2G112072	GRMZM2G112072_T01	hypothetical protein LOC100277636	31.2	cell.division	moderately similar to ( 283) AT3G25980 | Symbols: | mitotic spindle checkpoint protein, putative (MAD2) | chr3:9503232-9504402 FORWARDmoderately similar to ( 330) MAD2_MAIZE Mitotic spindle checkpoint protein MAD2 - Zea mays (Maize)moderately similar to ( 312) loc_os04g40940 12004.m35349 protein mitotic spindle checkpoint protein MAD2, putative, expressed seq=cds; coord=2:36358387..36360987:1; pa…			14.1839	4.57282	2.94129
GRMZM2G471186	GRMZM2G471186_T01		31.1	cell.organisation	moderately similar to ( 352) AT3G23670 | Symbols: PAKRP1L, KINESIN-12B | KINESIN-12B; microtubule motor/ plus-end-directed microtubule motor | chr3:8519290-8525055 FORWARDweakly similar to ( 159) FLA10_CHLRE Kinesin-like protein FLA10 (Protein KHP1) - Chlamydomonas reinhardtiimoderately similar to ( 382) loc_os02g28850 12002.m08029 protein kinesin-like protein, putative, expressed seq=cds; coord=…			15.8921	0.500403	0.587755
GRMZM5G877336	GRMZM5G877336_T01		31.1	cell.organisation	weakly similar to ( 184) AT3G19050 | Symbols: POK2 | POK2 (PHRAGMOPLAST ORIENTING KINESIN 2); ATP binding / microtubule motor | chr3:6578047-6590106 FORWARDhighly similar to ( 525) loc_os12g39980 12012.m07782 protein kinesin like protein, putative, expressed seq=cds; coord=3:113552087..113554970:1; parent_gene=GRMZM5G877336			18.1208	0.207099
GRMZM2G030284	GRMZM2G030284_T01	hypothetical protein LOC100191450	31.1	cell.organisation	highly similar to ( 637) AT5G51600 | Symbols: PLE, ATMAP65-3, MAP65-3 | PLE (PLEIADE); microtubule binding | chr5:20961061-20964080 REVERSEnearly identical (1045) loc_os01g49200 12001.m11107 protein microtubule-associated protein, putative, expressed seq=cds; coord=8:151440417..151444881:1; parent_gene=GRMZM2G030284			22.8805	0.212663
GRMZM2G072690	GRMZM2G072690_T01	hypothetical protein LOC100193440	31.4	cell.vesicle transport	weakly similar to ( 143) AT1G05785 | Symbols: | Got1-like family protein | chr1:1730981-1732406 FORWARDmoderately similar to ( 213) loc_os02g39070 12002.m08995 protein golgi transport 1 protein B, putative, expressed seq=cds; coord=4:133452852..133457980:1; parent_gene=GRMZM2G072690				7.90166	12.6721
GRMZM2G097283	GRMZM2G097283_T01	LOC100285808	18.5.2.7	Co-factor and vitamine metabolism.folate & vitamine K.DHNA Phytyltransferase	moderately similar to ( 358) AT1G60600 | Symbols: ABC4 | ABC4 (ABERRANT CHLOROPLAST DEVELOPMENT 4); 1,4-dihydroxy-2-naphthoate octaprenyltransferase/ prenyltransferase | chr1:22324807-22326759 REVERSEmoderately similar to ( 486) loc_os03g09060 12003.m06412 protein 1,4-dihydroxy-2-naphthoate octaprenyltransferase, putative, expressed seq=cds; coord=1:19557389..19560305:1; parent_gene=GRMZM2G097283			9.35058	0.949918	0.836803
GRMZM2G147399	GRMZM2G147399_T01	hypothetical protein LOC100193182	33.99	development.unspecified	very weakly similar to (96.3) NO93_SOYBN Early nodulin 93 (N-93) - Glycine max (Soybean)weakly similar to ( 177) loc_os06g05000 12006.m05229 protein early nodulin 93, putative, expressed seq=cds; coord=9:20665757..20666996:-1; parent_gene=GRMZM2G147399			14.5173	8.62289	9.63407
GRMZM2G374475	GRMZM2G374475_T01	hypothetical protein LOC100192615	33.99	development.unspecified	moderately similar to ( 213) AT1G75900 | Symbols: | family II extracellular lipase 3 (EXL3) | chr1:28499179-28500943 FORWARDweakly similar to ( 124) APG_BRANA Anter-specific proline-rich protein APG (Protein CEX) (Fragment) - Brassica napus (Rape)moderately similar to ( 323) loc_os02g01140 12002.m05464 protein anther-specific proline-rich protein APG precursor, putative, expressed seq=cds; coord=…			4.62929	7.81399	1.00385
GRMZM2G050268	GRMZM2G050268_T01	hypothetical protein LOC100384832	33.99	development.unspecified	moderately similar to ( 462) AT3G51280 | Symbols: | male sterility MS5, putative | chr3:19037229-19038781 FORWARDhighly similar to ( 736) loc_os09g36740 12009.m06623 protein TPR Domain containing protein, expressed seq=cds; coord=2:196302759..196305162:1; parent_gene=GRMZM2G050268			13.0008		0.465389
GRMZM2G044550	GRMZM2G044550_T01	hypothetical protein LOC100191228	28.1	DNA.synthesis/chromatin structure	moderately similar to ( 348) AT1G11800 | Symbols: | endonuclease/exonuclease/phosphatase family protein | chr1:3985520-3987263 REVERSEhighly similar to ( 508) loc_os12g22620 12012.m06105 protein endonuclease/Exonuclease/phosphatase family protein, expressed seq=cds; coord=1:243987411..243991936:-1; parent_gene=GRMZM2G044550			6.56324	0.382126	0.448831
GRMZM2G371210	GRMZM2G371210_T01		28.1	DNA.synthesis/chromatin structure	moderately similar to ( 442) AT1G05470 | Symbols: CVP2 | CVP2 (COTYLEDON VASCULAR PATTERN 2); hydrolase/ inositol trisphosphate phosphatase | chr1:1608558-1611291 REVERSEhighly similar to ( 717) loc_os03g57950 12003.m35640 protein inositol-1, 4, 5-trisphosphate 5-Phosphatase-like protein, putative seq=cds; coord=1:286983366..286991541:1; parent_gene=GRMZM2G371210			5.09063	0.161113
GRMZM2G107540	GRMZM2G107540_T01		28.1.3	DNA.synthesis/chromatin structure.histone	weakly similar to ( 187) AT1G54690 | Symbols: HTA3, H2AXB, G-H2AX, GAMMA-H2AX | GAMMA-H2AX (GAMMA HISTONE VARIANT H2AX); DNA binding | chr1:20414607-20415206 REVERSEweakly similar to ( 199) H2AXA_ORYSA Probable histone H2AXa - Oryza sativa (Rice)weakly similar to ( 199) loc_os03g51200 12003.m10101 protein histone H2A, putative, expressed seq=cds; coord=1:270053078..270054144:1; parent_gene=GRMZM2…			12.8096	0.850058
GRMZM2G174114	GRMZM2G174114_T01		28.99	DNA.unspecified	very weakly similar to (89.4) loc_os04g04390 12004.m05745 protein retrotransposon protein, putative, unclassified, expressed seq=cds; coord=7:172645396..172655297:-1; parent_gene=GRMZM2G174114			25.6838	0.295726	1.04205
GRMZM2G128434	GRMZM2G128434_T01		28.99	DNA.unspecified	highly similar to ( 825) AT5G35970 | Symbols: | DNA-binding protein, putative | chr5:14119060-14123078 REVERSEhighly similar to ( 965) loc_os09g04440 12009.m21965 protein ATP binding protein, putative, expressed seq=cds; coord=7:83041421..83050012:-1; parent_gene=GRMZM2G128434					6.44103
GRMZM2G107003	GRMZM2G107003_T01	LOC100280954	17.6.3	hormone metabolism.gibberelin.induced-regulated-responsive-activated	very weakly similar to (91.7) AT5G14920 | Symbols: | gibberellin-regulated family protein | chr5:4826598-4827517 FORWARDweakly similar to ( 121) loc_os04g39110 12004.m101546 protein gibberellin-regulated protein 1 precursor, putative, expressed seq=cds; coord=2:40592666..40593839:1; parent_gene=GRMZM2G107003			16.3905	0.853629
GRMZM2G177104	GRMZM2G177104_T01		17.6.1	hormone metabolism.gibberelin.synthesis-degradation	moderately similar to ( 291) AT4G21200 | Symbols: ATGA2OX8, GA2OX8 | GA2OX8 (GIBBERELLIN 2-OXIDASE 8); gibberellin 2-beta-dioxygenase | chr4:11302751-11304032 FORWARDweakly similar to ( 127) GAOX1_ORYSA Gibberellin 20 oxidase 1 (EC 1.14.11.-) (Gibberellin C-20 oxidase 1) (GA 20-oxidase 1) (Os20ox) - Oryza sativa (Rice)moderately similar to ( 395) loc_os07g01340 12007.m04614 protein gibberellin 2-…					30.9935
GRMZM2G039993	GRMZM2G039993_T01	Putative uncharacterized protein	17.8.1	hormone metabolism.salicylic acid.synthesis-degradation	moderately similar to ( 246) AT5G66430 | Symbols: | S-adenosyl-L-methionine:carboxyl methyltransferase family protein | chr5:26525410-26526799 REVERSEmoderately similar to ( 254) BAMT_ANTMA Benzoate carboxyl methyltransferase (EC 2.1.1.-) (S-adenosyl-L-methionine:benzoic acid carboxyl methyltransferase) - Antirrhinum majus (Garden snapdragon)moderately similar to ( 430) loc_os06g13350 12006.m0605…					5.43638
GRMZM2G038934	GRMZM2G038934_T01		11.9.3.3	lipid metabolism.lipid degradation.lysophospholipases.glycerophosphodiester phosphodiesterase	weakly similar to ( 167) AT4G26690 | Symbols: SHV3, MRH5, GPDL2 | SHV3 (SHAVEN 3); glycerophosphodiester phosphodiesterase/ kinase | chr4:13456793-13459890 REVERSEmoderately similar to ( 268) loc_os04g39610 12004.m35158 protein glycerophosphoryl diester phosphodiesterase family protein, putative, expressed seq=cds; coord=10:124733499..124735461:-1; parent_gene=GRMZM2G038934			15.6925	1.07608
GRMZM2G021482	GRMZM2G021482_T01		11.9.3.3	lipid metabolism.lipid degradation.lysophospholipases.glycerophosphodiester phosphodiesterase	moderately similar to ( 207) AT4G26690 | Symbols: SHV3, MRH5, GPDL2 | SHV3 (SHAVEN 3); glycerophosphodiester phosphodiesterase/ kinase | chr4:13456793-13459890 REVERSEmoderately similar to ( 342) loc_os04g39610 12004.m35158 protein glycerophosphoryl diester phosphodiesterase family protein, putative, expressed seq=cds; coord=10:124731725..124733363:-1; parent_gene=GRMZM2G021482			21.929	2.2396
GRMZM2G079805	GRMZM2G079805_T01		11.3.7	lipid metabolism.Phospholipid synthesis.cyclopropane-fatty-acyl-phospholipid synthase	highly similar to ( 979) AT3G23530 | Symbols: | cyclopropane fatty acid synthase, putative / CPA-FA synthase, putative | chr3:8437472-8442597 FORWARDhighly similar to ( 969) loc_os12g16650 12012.m073808 protein cyclopropane fatty acid synthase, putative, expressed seq=cds; coord=1:216152859..216163070:1; parent_gene=GRMZM2G079805			6.59855	0.150827
GRMZM2G348551	GRMZM2G348551_T01		2.1.2.2	major CHO metabolism.synthesis.starch.starch synthase	highly similar to ( 571) AT3G01180 | Symbols: AtSS2 | AtSS2 (starch synthase 2); transferase, transferring glycosyl groups | chr3:62456-65678 REVERSEhighly similar to ( 692) SSY22_ORYSA Soluble starch synthase 2-2, chloroplast precursor (EC 2.4.1.21) (Soluble starch synthase II-2) - Oryza sativa (Rice)highly similar to ( 692) loc_os02g51070 12002.m10141 protein soluble starch synthase 2-2, chloro…			15.862	4.68185	1.58308
GRMZM2G166711	GRMZM2G166711_T01		15.2	metal handling.binding, chelation and storage	very weakly similar to (97.4) AT2G28660 | Symbols: | copper-binding family protein | chr2:12295419-12296944 FORWARDweakly similar to ( 172) loc_os08g31340 12008.m07132 protein heavy metal-associated domain containing protein, expressed seq=cds; coord=4:75504615..75508224:1; parent_gene=GRMZM2G166711			7.13759		0.627144
GRMZM2G114140	GRMZM2G114140_T01	hydrolase, hydrolyzing O-glycosyl compounds	26.4	misc.beta 1,3 glucan hydrolases	moderately similar to ( 402) AT5G55180 | Symbols: | glycosyl hydrolase family 17 protein | chr5:22388834-22390561 FORWARDmoderately similar to ( 243) E13B_WHEAT Glucan endo-1,3-beta-glucosidase precursor (EC 3.2.1.39) ((1->3)-beta-glucan endohydrolase) ((1->3)-beta-glucanase) (Beta-1,3-endoglucanase) - Triticum aestivum (Wheat)highly similar to ( 577) loc_os07g35350 12007.m29207 protein hydrolase…			5.80371	1.66367	10.69
GRMZM2G030850	GRMZM2G030850_T01	glucan endo-1,3-beta-glucosidase 7	26.4	misc.beta 1,3 glucan hydrolases	moderately similar to ( 349) AT1G32860 | Symbols: | glycosyl hydrolase family 17 protein | chr1:11907308-11908803 REVERSEmoderately similar to ( 241) E13B_WHEAT Glucan endo-1,3-beta-glucosidase precursor (EC 3.2.1.39) ((1->3)-beta-glucan endohydrolase) ((1->3)-beta-glucanase) (Beta-1,3-endoglucanase) - Triticum aestivum (Wheat)highly similar to ( 583) loc_os10g07290 12010.m04116 protein glucan en…			8.26344	0.41462
GRMZM2G107199	GRMZM2G107199_T01	hypothetical protein LOC100217085	26.1	misc.cytochrome P450	moderately similar to ( 385) AT3G50660 | Symbols: DWF4, CYP90B1, CLM, SNP2, SAV1 | DWF4 (DWARF 4); steroid 22-alpha hydroxylase | chr3:18814262-18817168 REVERSEhighly similar to ( 822) C724B_ORYSA Cytochrome P450 724B1 (EC 1.14.-.-) (OsDWARF11) (Dwarf protein 11) - Oryza sativa (Rice)highly similar to ( 822) loc_os04g39430 12004.m35156 protein cytochrome P450 724B1, putative, expressed seq=cds; c…			6.46601	0.31176	0.488242
GRMZM2G132450	GRMZM2G132450_T01	Cytochrome P450 CYP81N5	26.1	misc.cytochrome P450	moderately similar to ( 311) AT4G37340 | Symbols: CYP81D3 | CYP81D3; electron carrier/ heme binding / iron ion binding / monooxygenase/ oxygen binding | chr4:17564953-17566706 REVERSEmoderately similar to ( 202) C82A1_PEA Cytochrome P450 82A1 (EC 1.14.-.-) (CYPLXXXII) (Fragment) - Pisum sativum (Garden pea)highly similar to ( 530) loc_os12g39300 12012.m07715 protein cytochrome P450 81E1, putative…			4.72605	0.502881
GRMZM2G069722	GRMZM2G069722_T01		26.1	misc.cytochrome P450	moderately similar to ( 366) AT4G37360 | Symbols: CYP81D2 | CYP81D2; electron carrier/ heme binding / iron ion binding / monooxygenase/ oxygen binding | chr4:17567124-17568858 REVERSEmoderately similar to ( 256) F3PH_PETHY Flavonoid 3-monooxygenase (EC 1.14.13.21) (Flavonoid 3-hydroxylase) (Cytochrome P450 75B2) - Petunia hybrida (Petunia)highly similar to ( 679) loc_os03g55240 12003.m10439 prote…					5.54071
GRMZM2G001241	GRMZM2G001241_T01	hypothetical protein LOC100273386	26.28	misc.GDSL-motif lipase	moderately similar to ( 493) AT3G04290 | Symbols: ATLTL1, LTL1 | LTL1 (LI-TOLERANT LIPASE 1); carboxylesterase/ hydrolase, acting on ester bonds | chr3:1133620-1136223 REVERSEweakly similar to ( 167) APG_BRANA Anter-specific proline-rich protein APG (Protein CEX) (Fragment) - Brassica napus (Rape)highly similar to ( 620) loc_os04g42860 12004.m09251 protein anther-specific proline-rich protein APG…			52.209	1.54452	0.418646
GRMZM2G062577	GRMZM2G062577_T01	anther-specific proline-rich protein APG	26.28	misc.GDSL-motif lipase	moderately similar to ( 402) AT1G71691 | Symbols: | GDSL-motif lipase/hydrolase family protein | chr1:26949395-26951173 REVERSEweakly similar to ( 147) APG_BRANA Anter-specific proline-rich protein APG (Protein CEX) (Fragment) - Brassica napus (Rape)highly similar to ( 554) loc_os05g34700 12005.m27828 protein anther-specific proline-rich protein APG, putative, expressed seq=cds; coord=6:147690396…			8.32232	0.228274
GRMZM2G033566	GRMZM2G033566_T01	anther-specific proline-rich protein APG	26.28	misc.GDSL-motif lipase	moderately similar to ( 216) AT1G29670 | Symbols: | GDSL-motif lipase/hydrolase family protein | chr1:10375843-10377717 FORWARDweakly similar to ( 142) APG_BRANA Anter-specific proline-rich protein APG (Protein CEX) (Fragment) - Brassica napus (Rape)moderately similar to ( 456) loc_os06g36520 12006.m08188 protein anther-specific proline-rich protein APG precursor, putative, expressed seq=cds; coo…			9.15879	0.247912
GRMZM2G384780	GRMZM2G384780_T01	LOC100280037 (TIDP2840), mRNA	26.28	misc.GDSL-motif lipase	moderately similar to ( 460) AT5G33370 | Symbols: | GDSL-motif lipase/hydrolase family protein | chr5:12602864-12604670 REVERSEweakly similar to ( 169) APG_BRANA Anter-specific proline-rich protein APG (Protein CEX) (Fragment) - Brassica napus (Rape)highly similar to ( 576) loc_os02g57110 12002.m10733 protein anther-specific proline-rich protein APG precursor, putative, expressed seq=cds; coord=4…			6.91107		0.242017
GRMZM2G096269	GRMZM2G096269_T01	glutathione S-transferase12	26.9	misc.glutathione S transferases	weakly similar to ( 153) AT2G47730 | Symbols: ATGSTF8, ATGSTF5, GST6, GSTF8 | ATGSTF8 (ARABIDOPSIS THALIANA GLUTATHIONE S-TRANSFERASE PHI 8); glutathione binding / glutathione transferase | chr2:19558213-19559266 FORWARDweakly similar to ( 134) GSTF1_TOBAC Glutathione S-transferase PARB (EC 2.5.1.18) (GST class-phi) - Nicotiana tabacum (Common tobacco)moderately similar to ( 381) loc_os03g04240 1…			7.22781	0.946205	3.33413
GRMZM2G119499	GRMZM2G119499_T01	glutathione transferase11	26.9	misc.glutathione S transferases	weakly similar to ( 134) AT3G03190 | Symbols: ATGSTF11, ATGSTF6 | ATGSTF11 (GLUTATHIONE S-TRANSFERASE F11); glutathione transferase | chr3:735071-735877 FORWARDweakly similar to ( 125) GSTF1_TOBAC Glutathione S-transferase PARB (EC 2.5.1.18) (GST class-phi) - Nicotiana tabacum (Common tobacco)moderately similar to ( 413) loc_os03g04220 12003.m05953 protein glutathione S-transferase, C-terminal do…			10.6846		0.537855
GRMZM2G063756	GRMZM2G063756_T01	Cytochrome P450 71C3 (EC 1.14.-.-)(Protein benzoxazineless 5)	26.1	misc.misc2	moderately similar to ( 302) AT3G48280 | Symbols: CYP71A25 | CYP71A25; electron carrier/ heme binding / iron ion binding / monooxygenase/ oxygen binding | chr3:17879594-17881164 FORWARDhighly similar to ( 914) C71C3_MAIZE Cytochrome P450 71C3 (EC 1.14.-.-) (Benzoxazineless 5) - Zea mays (Maize)moderately similar to ( 434) loc_os08g01490 12008.m04297 protein cytochrome P450 71C4, putative, express…			13.749	1.20726	2.83599
GRMZM2G059299	GRMZM2G059299_T01	hypothetical protein LOC100382042	26.16	misc.myrosinases-lectin-jacalin	very weakly similar to (94.4) AT1G78860 | Symbols: | curculin-like (mannose-binding) lectin family protein | chr1:29646168-29647499 REVERSEvery weakly similar to (89.7) EP1G_DAUCA Epidermis-specific secreted glycoprotein EP1 precursor (52/54 kDa medium protein) - Daucus carota (Carrot)highly similar to ( 540) loc_os01g72810 12001.m13314 protein secreted glycoprotein, putative, expressed seq=cds; …				5.7538	92.8447
GRMZM2G053466	GRMZM2G053466_T01	LOC100273537 (cl61_3), mRNA	26.8	misc.nitrilases, *nitrile lyases, berberine bridge enzymes, reticuline oxidases, troponine reductases	moderately similar to ( 410) AT5G64440 | Symbols: AtFAAH | AtFAAH (Arabidopsis thaliana fatty acid amide hydrolase); N-(long-chain-acyl)ethanolamine deacylase/ amidase | chr5:25766229-25770260 FORWARDhighly similar to ( 802) loc_os11g06900 12011.m04887 protein N-acylethanolamine amidohydrolase, putative, expressed seq=cds; coord=2:136348602..136353769:-1; parent_gene=GRMZM2G053466			23.2758	1.0959	0.198032
GRMZM2G081841	GRMZM2G081841_T01	hypothetical protein LOC100192014	26.8	misc.nitrilases, *nitrile lyases, berberine bridge enzymes, reticuline oxidases, troponine reductases	highly similar to ( 671) AT1G72970 | Symbols: HTH, EDA17 | HTH (HOTHEAD); FAD binding / aldehyde-lyase/ mandelonitrile lyase | chr1:27452872-27455706 FORWARDhighly similar to ( 992) loc_os09g19930 12009.m05200 protein protein HOTHEAD precursor, putative, expressed seq=cds; coord=7:98563802..98569524:-1; parent_gene=GRMZM2G081841			29.0161	0.142122
GRMZM2G438386	GRMZM2G438386_T01	LOC732784	26.7	misc.oxidases - copper, flavone etc.	highly similar to ( 788) AT4G12420 | Symbols: SKU5 | SKU5; copper ion binding / oxidoreductase | chr4:7349941-7352868 REVERSEhighly similar to ( 511) ASO_BRANA L-ascorbate oxidase homolog precursor (EC 1.10.3.3) (Ascorbase) - Brassica napus (Rape)highly similar to ( 918) loc_os10g36390 12010.m06449 protein monocopper oxidase precursor, putative seq=cds; coord=1:225105716..225109527:-1; parent_gen…			26.9479	0.187709
GRMZM5G850455	GRMZM5G850455_T02	hypothetical protein LOC100194231	26.21	misc.protease inhibitor/seed storage/lipid transfer protein (LTP) family protein	weakly similar to ( 134) AT2G44300 | Symbols: | lipid transfer protein-related | chr2:18307468-18308286 REVERSEmoderately similar to ( 252) loc_os03g07100 12003.m06227 protein lipid transfer protein, putative, expressed seq=cds; coord=1:14103040..14104361:1; parent_gene=GRMZM5G850455			200.639	2.89087	2.07503
GRMZM2G379035	GRMZM2G379035_T01	LOC100282960	26.21	misc.protease inhibitor/seed storage/lipid transfer protein (LTP) family protein	very weakly similar to (96.7) AT3G43720 | Symbols: | protease inhibitor/seed storage/lipid transfer protein (LTP) family protein | chr3:15615549-15617099 REVERSEweakly similar to ( 169) loc_os01g59870 12001.m12121 protein lipid-transfer protein, putative, expressed seq=cds; coord=8:171016014..171017268:-1; parent_gene=GRMZM2G379035			20.814	4.23723	3.40524
GRMZM2G398807	GRMZM2G398807_T01	cortical cell-delineating protein	26.21	misc.protease inhibitor/seed storage/lipid transfer protein (LTP) family protein	weakly similar to ( 112) AT2G45180 | Symbols: | protease inhibitor/seed storage/lipid transfer protein (LTP) family protein | chr2:18626377-18626781 FORWARDweakly similar to ( 102) 14KD_DAUCA 14 kDa proline-rich protein DC2.15 precursor - Daucus carota (Carrot)weakly similar to ( 150) loc_os02g44320 12002.m09472 protein cortical cell-delineating protein precursor, putative, expressed seq=cds; coo…			13.467	1.15434
GRMZM2G106324	GRMZM2G106324_T01		26.21	misc.protease inhibitor/seed storage/lipid transfer protein (LTP) family protein	weakly similar to ( 116) AT5G46900 | Symbols: | protease inhibitor/seed storage/lipid transfer protein (LTP) family protein | chr5:19039954-19040337 REVERSEweakly similar to ( 177) CCDP_MAIZE Cortical cell-delineating protein precursor (Root-specific protein ZRP3) - Zea mays (Maize)weakly similar to ( 135) loc_os03g01300 12003.m101723 protein cortical cell-delineating protein precursor, putative,…					22.0555
GRMZM2G063550	GRMZM2G063550_T01	anthocyanidin 5,3-O-glucosyltransferase	26.2	misc.UDP glucosyl and glucoronyl transferases	moderately similar to ( 261) AT3G21790 | Symbols: | UDP-glucoronosyl/UDP-glucosyl transferase family protein | chr3:7676927-7678414 REVERSEweakly similar to ( 138) IAAG_MAIZE Indole-3-acetate beta-glucosyltransferase (EC 2.4.1.121) (IAA-Glu synthetase) ((Uridine 5-diphosphate-glucose:indol-3-ylacetyl)-beta-D-glucosyl transferase) - Zea mays (Maize)highly similar to ( 563) loc_os07g32060 12007.m07…			12.8561	1.66452	4.45324
GRMZM2G067298	GRMZM2G067298_T01	hypothetical protein LOC100274729	35.2	not assigned.unknown	weakly similar to ( 176) loc_os10g42660 12010.m07019 protein expressed protein seq=cds; coord=5:44459251..44461702:-1; parent_gene=GRMZM2G067298			9.6671	0.225989	0.265438
GRMZM2G421463	GRMZM2G421463_T01	hypothetical protein LOC100191962	35.2	not assigned.unknown	moderately similar to ( 236) AT1G21880 | Symbols: LYM1 | LYM1 (LYSM DOMAIN GPI-ANCHORED PROTEIN 1 PRECURSOR) | chr1:7680689-7682526 FORWARDmoderately similar to ( 383) loc_os09g27890 12009.m059994 protein erwinia induced protein 1, putative, expressed seq=cds; coord=7:124564234..124570417:1; parent_gene=GRMZM2G421463			7.09685	0.153679	0.270758
GRMZM2G405804	GRMZM2G405804_T01		35.2	not assigned.unknown	nearly identical (1509) AT3G48770 | Symbols: | ATP binding / DNA binding | chr3:18079261-18086817 REVERSEnearly identical (2416) loc_os11g31480 12011.m07051 protein DNA binding protein, putative, expressed seq=cds; coord=2:225612135..225619263:1; parent_gene=GRMZM2G405804			5.11228	0.0751206	0.132351
GRMZM2G082293	GRMZM2G082293_T01		35.2	not assigned.unknown	weakly similar to ( 194) AT4G30130 | Symbols: | unknown protein | chr4:14735401-14737793 FORWARDhighly similar to ( 655) loc_os08g40830 12008.m61965 protein pumilio domain-containing protein PPD1, putative, expressed seq=cds; coord=5:9610759..9612802:1; parent_gene=GRMZM2G082293			18.1564	0.215902	1.14116
GRMZM2G123585	GRMZM2G123585_T01	hypothetical protein LOC100194247	35.2	not assigned.unknown	moderately similar to ( 434) AT5G47380 | Symbols: | unknown protein | chr5:19221472-19224471 REVERSEhighly similar to ( 744) loc_os10g41040 12010.m06869 protein expressed protein seq=cds; coord=1:90323232..90329655:1; parent_gene=GRMZM2G123585			7.98046	0.25652	0.401731
GRMZM2G147221	GRMZM2G147221_T01	cellulase containing protein	35.2	not assigned.unknown	highly similar to ( 711) loc_os05g15510 12005.m27566 protein cellulase containing protein, expressed seq=cds; coord=8:94750778..94753384:1; parent_gene=GRMZM2G147221			8.56257	0.395838	0.232468
GRMZM2G019586	GRMZM2G019586_T01	hypothetical protein LOC100191649	35.2	not assigned.unknown	weakly similar to ( 146) AT5G62550 | Symbols: | unknown protein | chr5:25105839-25107875 REVERSEmoderately similar to ( 443) loc_os06g38960 12006.m32105 protein expressed protein seq=cds; coord=9:88793064..88796135:-1; parent_gene=GRMZM2G019586			52.6187	0.538539	0.47441
GRMZM2G318849	GRMZM2G318849_T01	hypothetical protein LOC100278719	35.2	not assigned.unknown	moderately similar to ( 483) AT2G07170 | Symbols: | binding | chr2:2975565-2978692 FORWARDnearly identical (1205) loc_os09g38710 12009.m059927 protein HEAT repeat family protein, expressed seq=cds; coord=7:145382284..145388059:1; parent_gene=GRMZM2G318849			19.8506	0.31804	0.373557
GRMZM5G831025	GRMZM5G831025_T01		35.2	not assigned.unknown	seq=cds; coord=6:129963285..129963882:1; parent_gene=GRMZM5G831025			17.1753	2.03843	0.798088
GRMZM2G009365	GRMZM2G009365_T01		35.2	not assigned.unknown	moderately similar to ( 339) AT5G62960 | Symbols: | unknown protein | chr5:25269444-25271533 FORWARDmoderately similar to ( 480) loc_os02g03790 12002.m05728 protein expressed protein seq=cds; coord=5:74506781..74511993:1; parent_gene=GRMZM2G009365			12.2175	0.546384	0.213921
GRMZM2G469304	GRMZM2G469304_T01	ternary complex factor MIP1	35.2	not assigned.unknown	moderately similar to ( 353) AT5G66600 | Symbols: | unknown protein | chr5:26575105-26578315 REVERSEhighly similar to ( 776) loc_os03g13130 12003.m101110 protein ternary complex factor MIP1, putative, expressed seq=cds; coord=1:28961031..28964979:-1; parent_gene=GRMZM2G469304			33.6956	0.657488	0.330969
AC216886.3	AC216886.3_FGT001		35.2	not assigned.unknown	moderately similar to ( 264) AT5G15890 | Symbols: | unknown protein | chr5:5187687-5189348 REVERSEhighly similar to ( 528) loc_os06g16250 12006.m06338 protein expressed protein seq=cds; coord=9:33733667..33734920:1; parent_gene=AC216886.3_FG001			10.3013	1.2285	0.901846
GRMZM2G105587	GRMZM2G105587_T01	MFS18 protein (LOC100283309), mRNA	35.2	not assigned.unknown	seq=cds; coord=8:5997392..5998182:1; parent_gene=GRMZM2G105587			167.302	3.08213	3.62015
GRMZM2G012224	GRMZM2G012224_T01	hypothetical protein LOC100277106	35.2	not assigned.unknown	moderately similar to ( 428) AT3G08030 | Symbols: | unknown protein | chr3:2564517-2565819 FORWARDhighly similar to ( 635) loc_os03g59300 12003.m34946 protein expressed protein seq=cds; coord=1:290521787..290523917:1; parent_gene=GRMZM2G012224			61.6445	2.48398	5.83519
GRMZM2G109526	GRMZM2G109526_T01	hypothetical protein LOC100274034	35.2	not assigned.unknown	weakly similar to ( 108) AT2G30695 | Symbols: | FUNCTIONS IN: molecular_function unknown; INVOLVED IN: protein folding, protein transport; LOCATED IN: chloroplast; EXPRESSED IN: 23 plant structures; EXPRESSED DURING: 13 growth stages; CONTAINS InterPro DOMAIN/s: Trigger factor, ribosome-binding, bacterial (InterPro:IPR008881); Has 207 Blast hits to 207 proteins in 55 species: Archae - 0; Bacteria…			8.90804	4.86417	4.3846
GRMZM2G131733	GRMZM2G131733_T01		35.2	not assigned.unknown	highly similar to ( 573) loc_os05g37340 12005.m07914 protein expressed protein seq=cds; coord=6:149821236..149823638:1; parent_gene=GRMZM2G131733			12.182	7.93907	0.561743
GRMZM2G127695	GRMZM2G127695_T01	hypothetical protein LOC100272690	35.2	not assigned.unknown	seq=cds; coord=3:196149916..196151482:1; parent_gene=GRMZM2G127695			6.57958	0.2654
GRMZM5G849149	GRMZM5G849149_T01	hypothetical protein LOC100276765	35.2	not assigned.unknown	weakly similar to ( 181) AT1G16520 | Symbols: | unknown protein | chr1:5648904-5650998 FORWARDmoderately similar to ( 266) loc_os03g45760 12003.m09601 protein expressed protein seq=cds; coord=5:15183408..15186870:1; parent_gene=GRMZM5G849149			7.65478	0.238595
GRMZM2G459052	GRMZM2G459052_T01	Putative uncharacterized protein	35.2	not assigned.unknown	very weakly similar to (89.4) AT1G15760 | Symbols: | FUNCTIONS IN: molecular_function unknown; INVOLVED IN: biological_process unknown; LOCATED IN: cellular_component unknown; CONTAINS InterPro DOMAIN/s: Sterile alpha motif homology (InterPro:IPR010993); BEST Arabidopsis thaliana protein match is: unknown protein (TAIR:AT1G80520.1); Has 30 Blast hits to 30 proteins in 7 species: Archae - 0; Bacte…			14.0053	0.423699
GRMZM2G144173	GRMZM2G144173_T01		35.2	not assigned.unknown	seq=cds; coord=9:33889758..33890935:1; parent_gene=GRMZM2G144173			14.4197	0.34493
GRMZM2G022820	GRMZM2G022820_T01		35.2	not assigned.unknown	moderately similar to ( 218) AT3G25500 | Symbols: AFH1, FH1, AHF1, ATFH1 | AFH1 (FORMIN HOMOLOGY 1); actin binding / actin filament binding / protein binding | chr3:9251320-9254826 REVERSEmoderately similar to ( 364) loc_os05g01350 12005.m04674 protein AFH1, putative, expressed seq=cds; coord=6:44008169..44098049:-1; parent_gene=GRMZM2G022820			12.2823	0.293802
GRMZM2G012413	GRMZM2G012413_T01	hypothetical protein LOC100191296	35.2	not assigned.unknown	moderately similar to ( 311) AT4G35730 | Symbols: | unknown protein | chr4:16931111-16933241 FORWARDhighly similar to ( 565) loc_os09g37510 12009.m06698 protein expressed protein seq=cds; coord=7:147379851..147382886:1; parent_gene=GRMZM2G012413			16.5755	0.204185
GRMZM2G012970	GRMZM2G012970_T01	hypothetical protein LOC100277584	35.2	not assigned.unknown	weakly similar to ( 198) AT2G38370 | Symbols: | unknown protein | chr2:16072184-16074168 REVERSEhighly similar to ( 596) loc_os03g22040 12003.m07607 protein expressed protein seq=cds; coord=9:130918297..130920810:1; parent_gene=GRMZM2G012970			18.9028	0.18003
GRMZM2G041506	GRMZM2G041506_T01	hypothetical protein LOC100381838	35.2	not assigned.unknown	moderately similar to ( 301) AT4G35240 | Symbols: | unknown protein | chr4:16761479-16764324 REVERSEhighly similar to ( 543) loc_os04g47480 12004.m09693 protein conserved hypothetical protein seq=cds; coord=2:17607193..17611259:-1; parent_gene=GRMZM2G041506			6.62403	0.232276
GRMZM2G071599	GRMZM2G071599_T02	hypothetical protein LOC100280278	35.2	not assigned.unknown	moderately similar to ( 311) AT3G51290 | Symbols: | proline-rich family protein | chr3:19039980-19042437 FORWARDhighly similar to ( 589) loc_os09g36760 12009.m06625 protein bZIP-like protein, putative, expressed seq=cds; coord=7:176021673..176025491:1; parent_gene=GRMZM2G071599			16.5558	0.254167
GRMZM2G181219	GRMZM2G181219_T01	hypothetical protein LOC100277866	35.2	not assigned.unknown	highly similar to ( 557) AT3G19540 | Symbols: | unknown protein | chr3:6780762-6782633 FORWARDhighly similar to ( 755) loc_os07g40150 12007.m08257 protein expressed protein seq=cds; coord=7:162341996..162344399:-1; parent_gene=GRMZM2G181219			5.3358	0.378507
GRMZM2G123486	GRMZM2G123486_T01	hypothetical protein LOC100217024 (LOC100217024), mRNA	35.2	not assigned.unknown	seq=cds; coord=2:216190622..216192137:1; parent_gene=GRMZM2G123486			12.4906	0.70592
GRMZM2G107711	GRMZM2G107711_T01	hypothetical protein LOC100277187	35.2	not assigned.unknown	seq=cds; coord=2:9266461..9267353:-1; parent_gene=GRMZM2G107711			35.3893	1.13754
GRMZM2G168386	GRMZM2G168386_T01	hypothetical protein LOC100280185	35.2	not assigned.unknown	very weakly similar to ( 100) AT3G48210 | Symbols: | FUNCTIONS IN: molecular_function unknown; INVOLVED IN: biological_process unknown; LOCATED IN: cellular_component unknown; EXPRESSED IN: 10 plant structures; EXPRESSED DURING: 4 anthesis, F mature embryo stage, petal differentiation and expansion stage, D bilateral stage, E expanded cotyledon stage; CONTAINS InterPro DOMAIN/s: Kinetochore-Ndc80…			5.20556	0.606157
GRMZM2G448692	GRMZM2G448692_T01		35.2	not assigned.unknown	very weakly similar to (89.0) AT2G47230 | Symbols: | agenet domain-containing protein | chr2:19387126-19390011 FORWARDmoderately similar to ( 295) loc_os11g35050 12011.m28829 protein expressed protein seq=cds; coord=2:225318983..225321945:-1; parent_gene=GRMZM2G448692			16.4208	0.575807
GRMZM2G084821	GRMZM2G084821_T01	hypothetical protein LOC100384123 (LOC100384123), mRNA	35.2	not assigned.unknown	seq=cds; coord=1:51293368..51295043:1; parent_gene=GRMZM2G084821			38.2415	1.19196
GRMZM2G148536	GRMZM2G148536_T01	thaumatin-like protein 1	35.2	not assigned.unknown	seq=cds; coord=1:119213381..119215939:-1; parent_gene=GRMZM2G148536			34.3643	1.07437
GRMZM2G031261	GRMZM2G031261_T02	phytosulfokines 5	35.2	not assigned.unknown	seq=cds; coord=10:4749444..4750213:-1; parent_gene=GRMZM2G031261			20.3326		2.80739
GRMZM2G057690	GRMZM2G057690_T01		35.2	not assigned.unknown	very weakly similar to (96.7) AT5G66230 | Symbols: | unknown protein | chr5:26462704-26463873 FORWARDmoderately similar to ( 212) loc_os10g42660 12010.m07019 protein expressed protein seq=cds; coord=1:103099305..103101966:-1; parent_gene=GRMZM2G057690			9.51361		0.210896
GRMZM2G465860	GRMZM2G465860_T01		35.2	not assigned.unknown	seq=cds; coord=UNKNOWN:6215215..6218123:1; parent_gene=GRMZM2G465860			16.4343		1.83843
GRMZM2G142609	GRMZM2G142609_T01	hypothetical protein LOC100304387	35.2	not assigned.unknown	weakly similar to ( 118) AT3G52110 | Symbols: | unknown protein | chr3:19323925-19325632 REVERSEmoderately similar to ( 476) loc_os03g07810 12003.m06293 protein expressed protein seq=cds; coord=1:15736471..15739482:1; parent_gene=GRMZM2G142609			6.46418		1.01236
GRMZM2G127656	GRMZM2G127656_T01	hypothetical protein LOC100273932	35.2	not assigned.unknown	very weakly similar to ( 100) AT4G37110 | Symbols: | protein binding / zinc ion binding | chr4:17484343-17486197 REVERSEmoderately similar to ( 385) loc_os03g50420 12003.m10034 protein expressed protein seq=cds; coord=1:267783072..267785255:1; parent_gene=GRMZM2G127656			10.5394		0.471598
GRMZM2G178005	GRMZM2G178005_T02	hypothetical protein LOC100277137	35.2	not assigned.unknown	weakly similar to ( 150) AT5G16250 | Symbols: | unknown protein | chr5:5310264-5310815 REVERSEmoderately similar to ( 308) loc_os04g41900 12004.m09164 protein expressed protein seq=cds; coord=2:32949447..32950795:1; parent_gene=GRMZM2G178005			50.0964		0.533248
GRMZM2G104220	GRMZM2G104220_T01	Putative uncharacterized protein	35.2	not assigned.unknown	seq=cds; coord=4:84770886..84772086:1; parent_gene=GRMZM2G104220			3.00405		11.4929
GRMZM2G443291	GRMZM2G443291_T01		35.2	not assigned.unknown	seq=cds; coord=2:175277704..175279312:1; parent_gene=GRMZM2G443291			0.245515		12.013
GRMZM2G084369	GRMZM2G084369_T05		35.2	not assigned.unknown	seq=cds; coord=8:129692395..129695521:-1; parent_gene=GRMZM2G084369				13.793	0.398378
GRMZM2G346312	GRMZM2G346312_T01	hypothetical protein LOC100381900	35.2	not assigned.unknown	seq=cds; coord=3:169317028..169317342:-1; parent_gene=GRMZM2G346312					24.9992
GRMZM2G180044	GRMZM2G180044_T01		35.2	not assigned.unknown	weakly similar to ( 192) AT2G23790 | Symbols: | unknown protein | chr2:10125692-10127455 REVERSEmoderately similar to ( 385) loc_os03g13050 12003.m06751 protein ACI19, putative, expressed seq=cds; coord=1:29035535..29036849:-1; parent_gene=GRMZM2G180044					8.39808
GRMZM2G100750	GRMZM2G100750_T01	hypothetical protein LOC100277835	35.2	not assigned.unknown	weakly similar to ( 193) AT2G05910 | Symbols: | unknown protein | chr2:2258512-2259376 REVERSEmoderately similar to ( 342) loc_os03g08200 12003.m06329 protein expressed protein seq=cds; coord=9:150644073..150645291:1; parent_gene=GRMZM2G100750					9.68021
GRMZM2G134264	GRMZM2G134264_T01	hypothetical protein LOC100275466	35.2	not assigned.unknown	seq=cds; coord=2:102136620..102139245:-1; parent_gene=GRMZM2G134264					56.4031
GRMZM2G338160	GRMZM2G338160_T01	hypothetical protein LOC100276191	35.2	not assigned.unknown	seq=cds; coord=3:137713847..137714974:1; parent_gene=GRMZM2G338160					15.8663
GRMZM2G056500	GRMZM2G056500_T01		35.2	not assigned.unknown	seq=cds; coord=2:102750321..102752520:-1; parent_gene=GRMZM2G056500					20.982
GRMZM2G150962	GRMZM2G150962_T01	LOC100281702	29.5	protein.degradation	highly similar to ( 519) AT5G50150 | Symbols: | unknown protein | chr5:20402444-20406375 REVERSEhighly similar to ( 641) loc_os01g07570 12001.m07384 protein carboxyl-terminal proteinase, putative, expressed seq=cds; coord=3:12528949..12534163:1; parent_gene=GRMZM2G150962			5.64814	0.780399	0.305542
GRMZM2G033937	GRMZM2G033937_T01	hypothetical protein LOC100191668	29.5.5	protein.degradation.serine protease	moderately similar to ( 333) AT5G07250 | Symbols: ATRBL3 | ATRBL3 (ARABIDOPSIS RHOMBOID-LIKE PROTEIN 3) | chr5:2274437-2275935 REVERSEmoderately similar to ( 474) loc_os09g35730 12009.m06524 protein membrane protein, putative, expressed seq=cds; coord=2:221006352..221010288:1; parent_gene=GRMZM2G033937			9.68876	1.18405	1.73843
GRMZM2G113039	GRMZM2G113039_T01	hypothetical protein LOC100191180	29.5.11.4.2	protein.degradation.ubiquitin.E3.RING	moderately similar to ( 206) AT3G27330 | Symbols: | zinc finger (C3HC4-type RING finger) family protein | chr3:10116950-10120516 REVERSEmoderately similar to ( 339) loc_os12g16690 12012.m05628 protein ubiquitin-protein ligase/ zinc ion binding protein, putative, expressed seq=cds; coord=7:174509866..174512767:-1; parent_gene=GRMZM2G113039			5.76959	0.88387
GRMZM2G003869	GRMZM2G003869_T01	hypothetical protein LOC100273524	29.4	protein.postranslational modification	moderately similar to ( 493) AT5G25630 | Symbols: | pentatricopeptide (PPR) repeat-containing protein | chr5:8947426-8949424 FORWARDweakly similar to ( 195) RF1_ORYSA Rf1 protein, mitochondrial precursor (PPR protein) (Fertility restorer) (Restorer for CMS) - Oryza sativa (Rice)highly similar to ( 791) loc_os01g12810 12001.m150518 protein leaf protein, putative, expressed seq=cds; coord=7:1281365…			7.40574	0.464481	0.98201
GRMZM2G330455	GRMZM2G330455_T01		29.4	protein.postranslational modification	very weakly similar to (90.9) AT1G48120 | Symbols: | calcineurin-like phosphoesterase family protein | chr1:17774238-17779624 REVERSEweakly similar to ( 154) loc_os06g12640 12006.m05980 protein expressed protein seq=cds; coord=4:198867575..198869584:1; parent_gene=GRMZM2G330455			19.3864	0.722489
GRMZM2G019567	GRMZM2G019567_T01		29.4	protein.postranslational modification	moderately similar to ( 351) AT3G14370 | Symbols: WAG2 | WAG2; kinase/ protein serine/threonine kinase | chr3:4798026-4799468 REVERSEmoderately similar to ( 291) G11A_ORYSA Protein kinase G11A (EC 2.7.11.1) - Oryza sativa (Rice)highly similar to ( 600) loc_os03g14840 12003.m06921 protein csPK3, putative, expressed seq=cds; coord=1:34955987..34957951:1; parent_gene=GRMZM2G019567			5.42793	1.1373
GRMZM2G137118	GRMZM2G137118_T01		29.4	protein.postranslational modification	highly similar to ( 656) AT3G44200 | Symbols: ATNEK6, NEK6, IBO1 | NEK6 ("NIMA (NEVER IN MITOSIS, GENE A)-RELATED 6"); ATP binding / kinase/ protein kinase/ protein serine/threonine kinase | chr3:15906788-15911365 FORWARDweakly similar to ( 129) CIPK1_ORYSA CIPK-like protein 1 (EC 2.7.11.1) (OsCK1) - Oryza sativa (Rice)nearly identical (1007) loc_os05g36960 12005.m07877 protein ATP binding protei…			8.76218	0.639611
GRMZM2G390076	GRMZM2G390076_T02	LOC100283013	29.4	protein.postranslational modification	highly similar to ( 535) AT2G39840 | Symbols: TOPP4 | TOPP4; protein serine/threonine phosphatase | chr2:16627430-16628789 FORWARDhighly similar to ( 641) PP1_MAIZE Serine/threonine-protein phosphatase PP1 (EC 3.1.3.16) - Zea mays (Maize)highly similar to ( 627) loc_os02g57450 12002.m33479 protein serine/threonine-protein phosphatase PP1, putative, expressed seq=cds; coord=5:216074554..216083395:…					4.3387
GRMZM5G871520	GRMZM5G871520_T01	hypothetical protein LOC100383859	29.4.1.57	protein.postranslational modification.kinase.receptor like cytoplasmatic kinase VII	moderately similar to ( 441) AT2G20300 | Symbols: ALE2 | ALE2 (Abnormal Leaf Shape 2); kinase | chr2:8756475-8759845 REVERSEweakly similar to ( 183) NORK_MEDTR Nodulation receptor kinase precursor (EC 2.7.11.1) (Does not make infections protein 2) (Symbiosis receptor-like kinase) (MtSYMRK) - Medicago truncatula (Barrel medic)highly similar to ( 577) loc_os02g57080 12002.m33474 protein ATP binding…			5.50652	0.492518	2.60322
GRMZM5G832582	GRMZM5G832582_T01	hypothetical protein LOC100381435	29.3.2	protein.targeting.mitochondria	moderately similar to ( 228) AT3G11070 | Symbols: | outer membrane OMP85 family protein | chr3:3467801-3469815 FORWARDmoderately similar to ( 323) loc_os05g39390 12005.m08117 protein outer membrane protein, OMP85 family protein, expressed seq=cds; coord=8:169863380..169884537:-1; parent_gene=GRMZM5G832582			8.59212	1.15733	0.617888
GRMZM2G463291	GRMZM2G463291_T01	vacuolar processing enzyme1	29.3.4.3	protein.targeting.secretory pathway.vacuole	highly similar to ( 645) AT1G62710 | Symbols: BETA-VPE, BETAVPE | BETA-VPE (BETA VACUOLAR PROCESSING ENZYME); cysteine-type endopeptidase | chr1:23224070-23226857 REVERSEhighly similar to ( 659) VPE_SOYBN Vacuolar-processing enzyme precursor (EC 3.4.22.-) (VPE) - Glycine max (Soybean)highly similar to ( 804) loc_os02g43010 12002.m33425 protein vacuolar processing enzyme, beta-isozyme precursor, p…			6.00471	0.262825
GRMZM2G090568	GRMZM2G090568_T02	Catalase isozyme 2 (EC 1.11.1.6)	21.6	redox.dismutases and catalases	highly similar to ( 866) AT4G35090 | Symbols: CAT2 | CAT2 (CATALASE 2); catalase | chr4:16701105-16703215 REVERSEnearly identical (1017) CATA2_MAIZE Catalase isozyme 2 (EC 1.11.1.6) - Zea mays (Maize)highly similar to ( 931) loc_os03g03910 12003.m34998 protein catalase-1, putative, expressed seq=cds; coord=1:7160314..7162590:-1; parent_gene=GRMZM2G090568					13.1518
GRMZM2G004990	GRMZM2G004990_T01	hypothetical protein LOC100304293	21.4	redox.glutaredoxins	moderately similar to ( 243) AT1G21060 | Symbols: | unknown protein | chr1:7371799-7374085 FORWARDhighly similar to ( 712) loc_os09g32010 12009.m22146 protein ternary complex factor MIP1, putative, expressed seq=cds; coord=7:134079461..134083853:1; parent_gene=GRMZM2G004990			4.22297	0.228616	0.537048
GRMZM2G118366	GRMZM2G118366_T01	hypothetical protein LOC100279402	21.4	redox.glutaredoxins	weakly similar to ( 172) AT5G39865 | Symbols: | glutaredoxin family protein | chr5:15965560-15966732 REVERSEmoderately similar to ( 362) loc_os02g51370 12002.m10171 protein glutaredoxin family protein, expressed seq=cds; coord=5:207655630..207657582:-1; parent_gene=GRMZM2G118366			4.55107	2.18456
GRMZM2G120954	GRMZM2G120954_T01	hypothetical protein LOC100216981	27.1.19	RNA.processing.ribonucleases	moderately similar to ( 493) AT2G26770 | Symbols: | plectin-related | chr2:11404257-11407743 REVERSEhighly similar to ( 735) loc_os07g44830 12007.m08704 protein expressed protein seq=cds; coord=7:169451699..169456757:1; parent_gene=GRMZM2G120954			30.4752	0.534923
GRMZM2G142179	GRMZM2G142179_T01		27.3.3	RNA.regulation of transcription.AP2/EREBP, APETALA2/Ethylene-responsive element binding protein family	weakly similar to ( 114) AT4G23750 | Symbols: CRF2 | CRF2 (CYTOKININ RESPONSE FACTOR 2); DNA binding / transcription factor | chr4:12376751-12377782 FORWARDweakly similar to ( 101) ERF3_TOBAC Ethylene-responsive transcription factor 3 (Ethylene-responsive element-binding factor 3 homolog) (EREBP-5) (NtERF5) - Nicotiana tabacum (Common tobacco)moderately similar to ( 300) loc_os01g12440 12001.m078…			7.53681	0.534642
GRMZM2G475263	GRMZM2G475263_T02		27.3.4	RNA.regulation of transcription.ARF, Auxin Response Factor family	moderately similar to ( 416) AT4G23980 | Symbols: ARF9 | ARF9 (AUXIN RESPONSE FACTOR 9); transcription factor | chr4:12451592-12454737 FORWARDhighly similar to ( 721) loc_os01g13520 12001.m07961 protein auxin response factor 9, putative, expressed seq=cds; coord=3:1552279..1556350:-1; parent_gene=GRMZM2G475263			8.54354	0.957089
GRMZM2G361518	GRMZM2G361518_T01		27.3.36	RNA.regulation of transcription.Argonaute	nearly identical (1310) AT1G48410 | Symbols: AGO1 | AGO1 (ARGONAUTE 1); endoribonuclease/ miRNA binding / protein binding / siRNA binding | chr1:17886285-17891892 REVERSEnearly identical (1617) loc_os06g51310 12006.m091803 protein PINHEAD protein, putative, expressed seq=cds; coord=5:64763204..64768932:1; parent_gene=GRMZM2G361518			17.8215	0.121801
GRMZM2G109480	GRMZM2G109480_T01	hypothetical protein LOC100192994	27.3.41	RNA.regulation of transcription.B3 transcription factor family	weakly similar to ( 146) AT3G19184 | Symbols: | DNA binding | chr3:6637555-6639035 FORWARDmoderately similar to ( 243) loc_os03g08620 12003.m06370 protein DNA binding protein, putative, expressed seq=cds; coord=1:17699635..17701620:-1; parent_gene=GRMZM2G109480			21.312	0.391452	0.459785
GRMZM2G456512	GRMZM2G456512_T01		27.3.35	RNA.regulation of transcription.bZIP transcription factor family	moderately similar to ( 345) AT1G21740 | Symbols: | unknown protein | chr1:7641580-7645078 FORWARDhighly similar to ( 920) loc_os05g35070 12005.m07737 protein expressed protein seq=cds; coord=6:147883617..147887710:-1; parent_gene=GRMZM2G456512			4.20556		0.262807
GRMZM2G110295	GRMZM2G110295_T01		27.3.9	RNA.regulation of transcription.C2C2(Zn) GATA transcription factor family	weakly similar to ( 149) AT2G45050 | Symbols: | zinc finger (GATA type) family protein | chr2:18582958-18583845 FORWARDmoderately similar to ( 308) loc_os10g40810 12010.m06851 protein GATA transcription factor 9, putative, expressed seq=cds; coord=1:286399279..286401536:-1; parent_gene=GRMZM2G110295			7.47107	0.192117
GRMZM2G089448	GRMZM2G089448_T01	hypothetical protein LOC100382689	27.3.11	RNA.regulation of transcription.C2H2 zinc finger family	weakly similar to ( 102) loc_os03g57240 12003.m10643 protein expressed protein seq=cds; coord=5:4917795..4919451:1; parent_gene=GRMZM2G089448			12.3969	0.367828	0.288025
GRMZM2G161255	GRMZM2G161255_T01		27.3.11	RNA.regulation of transcription.C2H2 zinc finger family	weakly similar to ( 103) loc_os09g26200 12009.m05772 protein zinc finger protein 3, putative seq=cds; coord=9:118825230..118825766:1; parent_gene=GRMZM2G161255					15.1087
GRMZM2G153754	GRMZM2G153754_T01		27.3.17	RNA.regulation of transcription.CPP(Zn),CPP1-related transcription factor family	moderately similar to ( 280) AT4G14770 | Symbols: TCX2, ATTCX2 | TCX2 (TESMIN/TSO1-LIKE CXC 2); transcription factor | chr4:8481522-8484825 REVERSEhighly similar to ( 861) loc_os07g07974 12007.m05257 protein TSO1, putative, expressed seq=cds; coord=7:9327103..9332339:1; parent_gene=GRMZM2G153754			12.2627	0.300316
GRMZM2G462623	GRMZM2G462623_T01		27.3.18	RNA.regulation of transcription.E2F/DP transcription factor family	weakly similar to ( 141) AT5G03415 | Symbols: DPB, ATDPB | DPB; protein binding / protein heterodimerization | chr5:842842-845200 FORWARDmoderately similar to ( 286) loc_os01g48700 12001.m11060 protein transcription factor Dp-2, putative, expressed seq=cds; coord=8:150872681..150878195:-1; parent_gene=GRMZM2G462623			6.21903	0.511748
GRMZM2G361659	GRMZM2G361659_T01	hypothetical protein LOC100381405	27.3.18	RNA.regulation of transcription.E2F/DP transcription factor family	moderately similar to ( 311) AT3G48160 | Symbols: DEL1, E2L3, E2FE | DEL1 (DP-E2F-LIKE 1); DNA binding / transcription factor | chr3:17783641-17785846 FORWARDhighly similar to ( 587) loc_os02g50630 12002.m10097 protein transcription regulator of the cell cycle TaE2Fe, putative, expressed seq=cds; coord=4:182731497..182735090:1; parent_gene=GRMZM2G361659			6.48674	0.483493
GRMZM2G124715	GRMZM2G124715_T01	hypothetical protein LOC100279722	27.3.25	RNA.regulation of transcription.MYB domain transcription factor family	moderately similar to ( 260) AT4G38620 | Symbols: ATMYB4, MYB4 | MYB4; DNA binding / transcription factor | chr4:18053866-18054876 FORWARDmoderately similar to ( 255) MYB1_HORVU Myb-related protein Hv1 - Hordeum vulgare (Barley)moderately similar to ( 290) loc_os11g07890 12011.m04985 protein transposon protein, putative, CACTA, En/Spm sub-class seq=cds; coord=2:131348486..131350096:-1; parent_gen…			10.87	0.545406	0.640613
GRMZM2G022686	GRMZM2G022686_T01	myb-related protein Myb4 (LOC100282078), mRNA	27.3.25	RNA.regulation of transcription.MYB domain transcription factor family	moderately similar to ( 228) AT2G47460 | Symbols: MYB12, ATMYB12, PFG1 | MYB12 (MYB DOMAIN PROTEIN 12); DNA binding / transcription activator/ transcription factor | chr2:19476438-19479242 FORWARDmoderately similar to ( 275) MYBP_MAIZE Myb-related protein P - Zea mays (Maize)moderately similar to ( 235) loc_os03g19120 12003.m07329 protein yellow seed1, putative seq=cds; coord=9:136175680..1361805…			5.67355	0.79129	4.41474
GRMZM2G091201	GRMZM2G091201_T01	DNA binding protein	27.3.26	RNA.regulation of transcription.MYB-related transcription factor family	weakly similar to ( 145) AT5G04760 | Symbols: | myb family transcription factor | chr5:1373752-1374529 REVERSEmoderately similar to ( 238) loc_os05g37060 12005.m07887 protein DNA binding protein, putative, expressed seq=cds; coord=6:149353219..149354478:-1; parent_gene=GRMZM2G091201					18.9221
GRMZM2G101499	GRMZM2G101499_T01	SBP-domain protein3	27.3.28	RNA.regulation of transcription.SBP,Squamosa promoter binding protein family	weakly similar to ( 162) AT1G02065 | Symbols: SPL8 | SPL8 (SQUAMOSA PROMOTER BINDING PROTEIN-LIKE 8); DNA binding | chr1:365625-367149 FORWARDweakly similar to ( 150) LG1_MAIZE LIGULELESS1 protein - Zea mays (Maize)moderately similar to ( 298) loc_os06g44860 12006.m09013 protein SBP-domain protein 4, putative, expressed seq=cds; coord=6:95069222..95072530:-1; parent_gene=GRMZM2G101499			16.9907	0.189961
GRMZM2G078077	GRMZM2G078077_T01	TCP-domain protein	27.3.29	RNA.regulation of transcription.TCP transcription factor family	weakly similar to ( 119) AT5G23280 | Symbols: | TCP family transcription factor, putative | chr5:7843017-7843769 FORWARDweakly similar to ( 141) loc_os02g42380 12002.m09273 protein TCP-domain protein, putative, expressed seq=cds; coord=4:145614348..145615398:1; parent_gene=GRMZM2G078077			12.9673	0.38661
GRMZM2G142918	GRMZM2G142918_T01	hypothetical protein LOC100191895	27.3.99	RNA.regulation of transcription.unclassified	moderately similar to ( 378) AT1G79720 | Symbols: | aspartyl protease family protein | chr1:29997259-29998951 REVERSEhighly similar to ( 585) loc_os09g25570 12009.m05709 protein aspartic proteinase nepenthesin-2 precursor, putative, expressed seq=cds; coord=7:117694874..117697520:1; parent_gene=GRMZM2G142918			4.96772	0.40878	0.720207
GRMZM2G067313	GRMZM2G067313_T01	hypothetical protein LOC100304423	27.3.99	RNA.regulation of transcription.unclassified	highly similar to ( 655) AT4G31540 | Symbols: ATEXO70G1 | ATEXO70G1 (exocyst subunit EXO70 family protein G1); protein binding | chr4:15284739-15286802 REVERSEhighly similar to ( 965) loc_os02g05620 12002.m05910 protein protein binding protein, putative, expressed seq=cds; coord=5:80187987..80190673:1; parent_gene=GRMZM2G067313			5.21908	0.30244	0.266426
GRMZM2G070455	GRMZM2G070455_T01		27.3.99	RNA.regulation of transcription.unclassified	moderately similar to ( 302) AT2G03200 | Symbols: | aspartyl protease family protein | chr2:966506-967891 REVERSEmoderately similar to ( 365) loc_os03g20290 12003.m07439 protein aspartic proteinase nepenthesin-1 precursor, putative, expressed seq=cds; coord=9:8741089..8742568:-1; parent_gene=GRMZM2G070455			10.4097	0.686364	0.322471
GRMZM2G346113	GRMZM2G346113_T01		27.3.99	RNA.regulation of transcription.unclassified	moderately similar to ( 265) AT3G51950 | Symbols: | zinc finger (CCCH-type) family protein / RNA recognition motif (RRM)-containing protein | chr3:19278244-19280407 REVERSEmoderately similar to ( 241) loc_os07g48410 12007.m29333 protein nucleic acid binding protein, putative, expressed seq=cds; coord=4:185386051..185390201:-1; parent_gene=GRMZM2G346113			8.95346	0.396959	0.186501
GRMZM2G084046	GRMZM2G084046_T03	hypothetical protein LOC100191495	27.3.99	RNA.regulation of transcription.unclassified	moderately similar to ( 266) AT1G30320 | Symbols: | remorin family protein | chr1:10680348-10682852 FORWARDhighly similar to ( 679) loc_os04g52920 12004.m10185 protein DNA binding protein, putative, expressed seq=cds; coord=2:9085091..9088744:-1; parent_gene=GRMZM2G084046			41.7706	1.16606
GRMZM5G821755	GRMZM5G821755_T01	hypothetical protein LOC100277167	27.3.80	RNA.regulation of transcription.zf-HD	weakly similar to ( 168) AT1G14440 | Symbols: AtHB31 | AtHB31 (ARABIDOPSIS THALIANA HOMEOBOX PROTEIN 31); DNA binding / transcription factor | chr1:4939076-4940014 REVERSEmoderately similar to ( 252) loc_os12g10630 12012.m05046 protein ZF-HD homeobox protein, putative, expressed seq=cds; coord=3:136906412..136908393:1; parent_gene=GRMZM5G821755			12.4519	0.470015
GRMZM2G141386	GRMZM2G141386_T01	hypothetical protein LOC100191956	27.4	RNA.RNA binding	weakly similar to ( 127) AT3G54770 | Symbols: | RNA recognition motif (RRM)-containing protein | chr3:20273863-20275731 REVERSEmoderately similar to ( 214) loc_os03g17760 12003.m07201 protein RNA recognition motif family protein, expressed seq=cds; coord=1:43764764..43767544:-1; parent_gene=GRMZM2G141386			26.5923	0.754554	0.221568
GRMZM2G327247	GRMZM2G327247_T01		27.2	RNA.transcription	moderately similar to ( 327) AT2G19930 | Symbols: | RNA-dependent RNA polymerase family protein | chr2:8607533-8612441 REVERSEhighly similar to ( 501) loc_os01g10130 12001.m07635 protein RNA-directed RNA polymerase, putative, expressed seq=cds; coord=2:107317508..107363234:-1; parent_gene=GRMZM2G327247			8.36702	0.987602	0.497143
GRMZM2G151227	GRMZM2G151227_T01	Chalcone synthase WHP1 (EC 2.3.1.74)(Naringenin-chalcone synthase WHP1)(White pollen)	16.8.2	secondary metabolism.flavonoids.chalcones	highly similar to ( 644) AT5G13930 | Symbols: CHS, TT4, ATCHS | TT4 (TRANSPARENT TESTA 4); naringenin-chalcone synthase | chr5:4488762-4490035 FORWARDhighly similar to ( 743) CHS2_MAIZE Chalcone synthase C2 (EC 2.3.1.74) (Naringenin-chalcone synthase C2) - Zea mays (Maize)highly similar to ( 702) loc_os11g32650 12011.m07166 protein chalcone synthase, putative, expressed seq=cds; coord=2:223888706…			42.5035	1.11813	30.6001
GRMZM2G093526	GRMZM2G093526_T01	hypothetical protein LOC100274033	16.1.5	secondary metabolism.isoprenoids.terpenoids	moderately similar to ( 383) AT1G79460 | Symbols: GA2, KS, ATKS | GA2 (GA REQUIRING 2); ent-kaurene synthase | chr1:29890568-29894436 FORWARDmoderately similar to ( 356) KSB_CUCMA Ent-kaurene synthase B, chloroplast precursor (EC 4.2.3.19) (KSB) - Cucurbita maxima (Pumpkin) (Winter squash)highly similar to ( 565) loc_os04g52210 12004.m10116 protein ent-kaurene synthase B, chloroplast precursor, p…					70.0633
GRMZM2G056469	GRMZM2G056469_T01		16.4.1	secondary metabolism.N misc.alkaloid-like	moderately similar to ( 491) AT2G20340 | Symbols: | tyrosine decarboxylase, putative | chr2:8779804-8782490 FORWARDhighly similar to ( 509) TYDC2_PETCR Tyrosine decarboxylase 2 (EC 4.1.1.25) - Petroselinum crispum (Parsley) (Petroselinum hortense)highly similar to ( 801) loc_os01g56380 12001.m11794 protein tyrosine/DOPA decarboxylase 2, putative, expressed seq=cds; coord=1:17829269..17830963:-1; …					13.5152
GRMZM2G077227	GRMZM2G077227_T01	calmodulin binding protein	30.3	signalling.calcium	weakly similar to ( 193) AT2G26180 | Symbols: IQD6 | IQD6 (IQ-domain 6); calmodulin binding | chr2:11143433-11144982 REVERSEmoderately similar to ( 479) loc_os01g09790 12001.m07603 protein calmodulin binding protein, putative, expressed seq=cds; coord=3:5994048..5997048:1; parent_gene=GRMZM2G077227			13.062	0.191936
GRMZM2G016923	GRMZM2G016923_T01	Putative uncharacterized protein	30.5	signalling.G-proteins	moderately similar to ( 322) AT3G61670 | Symbols: | unknown protein | chr3:22819052-22821870 FORWARDnearly identical (1086) loc_os02g15820 12002.m33631 protein expressed protein seq=cds; coord=4:224234239..224239158:-1; parent_gene=GRMZM2G016923			6.71689	0.342027	0.160693
GRMZM2G065423	GRMZM2G065423_T01	hypothetical protein LOC100279236	30.5	signalling.G-proteins	highly similar to ( 550) AT5G02010 | Symbols: ATROPGEF7, ROPGEF7 | ROPGEF7; Rho guanyl-nucleotide exchange factor | chr5:383493-385698 FORWARDhighly similar to ( 788) loc_os01g62990 12001.m12417 protein pollen-specific kinase partner protein, putative, expressed seq=cds; coord=3:179409310..179413931:1; parent_gene=GRMZM2G065423			4.91476	0.14653
GRMZM2G143253	GRMZM2G143253_T01	rac GTPase activating protein	30.5	signalling.G-proteins	moderately similar to ( 389) AT4G03100 | Symbols: | rac GTPase activating protein, putative | chr4:1374361-1375913 FORWARDhighly similar to ( 535) loc_os07g22580 12007.m06543 protein rac GTPase activating protein, putative, expressed seq=cds; coord=7:33691431..33695120:-1; parent_gene=GRMZM2G143253			18.0365	0.227634
GRMZM2G102946	GRMZM2G102946_T01	Rho-related protein from plants 5	30.5	signalling.G-proteins	moderately similar to ( 349) AT3G48040 | Symbols: ARAC8, ATROP10, ROP10, ATRAC8 | ROP10 (RHO-RELATED PROTEIN FROM PLANTS 10); GTP binding / GTPase | chr3:17731561-17733241 FORWARDmoderately similar to ( 394) RAC4_ORYSA Rac-like GTP-binding protein 4 (OsRac4) (GTPase protein ROP4) - Oryza sativa (Rice)moderately similar to ( 394) loc_os06g12790 12006.m32028 protein rac-like GTP-binding protein 4, …			8.36837		0.553984
GRMZM2G448883	GRMZM2G448883_T01	phi-1-like phosphate-induced protein	30.1.1	signalling.in sugar and nutrient physiology	moderately similar to ( 295) AT4G08950 | Symbols: EXO | EXO (EXORDIUM) | chr4:5740378-5741322 FORWARDmoderately similar to ( 433) loc_os02g52040 12002.m10235 protein phi-1-like phosphate-induced protein, putative, expressed seq=cds; coord=4:180245812..180247211:1; parent_gene=GRMZM2G448883			28.781	2.46699	1.70449
GRMZM2G083759	GRMZM2G083759_T01	signal transducer (LOC100281544), mRNA	30.11	signalling.light	highly similar to ( 558) AT4G31820 | Symbols: ENP, NPY1, MAB4 | ENP (ENHANCER OF PINOID); protein binding / signal transducer | chr4:15390788-15393627 REVERSEmoderately similar to ( 333) NPH3_ORYSA Coleoptile phototropism protein 1 (Non-phototropic hypocotyl 3-like protein) (NPH3-like protein) - Oryza sativa (Rice)nearly identical (1040) loc_os09g25330 12009.m05685 protein signal transducer, puta…			5.35927	0.798914	2.34593
GRMZM2G180490	GRMZM2G180490_T01		30.11	signalling.light	weakly similar to ( 144) AT3G49900 | Symbols: | BTB/POZ domain-containing protein | chr3:18500635-18502614 REVERSEmoderately similar to ( 321) loc_os07g39850 12007.m08227 protein expressed protein seq=cds; coord=7:161948926..161953678:-1; parent_gene=GRMZM2G180490			8.06478	1.74639
GRMZM2G465771	GRMZM2G465771_T01	hypothetical protein LOC100381972	30.2.3	signalling.receptor kinases.leucine rich repeat III	highly similar to ( 565) AT5G58300 | Symbols: | leucine-rich repeat transmembrane protein kinase, putative | chr5:23572821-23574871 FORWARDweakly similar to ( 171) PSKR_DAUCA Phytosulfokine receptor precursor (EC 2.7.11.1) (Phytosulfokine LRR receptor kinase) - Daucus carota (Carrot)highly similar to ( 861) loc_os01g60330 12001.m12161 protein ATP binding protein, putative, expressed seq=cds; coor…			9.88027	0.824008
GRMZM2G113373	GRMZM2G113373_T01	Putative uncharacterized protein	30.2.6	signalling.receptor kinases.leucine rich repeat VI	highly similar to ( 611) AT5G14210 | Symbols: | leucine-rich repeat transmembrane protein kinase, putative | chr5:4578503-4581374 REVERSEweakly similar to ( 147) PSKR_DAUCA Phytosulfokine receptor precursor (EC 2.7.11.1) (Phytosulfokine LRR receptor kinase) - Daucus carota (Carrot)highly similar to ( 769) loc_os11g20360 12011.m28791 protein ATP binding protein, putative, expressed seq=cds; coord=…			18.4917	0.64476
GRMZM2G068398	GRMZM2G068398_T01		30.2.11	signalling.receptor kinases.leucine rich repeat XI	highly similar to ( 604) AT5G65700 | Symbols: BAM1 | BAM1 (BARELY ANY MERISTEM 1); ATP binding / kinase/ protein serine/threonine kinase | chr5:26281826-26284945 FORWARDweakly similar to ( 179) RPK1_IPONI Receptor-like protein kinase precursor (EC 2.7.11.1) - Ipomoea nil (Japanese morning glory) (Pharbitis nil)highly similar to ( 645) loc_os11g12620 12011.m05454 protein receptor protein kinase CL…			3.22186	0.224677	0.131948
GRMZM2G138338	GRMZM2G138338_T01	hypothetical protein LOC100216746	30.2.11	signalling.receptor kinases.leucine rich repeat XI	highly similar to ( 611) AT3G28040 | Symbols: | leucine-rich repeat transmembrane protein kinase, putative | chr3:10435139-10438268 FORWARDmoderately similar to ( 258) RPK1_IPONI Receptor-like protein kinase precursor (EC 2.7.11.1) - Ipomoea nil (Japanese morning glory) (Pharbitis nil)nearly identical (1328) loc_os01g72700 12001.m13304 protein ATP binding protein, putative, expressed seq=cds; coo…			7.8494	0.109848
GRMZM2G145753	GRMZM2G145753_T01	hypothetical protein LOC100274594	30.2.11	signalling.receptor kinases.leucine rich repeat XI	highly similar to ( 825) AT3G56370 | Symbols: | leucine-rich repeat transmembrane protein kinase, putative | chr3:20899403-20902390 REVERSEmoderately similar to ( 307) RPK1_IPONI Receptor-like protein kinase precursor (EC 2.7.11.1) - Ipomoea nil (Japanese morning glory) (Pharbitis nil)nearly identical (1326) loc_os01g60670 12001.m12195 protein receptor-like protein kinase precursor, putative, exp…			11.6462	0.481573
GRMZM2G463904	GRMZM2G463904_T03	hypothetical protein LOC100383941	30.2.11	signalling.receptor kinases.leucine rich repeat XI	nearly identical (1282) AT2G26330 | Symbols: ER, QRP1 | ER (ERECTA); transmembrane receptor protein kinase | chr2:11208367-11213895 REVERSEmoderately similar to ( 473) RPK1_IPONI Receptor-like protein kinase precursor (EC 2.7.11.1) - Ipomoea nil (Japanese morning glory) (Pharbitis nil)nearly identical (1462) loc_os06g10230 12006.m32010 protein receptor-like protein kinase 5 precursor, putative, e…			124.466	0.452985
GRMZM2G429982	GRMZM2G429982_T01	LOC100284104	20.2	stress.abiotic	very weakly similar to (99.0) AT2G28790 | Symbols: | osmotin-like protein, putative | chr2:12354664-12355413 REVERSEweakly similar to ( 180) loc_os01g62260 12001.m12349 protein osmotin-like protein precursor, putative, expressed seq=cds; coord=3:181276458..181277675:1; parent_gene=GRMZM2G429982			157.137	1.66801	1.95918
GRMZM2G103512	GRMZM2G103512_T01	Putative uncharacterized protein	20.2.99	stress.abiotic.unspecified	moderately similar to ( 274) AT1G09560 | Symbols: GLP5 | GLP5 (GERMIN-LIKE PROTEIN 5); manganese ion binding / nutrient reservoir | chr1:3093896-3094639 FORWARDmoderately similar to ( 264) RHRE_PEA Rhicadhesin receptor precursor (Germin-like protein) - Pisum sativum (Garden pea)moderately similar to ( 336) loc_os01g18170 12001.m08359 protein rhicadhesin receptor precursor, putative, expressed seq…			12.5198	0.677777
GRMZM2G062576	GRMZM2G062576_T01		20.1	stress.biotic	moderately similar to ( 388) AT1G45616 | Symbols: AtRLP6 | AtRLP6 (Receptor Like Protein 6); protein binding | chr1:17183550-17186534 REVERSEmoderately similar to ( 207) PSKR_DAUCA Phytosulfokine receptor precursor (EC 2.7.11.1) (Phytosulfokine LRR receptor kinase) - Daucus carota (Carrot)nearly identical (1443) loc_os04g28210 12004.m07938 protein verticillium wilt disease resistance protein, put…			3.26763	0.54017	0.422975
GRMZM2G476523	GRMZM2G476523_T01	LOC100281263	20.1	stress.biotic	moderately similar to ( 280) AT1G73620 | Symbols: | thaumatin-like protein, putative / pathogenesis-related protein, putative | chr1:27681432-27682954 FORWARDmoderately similar to ( 204) TLP1_PRUPE Thaumatin-like protein 1 precursor (PpAZ44) - Prunus persica (Peach)moderately similar to ( 377) loc_os06g47600 12006.m09286 protein thaumatin-like protein precursor, putative, expressed seq=cds; coord…			16.3252	0.369053
GRMZM2G099981	GRMZM2G099981_T02	hypothetical protein LOC100273528	20.1	stress.biotic	moderately similar to ( 467) AT1G03440 | Symbols: | leucine-rich repeat family protein | chr1:852681-853874 FORWARDweakly similar to ( 123) PGIP1_ORYSA Polygalacturonase inhibitor 1 precursor (Polygalacturonase-inhibiting protein) (Floral organ regulator 1) - Oryza sativa (Rice)highly similar to ( 643) loc_os05g33690 12005.m27820 protein receptor-like protein kinase precursor, putative, expressed…			6.76547	0.361501
GRMZM2G085236	GRMZM2G085236_T01		34.16	transport.ABC transporters and multidrug resistance systems	nearly identical (1794) AT3G28860 | Symbols: ATMDR1, ATMDR11, PGP19, MDR11, MDR1, ATPGP19, ABCB19, ATABCB19 | ABCB19; ATPase, coupled to transmembrane movement of substances / auxin efflux transmembrane transporter | chr3:10870287-10877286 REVERSEhighly similar to ( 966) MDR_ORYSA Putative multidrug resistance protein (P-glycoprotein) - Oryza sativa (Rice)nearly identical (1890) loc_os04g38570 12…			10.325	0.0919501	0.108001
GRMZM5G870629	GRMZM5G870629_T01		34.16	transport.ABC transporters and multidrug resistance systems	nearly identical (1022) AT1G17840 | Symbols: WBC11, ABCG11, DSO, COF1, ATWBC11 | WBC11 (WHITE-BROWN COMPLEX HOMOLOG PROTEIN 11); ATPase, coupled to transmembrane movement of substances / fatty acid transporter | chr1:6142870-6145894 FORWARDweakly similar to ( 194) PDR2_ORYSA Probable pleiotropic drug resistance protein 2 - Oryza sativa (Rice)nearly identical (1120) loc_os10g35180 12010.m06341 pro…			6.73252	0.269806
GRMZM2G135199	GRMZM2G135199_T01	hypothetical protein LOC100194127	34.16	transport.ABC transporters and multidrug resistance systems	highly similar to ( 806) AT2G28070 | Symbols: | ABC transporter family protein | chr2:11956432-11959782 FORWARDweakly similar to ( 134) PDR13_ORYSA Pleiotropic drug resistance protein 13 - Oryza sativa (Rice)highly similar to ( 900) loc_os03g64200 12003.m101582 protein ATPase, coupled to transmembrane movement of substances, putative, expressed seq=cds; coord=1:299979011..299983870:-1; parent_gen…			6.38142	0.474497
GRMZM2G177314	GRMZM2G177314_T01	ATP-binding cassette sub-family G member 2	34.16	transport.ABC transporters and multidrug resistance systems	highly similar to ( 998) AT1G17840 | Symbols: WBC11, ABCG11, DSO, COF1, ATWBC11 | WBC11 (WHITE-BROWN COMPLEX HOMOLOG PROTEIN 11); ATPase, coupled to transmembrane movement of substances / fatty acid transporter | chr1:6142870-6145894 FORWARDweakly similar to ( 186) PDR4_ORYSA Pleiotropic drug resistance protein 4 - Oryza sativa (Rice)nearly identical (1100) loc_os10g35180 12010.m06341 protein ATP…			12.6434		0.177617
GRMZM2G137161	GRMZM2G137161_T01	amino acid/polyamine transporter II	34.3	transport.amino acids	moderately similar to ( 261) AT3G28960 | Symbols: | amino acid transporter family protein | chr3:10984245-10985767 REVERSEmoderately similar to ( 442) loc_os04g38680 12004.m08857 protein amino acid/polyamine transporter II, putative, expressed seq=cds; coord=2:42000195..42002952:-1; parent_gene=GRMZM2G137161			5.92819	0.692919	0.651101
GRMZM2G125832	GRMZM2G125832_T01	hypothetical protein LOC100381796	34.3	transport.amino acids	highly similar to ( 729) AT1G47670 | Symbols: | amino acid transporter family protein | chr1:17536834-17539486 REVERSEhighly similar to ( 813) loc_os12g30040 12012.m06817 protein amino acid transporter-like protein 1, putative, expressed seq=cds; coord=3:103798946..103802578:1; parent_gene=GRMZM2G125832			13.452	0.584644
GRMZM2G086637	GRMZM2G086637_T01	patellin-5	34.99	transport.misc	moderately similar to ( 498) AT3G51670 | Symbols: | SEC14 cytosolic factor family protein / phosphoglyceride transfer family protein | chr3:19168912-19170848 FORWARDhighly similar to ( 705) loc_os05g27820 12005.m07070 protein patellin-5, putative, expressed seq=cds; coord=8:95125951..95129840:-1; parent_gene=GRMZM2G086637			19.3598	0.59266
GRMZM2G045781	GRMZM2G045781_T02	permease I	34.99	transport.misc	highly similar to ( 818) AT5G62890 | Symbols: | permease, putative | chr5:25243723-25246748 FORWARDhighly similar to ( 988) loc_os03g60880 12003.m35642 protein permease I, putative, expressed seq=cds; coord=1:294132867..294137036:1; parent_gene=GRMZM2G045781			22.4236		0.207593
GRMZM2G004653	GRMZM2G004653_T01	POT family protein	34.13	transport.peptides and oligopeptides	moderately similar to ( 359) AT1G22540 | Symbols: | proton-dependent oligopeptide transport (POT) family protein | chr1:7964202-7966222 FORWARDmoderately similar to ( 483) loc_os01g65150 12001.m12628 protein expressed protein seq=cds; coord=3:174335480..174341353:-1; parent_gene=GRMZM2G004653					4.04847
