# Supplementary material for: Transcript Profile Analyses of Maize Silks Reveal Effective Activation of Genes Involved in Microtubule-Based Movement, Ubiquitin-Dependent Protein Degradation, and Transport in the Pollination Process
Source: PLoS One. 2013 Jan 3;8(1):e53545. doi: 10.1371/journal.pone.0053545 (PMC3536752; doi:10.1371/journal.pone.0053545)
Supplement: Table S5 — Distribution of differentially expressed genes in 12 clusters. (XLS) [file pone.0053545.s005.xls]

## Sheet: Sheet1
					Distribution of differentially expressed genes in 12 clusters

## Sheet: cluster 1
Cluster 1
Locus	The longest transcript ID	Bin (MapMan)	Bin Name (MapMan)	Description (MapMan)	LOG2(IMS_RPKM)	LOG2(MS_RPKM)	LOG2(20MAP_RPKM)	LOG2(3HAP_RPKM)
GRMZM2G433002	GRMZM2G433002_T01	18.5.2.10	2-phytyl-1,4-naphthoquinone methyltransferase.PHYLLO	highly similar to ( 586) AT1G68890 | Symbols: | 2-oxoglutarate decarboxylase/ hydro-lyase/ magnesium ion binding / thiamin pyrophosphate binding | chr1:25896988-25906553 FORWARDmoderately similar to ( 358) loc_os02g37090 12002.m08797 protein esterase ytxM, putative, expressed seq=cds; coord=5:178235052..178240241:1; parent_gene=GRMZM2G433002	4.17946	2.03154	2.1695	1.40163
GRMZM2G104310	GRMZM2G104310_T01	13.2.5.2	amino acid metabolism.degradation.serine-glycine-cysteine group.glycine	nearly identical (1593) AT2G26080 | Symbols: AtGLDP2 | AtGLDP2 (Arabidopsis thaliana glycine decarboxylase P-protein 2); ATP binding / glycine dehydrogenase (decarboxylating) | chr2:11109330-11113786 REVERSEnearly identical (1595) GCSP_SOLTU Glycine dehydrogenase [decarboxylating], mitochondrial precursor (EC 1.4.4.2) (Glycine decarboxylase) (Glycine cleavage system P-protein) - Solanum tuberosum…	5.70513	2.05452	3.78629	2.56995
GRMZM2G092432	GRMZM2G092432_T01	13.99	amino acid metabolism.misc	moderately similar to ( 407) AT1G12420 | Symbols: ACR8 | ACR8; amino acid binding | chr1:4226673-4228917 REVERSEhighly similar to ( 553) loc_os08g02500 12008.m04394 protein ACR8, putative seq=cds; coord=4:37388617..37390902:-1; parent_gene=GRMZM2G092432	4.10885	0.240641	1.76765	0.414807
GRMZM2G029135	GRMZM2G029135_T01	13.1.6.2	amino acid metabolism.synthesis.aromatic aa.phenylalanine and tyrosine	highly similar to ( 560) AT1G80360 | Symbols: | aminotransferase class I and II family protein | chr1:30208736-30210643 REVERSEhighly similar to ( 711) loc_os01g08270 12001.m42887 protein transaminase/ transferase, transferring nitrogenous groups, putative, expressed seq=cds; coord=3:10175360..10222084:1; parent_gene=GRMZM2G029135	4.11347	2.43828	3.37527	2.28546
GRMZM2G010328	GRMZM2G010328_T01	13.1.6.2	amino acid metabolism.synthesis.aromatic aa.phenylalanine and tyrosine	highly similar to ( 668) AT4G33680 | Symbols: AGD2 | AGD2 (ABERRANT GROWTH AND DEATH 2); L,L-diaminopimelate aminotransferase/ transaminase | chr4:16171847-16174630 REVERSEhighly similar to ( 779) loc_os03g18810 12003.m35176 protein transaminase/ transferase, transferring nitrogenous groups, putative, expressed seq=cds; coord=1:46852658..46861936:1; parent_gene=GRMZM2G010328	5.54101	4.04542	4.45521	3.99255
GRMZM2G066153	GRMZM2G066153_T01	13.1.6.5	amino acid metabolism.synthesis.aromatic aa.tryptophan	nearly identical (1016) AT1G22610 | Symbols: | C2 domain-containing protein | chr1:7994478-7997567 FORWARDnearly identical (1328) loc_os05g35480 12005.m07778 protein phosphoribosylanthranilate transferase, putative, expressed seq=cds; coord=6:150736517..150739528:1; parent_gene=GRMZM2G066153	4.09169	2.50185	3.98036	2.73443
GRMZM2G171383	GRMZM2G171383_T01	13.1.6.5.1	amino acid metabolism.synthesis.aromatic aa.tryptophan.anthranilate synthase	moderately similar to ( 339) AT1G25220 | Symbols: ASB1, TRP4, WEI7 | ASB1 (ANTHRANILATE SYNTHASE BETA SUBUNIT 1); anthranilate synthase | chr1:8837430-8839478 REVERSEmoderately similar to ( 424) loc_os04g38950 12004.m35577 protein anthranilate synthase component II, putative, expressed seq=cds; coord=10:123292346..123296946:-1; parent_gene=GRMZM2G171383	3.72166	0.703805	2.24387	1.58846
GRMZM2G152470	GRMZM2G152470_T01	13.1.3.4	amino acid metabolism.synthesis.aspartate family.methionine	moderately similar to ( 419) AT3G63250 | Symbols: HMT-2, ATHMT-2, HMT2 | HMT2 (HOMOCYSTEINE METHYLTRANSFERASE 2); homocysteine S-methyltransferase | chr3:23370575-23372587 REVERSEhighly similar to ( 659) HMT3_MAIZE Homocysteine S-methyltransferase 3 (EC 2.1.1.10) (S-methylmethionine:homocysteine methyltransferase 3) (SMM:Hcy S-methyltransferase 3) (ZmHMT-3) - Zea mays (Maize)highly similar to ( 5…	6.50589	4.07858	4.79771	3.46641
GRMZM2G136712	GRMZM2G136712_T01	13.1.3.6.1.1	amino acid metabolism.synthesis.aspartate family.misc.homoserine.aspartate kinase	highly similar to ( 894) AT1G31230 | Symbols: AK-HSDH I, AK-HSDH | AK-HSDH I (ASPARTATE KINASE-HOMOSERINE DEHYDROGENASE I); aspartate kinase/ homoserine dehydrogenase | chr1:11158744-11163055 REVERSEnearly identical (1075) AKH2_MAIZE Bifunctional aspartokinase/homoserine dehydrogenase 2, chloroplast precursor (AK-HD 2) (AK-HSDH 2) [Includes: Aspartokinase (EC 2.7.2.4); Homoserine dehydrogenase (E…	4.71596	1.43978	2.9854	1.97651
GRMZM2G143357	GRMZM2G143357_T01	13.1.4.1	amino acid metabolism.synthesis.branched chain group.common	highly similar to ( 833) AT3G48560 | Symbols: CSR1, ALS, AHAS, TZP5, IMR1 | CSR1 (CHLORSULFURON/IMIDAZOLINONE RESISTANT 1); acetolactate synthase/ pyruvate decarboxylase | chr3:18001530-18003542 REVERSEnearly identical (1083) ILV2_MAIZE Acetolactate synthase 2, chloroplast precursor (EC 2.2.1.6) (Acetohydroxy-acid synthase 2) - Zea mays (Maize)nearly identical (1009) loc_os02g30630 12002.m100215 …	5.01017	3.6405	4.29304	3.44424
GRMZM2G143008	GRMZM2G143008_T01	13.1.4.1	amino acid metabolism.synthesis.branched chain group.common	highly similar to ( 875) AT3G48560 | Symbols: CSR1, ALS, AHAS, TZP5, IMR1 | CSR1 (CHLORSULFURON/IMIDAZOLINONE RESISTANT 1); acetolactate synthase/ pyruvate decarboxylase | chr3:18001530-18003542 REVERSEnearly identical (1144) ILV1_MAIZE Acetolactate synthase 1, chloroplast precursor (EC 2.2.1.6) (Acetohydroxy-acid synthase 1) - Zea mays (Maize)nearly identical (1077) loc_os02g30630 12002.m100215 …	6.44963	5.07703	5.42373	5.25555
GRMZM2G407044	GRMZM2G407044_T01	13.1.4.1.1	amino acid metabolism.synthesis.branched chain group.common.acetolactate synthase	highly similar to ( 609) AT2G31810 | Symbols: | acetolactate synthase small subunit, putative | chr2:13524271-13528246 FORWARDhighly similar to ( 724) loc_os02g39570 12002.m33761 protein acetolactate synthase/ amino acid binding protein, putative, expressed seq=cds; coord=4:135157508..135162959:-1; parent_gene=GRMZM2G407044	5.29562	1.83783	3.36031	2.14991
GRMZM2G007647	GRMZM2G007647_T01	13.1.4.1.1	amino acid metabolism.synthesis.branched chain group.common.acetolactate synthase	highly similar to ( 608) AT2G31810 | Symbols: | acetolactate synthase small subunit, putative | chr2:13524271-13528246 FORWARDhighly similar to ( 711) loc_os02g39570 12002.m33761 protein acetolactate synthase/ amino acid binding protein, putative, expressed seq=cds; coord=5:183144788..183149469:1; parent_gene=GRMZM2G007647	4.33447	1.57577	2.32784	1.06811
GRMZM2G053999	GRMZM2G053999_T01	13.1.1.3.1	amino acid metabolism.synthesis.central amino acid metabolism.alanine.alanine aminotransferase	highly similar to ( 561) AT1G72330 | Symbols: ALAAT2 | ALAAT2 (ALANINE AMINOTRANSFERASE 2); ATP binding / L-alanine:2-oxoglutarate aminotransferase | chr1:27233637-27236191 FORWARDhighly similar to ( 548) ALA2_HORVU Alanine aminotransferase 2 (EC 2.6.1.2) (GPT) (Glutamic--pyruvic transaminase 2) (Glutamic--alanine transaminase 2) (ALAAT-2) - Hordeum vulgare (Barley)highly similar to ( 629) loc_os…	5.55777	4.53463	5.40956	4.60692
GRMZM2G375504	GRMZM2G375504_T01	13.1.2.2	amino acid metabolism.synthesis.glutamate family.proline	highly similar to ( 982) AT2G39800 | Symbols: P5CS1, ATP5CS | P5CS1 (DELTA1-PYRROLINE-5-CARBOXYLATE SYNTHASE 1); delta1-pyrroline-5-carboxylate synthetase | chr2:16598516-16602939 REVERSEnearly identical (1185) P5CS_ORYSA Delta 1-pyrroline-5-carboxylate synthetase (P5CS) [Includes: Glutamate 5-kinase (EC 2.7.2.11) (Gamma-glutamyl kinase) (GK); Gamma-glutamyl phosphate reductase (GPR) (EC 1.2.1.41…	6.24913	4.57052	5.10347	4.7008
GRMZM2G068862	GRMZM2G068862_T01	13.1.7.2	amino acid metabolism.synthesis.histidine.bifunctional phosphoribosyl-ATP diphosphatase and phosphoribosyl-AMP cyclohydrolase	moderately similar to ( 452) AT1G09795 | Symbols: ATATP-PRT2, HISN1B | ATATP-PRT2 (ATP PHOSPHORIBOSYL TRANSFERASE 2); ATP phosphoribosyltransferase | chr1:3173588-3176690 FORWARDhighly similar to ( 565) loc_os03g04169 12003.m05948 protein ATP phosphoribosyltransferase, putative, expressed seq=cds; coord=7:132157014..132162257:1; parent_gene=GRMZM2G068862	5.79603	4.62584	4.84564	4.11873
GRMZM2G073814	GRMZM2G073814_T02	13.1.5.1.1	amino acid metabolism.synthesis.serine-glycine-cysteine group.serine.phosphoglycerate dehydrogenase	highly similar to ( 760) AT1G17745 | Symbols: PGDH | PGDH (3-PHOSPHOGLYCERATE DEHYDROGENASE); phosphoglycerate dehydrogenase | chr1:6101157-6104979 FORWARDweakly similar to ( 109) DHGY_CUCSA Glycerate dehydrogenase (EC 1.1.1.29) (NADH-dependent hydroxypyruvate reductase) (HPR) (GDH) - Cucumis sativus (Cucumber)highly similar to ( 934) loc_os08g34720 12008.m07461 protein D-3-phosphoglycerate dehyd…	5.99526	4.98825	5.76158	5.06247
GRMZM2G139880	GRMZM2G139880_T01	25	C1-metabolism	highly similar to ( 803) AT2G16370 | Symbols: THY-1 | THY-1 (THYMIDYLATE SYNTHASE 1); dihydrofolate reductase/ thymidylate synthase | chr2:7082038-7084333 REVERSEnearly identical (1009) DRTS_MAIZE Bifunctional dihydrofolate reductase-thymidylate synthase (DHFR-TS) [Includes: Dihydrofolate reductase (EC 1.5.1.3); Thymidylate synthase (EC 2.1.1.45)] - Zea mays (Maize)highly similar to ( 960) loc_os…	4.88932	3.30937	3.8879	3.00138
GRMZM2G347056	GRMZM2G347056_T01	25	C1-metabolism	highly similar to ( 986) AT2G44160 | Symbols: MTHFR2 | MTHFR2 (METHYLENETETRAHYDROFOLATE REDUCTASE 2); methylenetetrahydrofolate reductase (NADPH) | chr2:18262301-18265185 FORWARDnearly identical (1225) MTHR1_MAIZE Methylenetetrahydrofolate reductase 1 (EC 1.5.1.20) (ZmMTHFR1) - Zea mays (Maize)nearly identical (1134) loc_os03g60090 12003.m35475 protein methylenetetrahydrofolate reductase, putati…	7.68533	6.56346	6.74741	6.39227
GRMZM2G003752	GRMZM2G003752_T01	10.5.1.1	cell wall.cell wall proteins.AGPs.AGP	moderately similar to ( 347) AT3G60900 | Symbols: FLA10 | FLA10 | chr3:22499573-22500841 REVERSEmoderately similar to ( 469) loc_os04g48490 12004.m09785 protein fasciclin-like arabinogalactan protein 10 precursor, putative, expressed seq=cds; coord=2:16219232..16221297:1; parent_gene=GRMZM2G003752	5.18685	1.0888	3.26858	0.586437
GRMZM2G065718	GRMZM2G065718_T01	10.5.1.1	cell wall.cell wall proteins.AGPs.AGP	moderately similar to ( 245) AT3G60900 | Symbols: FLA10 | FLA10 | chr3:22499573-22500841 REVERSEmoderately similar to ( 342) loc_os03g03600 12003.m05893 protein fasciclin-like arabinogalactan protein 8 precursor, putative, expressed seq=cds; coord=1:5952987..5954672:1; parent_gene=GRMZM2G065718	4.41423	0.294574	2.33943	-0.820766
GRMZM2G133053	GRMZM2G133053_T01	10.5.1.1	cell wall.cell wall proteins.AGPs.AGP	weakly similar to ( 154) AT5G55730 | Symbols: FLA1 | FLA1 (FASCICLIN-LIKE ARAB INOGALACTAN 1) | chr5:22558375-22560392 REVERSEmoderately similar to ( 230) loc_os09g30010 12009.m06152 protein fasciclin-like arabinogalactan protein 8 precursor, putative, expressed seq=cds; coord=7:130426898..130428254:1; parent_gene=GRMZM2G133053	3.5234	-1.39224	-1.15474	-2.50758
GRMZM2G149201	GRMZM2G149201_T01	10.5.3	cell wall.cell wall proteins.LRR	moderately similar to ( 399) AT4G13340 | Symbols: | leucine-rich repeat family protein / extensin family protein | chr4:7758610-7760892 FORWARDweakly similar to ( 104) RPK1_IPONI Receptor-like protein kinase precursor (EC 2.7.11.1) - Ipomoea nil (Japanese morning glory) (Pharbitis nil)highly similar to ( 544) loc_os05g08770 12005.m05391 protein receptor-like protein kinase precursor, putative, ex…	2.94937	0.810255	3.52508	1.41481
GRMZM5G805485	GRMZM5G805485_T01	10.5.3	cell wall.cell wall proteins.LRR	moderately similar to ( 387) AT1G12040 | Symbols: LRX1 | LRX1 (LEUCINE-RICH REPEAT/EXTENSIN 1); histidine phosphotransfer kinase/ protein binding / structural constituent of cell wall | chr1:4070160-4072394 FORWARDweakly similar to ( 112) RPK1_IPONI Receptor-like protein kinase precursor (EC 2.7.11.1) - Ipomoea nil (Japanese morning glory) (Pharbitis nil)highly similar to ( 563) loc_os02g04540 12…	5.39816	3.32532	5.46631	3.12252
GRMZM2G045287	GRMZM2G045287_T01	10.5.5	cell wall.cell wall proteins.RGP	highly similar to ( 653) AT3G08900 | Symbols: RGP3, RGP | RGP3 (REVERSIBLY GLYCOSYLATED POLYPEPTIDE 3); transferase, transferring hexosyl groups | chr3:2708347-2709714 REVERSEhighly similar to ( 666) UPTG2_SOLTU Alpha-1,4-glucan-protein synthase [UDP-forming] 2 (EC 2.4.1.112) (UDP-glucose:protein transglucosylase 2) (UPTG 2) - Solanum tuberosum (Potato)highly similar to ( 713) loc_os07g41360 1200…	2.88825	-1.02129	1.4386	-0.136635
AC183932.3	AC183932.3_FGT007	10.2	cell wall.cellulose synthesis	highly similar to ( 720) AT4G07960 | Symbols: ATCSLC12, CSLC12 | ATCSLC12 (CELLULOSE-SYNTHASE LIKE C12); cellulose synthase/ transferase, transferring glycosyl groups | chr4:4802628-4805114 REVERSEhighly similar to ( 783) loc_os07g03260 12007.m04797 protein CSLC10 - cellulose synthase-like family C seq=cds; coord=5:5576047..5578811:1; parent_gene=AC183932.3_FG007	3.3032	-0.673238	2.35781	0.348925
GRMZM2G173759	GRMZM2G173759_T01	10.2	cell wall.cellulose synthesis	highly similar to ( 878) AT4G31590 | Symbols: ATCSLC05, CSLC05, ATCSLC5 | ATCSLC5 (CELLULOSE-SYNTHASE LIKE C5); cellulose synthase/ transferase, transferring glycosyl groups | chr4:15309889-15312336 REVERSEnearly identical (1016) loc_os09g25900 12009.m05742 protein CSLC2 - cellulose synthase-like family C, expressed seq=cds; coord=7:118581372..118584549:-1; parent_gene=GRMZM2G173759	3.25848	1.88108	3.48781	1.53127
GRMZM2G105631	GRMZM2G105631_T01	10.2	cell wall.cellulose synthesis	highly similar to ( 757) AT5G22740 | Symbols: ATCSLA02, CSLA02, ATCSLA2 | ATCSLA02; mannan synthase/ transferase, transferring glycosyl groups | chr5:7555379-7559866 REVERSEhighly similar to ( 931) loc_os02g09930 12002.m33592 protein CSLA1 - cellulose synthase-like family A; mannan synthase, expressed seq=cds; coord=4:234112944..234120117:1; parent_gene=GRMZM2G105631	7.21859	-0.4069	3.43828	1.25537
GRMZM2G405567	GRMZM2G405567_T01	10.2	cell wall.cellulose synthesis	highly similar to ( 579) AT5G03760 | Symbols: ATCSLA09, CSLA09, ATCSLA9, CSLA9, RAT4 | ATCSLA09; mannan synthase/ transferase, transferring glycosyl groups | chr5:985910-990087 REVERSEhighly similar to ( 777) loc_os02g51060 12002.m10140 protein CSLA6 - cellulose synthase-like family A; mannan synthase, expressed seq=cds; coord=5:206843800..206846928:-1; parent_gene=GRMZM2G405567	5.44566	-1.88388	1.29222	-0.414261
GRMZM2G015886	GRMZM2G015886_T01	10.2.1	cell wall.cellulose synthesis.cellulose synthase	nearly identical (1518) AT1G02730 | Symbols: ATCSLD5, CSLD5 | ATCSLD5; 1,4-beta-D-xylan synthase/ cellulose synthase | chr1:594697-598473 REVERSEnearly identical (1830) loc_os12g36890 12012.m07474 protein CSLD4 - cellulose synthase-like family D, expressed seq=cds; coord=10:22261833..22266237:1; parent_gene=GRMZM2G015886	4.46821	-9.96578	-2.3707	-9.96578
GRMZM2G111642	GRMZM2G111642_T01	10.2.1	cell wall.cellulose synthesis.cellulose synthase	nearly identical (1689) AT5G05170 | Symbols: CESA3, IXR1, ATCESA3, ATH-B, CEV1 | CEV1 (CONSTITUTIVE EXPRESSION OF VSP 1); cellulose synthase/ transferase, transferring glycosyl groups | chr5:1530401-1535090 REVERSEnearly identical (2018) loc_os03g59340 12003.m10832 protein CESA2 - cellulose synthase, expressed seq=cds; coord=1:290593939..290599907:-1; parent_gene=GRMZM2G111642	7.1373	4.87674	5.51862	4.11924
GRMZM2G377215	GRMZM2G377215_T01	10.2.2	cell wall.cellulose synthesis.COBRA	highly similar to ( 669) AT4G16120 | Symbols: ATSEB1, COBL7, SEB1 | COBL7 (COBRA-LIKE 7) | chr4:9116591-9119138 REVERSEweakly similar to ( 164) COBL1_ORYSA COBRA-like 1 protein precursor (BRITTLE CULM1-like 6 protein) - Oryza sativa (Rice)nearly identical (1147) loc_os03g18910 12003.m07310 protein COBRA-like protein 7 precursor, putative, expressed seq=cds; coord=1:47504495..47506979:1; parent_ge…	4.24162	2.46285	4.62587	2.29202
GRMZM2G139828	GRMZM2G139828_T01	10.6.3	cell wall.degradation.pectate lyases and polygalacturonases	moderately similar to ( 492) AT3G16850 | Symbols: | glycoside hydrolase family 28 protein / polygalacturonase (pectinase) family protein | chr3:5748692-5750981 FORWARDvery weakly similar to (81.6) PGLR_ACTCH Polygalacturonase precursor (EC 3.2.1.15) (PG) (Pectinase) - Actinidia chinensis (Kiwi) (Yangtao)highly similar to ( 676) loc_os11g43750 12011.m08210 protein polygalacturonase, putative, expr…	4.02714	1.29189	2.92715	0.591584
GRMZM2G333980	GRMZM2G333980_T01	10.6.3	cell wall.degradation.pectate lyases and polygalacturonases	moderately similar to ( 229) AT5G06870 | Symbols: PGIP2, ATPGIP2 | PGIP2 (POLYGALACTURONASE INHIBITING PROTEIN 2); protein binding | chr5:2133941-2135016 FORWARDhighly similar to ( 509) PGIP1_ORYSA Polygalacturonase inhibitor 1 precursor (Polygalacturonase-inhibiting protein) (Floral organ regulator 1) - Oryza sativa (Rice)highly similar to ( 509) loc_os07g38130 12007.m08062 protein polygalacturo…	7.93957	7.08108	8.25973	7.34322
GRMZM2G002023	GRMZM2G002023_T02	10.3.2	cell wall.hemicellulose synthesis.glucuronoxylan	highly similar to ( 770) AT3G18660 | Symbols: PGSIP1 | PGSIP1 (PLANT GLYCOGENIN-LIKE STARCH INITIATION PROTEIN 1); transferase, transferring glycosyl groups | chr3:6419211-6421959 REVERSEnearly identical (1139) loc_os01g65780 12001.m150444 protein secondary cell wall-related glycosyltransferase family 8, putative, expressed seq=cds; coord=8:165234053..165239611:-1; parent_gene=GRMZM2G002023	4.30128	1.67359	2.1694	1.05575
GRMZM2G072121	GRMZM2G072121_T01	10.7	cell wall.modification	moderately similar to ( 354) AT3G03220 | Symbols: ATEXPA13, EXP13, ATEXP13, ATHEXP ALPHA 1.22 | ATEXPA13 (ARABIDOPSIS THALIANA EXPANSIN A13) | chr3:742655-743975 REVERSEmoderately similar to ( 462) EXP10_ORYSA Expansin-A10 precursor (OsEXPA10) (Alpha-expansin-10) (OsEXP10) (OsaEXPa1.28) - Oryza sativa (Rice)moderately similar to ( 462) loc_os04g49410 12004.m09875 protein alpha-expansin 13 precurs…	3.41099	-0.223247	1.75122	-0.0166596
GRMZM2G413006	GRMZM2G413006_T01	10.7	cell wall.modification	moderately similar to ( 381) AT5G57560 | Symbols: TCH4, XTH22 | TCH4 (Touch 4); hydrolase, acting on glycosyl bonds / xyloglucan:xyloglucosyl transferase | chr5:23307296-23308235 REVERSEmoderately similar to ( 346) BRU1_SOYBN Brassinosteroid-regulated protein BRU1 precursor - Glycine max (Soybean)moderately similar to ( 481) loc_os06g48160 12006.m09342 protein xyloglucan endotransglucosylase/hydr…	3.85937	-1.86102	1.83591	-1.3914
GRMZM2G105844	GRMZM2G105844_T01	10.7	cell wall.modification	moderately similar to ( 329) AT1G69530 | Symbols: ATEXPA1, EXP1, AT-EXP1, ATEXP1, ATHEXP ALPHA 1.2 | ATEXPA1 (ARABIDOPSIS THALIANA EXPANSIN A1) | chr1:26142034-26143200 FORWARDmoderately similar to ( 395) EXPA5_ORYSA Expansin-A5 precursor (OsEXPA5) (Alpha-expansin-5) (OsEXP5) (OsaEXPa1.20) - Oryza sativa (Rice)moderately similar to ( 395) loc_os02g51040 12002.m10138 protein alpha-expansin 15 prec…	5.84667	0.722688	3.25564	-0.267122
GRMZM2G162333	GRMZM2G162333_T01	10.8.1	cell wall.pectin*esterases.PME	weakly similar to ( 139) AT5G47500 | Symbols: | pectinesterase family protein | chr5:19271262-19272845 REVERSEmoderately similar to ( 212) loc_os04g46740 12004.m09622 protein pectinesterase-4 precursor, putative, expressed seq=cds; coord=2:19264742..19267211:1; parent_gene=GRMZM2G162333	3.09031	-1.07615	2.43437	-0.606528
GRMZM2G063949	GRMZM2G063949_T01	10.1.3	cell wall.precursor synthesis.AXS	highly similar to ( 681) AT1G08200 | Symbols: AXS2 | AXS2 (UDP-D-APIOSE/UDP-D-XYLOSE SYNTHASE 2); UDP-glucuronate decarboxylase | chr1:2574259-2576609 REVERSEhighly similar to ( 765) loc_os01g73790 12001.m13406 protein bifunctional polymyxin resistance arnA protein, putative, expressed seq=cds; coord=3:132396184..132400373:-1; parent_gene=GRMZM2G063949	6.47832	5.24165	6.13786	4.92871
GRMZM2G170336	GRMZM2G170336_T01	10.1.6	cell wall.precursor synthesis.GAE	moderately similar to ( 431) AT1G02000 | Symbols: GAE2 | GAE2 (UDP-D-GLUCURONATE 4-EPIMERASE 2); UDP-glucuronate 4-epimerase/ catalytic | chr1:346052-347356 FORWARDweakly similar to ( 186) RS20_ORYSA 40S ribosomal protein S20 - Oryza sativa (Rice)highly similar to ( 530) loc_os03g14540 12003.m06894 protein expressed protein seq=cds; coord=1:34312025..34322470:1; parent_gene=GRMZM2G170336	4.93706	3.48542	3.92645	3.2682
GRMZM2G476685	GRMZM2G476685_T01	31.3	cell.cycle	moderately similar to ( 246) AT1G70210 | Symbols: CYCD1;1 | CYCD1;1 (CYCLIN D1;1); cyclin-dependent protein kinase regulator | chr1:26440015-26441980 FORWARDmoderately similar to ( 290) loc_os08g32540 12008.m07248 protein cyclin delta-2, putative, expressed seq=cds; coord=7:105364656..105369473:-1; parent_gene=GRMZM2G476685	3.89633	-1.69282	1.41915	-1.0712
GRMZM2G006721	GRMZM2G006721_T01	31.3	cell.cycle	weakly similar to ( 126) AT1G70210 | Symbols: CYCD1;1 | CYCD1;1 (CYCLIN D1;1); cyclin-dependent protein kinase regulator | chr1:26440015-26441980 FORWARDmoderately similar to ( 290) loc_os03g10650 12003.m06517 protein cyclin delta-3, putative, expressed seq=cds; coord=9:147800047..147802265:1; parent_gene=GRMZM2G006721	3.51089	-0.479492	2.02104	0.668202
GRMZM2G117298	GRMZM2G117298_T01	31.3	cell.cycle	weakly similar to ( 160) AT2G44740 | Symbols: CYCP4;1 | CYCP4;1 (cyclin p4;1); cyclin-dependent protein kinase | chr2:18442287-18443304 REVERSEmoderately similar to ( 313) loc_os05g33040 12005.m083714 protein PREG-like protein, putative, expressed seq=cds; coord=6:144863884..144866763:-1; parent_gene=GRMZM2G117298	5.07906	4.02014	4.46765	3.69265
GRMZM2G133986	GRMZM2G133986_T01	31.3	cell.cycle	moderately similar to ( 379) AT3G05480 | Symbols: ATRAD9, RAD9 | RAD9 | chr3:1585383-1588238 FORWARDhighly similar to ( 543) loc_os03g22450 12003.m07647 protein auxin response factor 75, putative, expressed seq=cds; coord=1:58363477..58368308:-1; parent_gene=GRMZM2G133986	4.49386	2.60898	2.88167	1.90868
GRMZM2G115670	GRMZM2G115670_T01	31.3	cell.cycle	moderately similar to ( 428) AT4G19600 | Symbols: CYCT1;4 | CYCT1;4; cyclin-dependent protein kinase | chr4:10673619-10676532 FORWARDhighly similar to ( 558) loc_os12g30020 12012.m26915 protein cyclin-T1, putative, expressed seq=cds; coord=7:93375631..93384651:-1; parent_gene=GRMZM2G115670	4.62213	3.49286	3.62272	3.30501
GRMZM2G060690	GRMZM2G060690_T01	31.3	cell.cycle	moderately similar to ( 282) AT1G47230 | Symbols: CYCA3;4 | cyclin, putative | chr1:17306752-17308587 FORWARDmoderately similar to ( 269) CCNAL_DAUCA G2/mitotic-specific cyclin C13-1 (A-like cyclin) (Fragment) - Daucus carota (Carrot)moderately similar to ( 345) loc_os12g39210 12012.m07706 protein cyclin-A2, putative, expressed seq=cds; coord=1:161615289..161618109:-1; parent_gene=GRMZM2G060690	3.80767	0.777949	1.07434	0.469963
GRMZM2G146190	GRMZM2G146190_T01	31.3.1	cell.cycle.peptidylprolyl isomerase	highly similar to ( 583) AT1G53720 | Symbols: ATCYP59, CYP59 | CYP59 (CYCLOPHILIN 59); RNA binding / nucleic acid binding / peptidyl-prolyl cis-trans isomerase | chr1:20057012-20059508 FORWARDhighly similar to ( 806) loc_os06g45910 12006.m09119 protein peptidyl-prolyl cis-trans isomerase-like 4, putative, expressed seq=cds; coord=6:92311005..92318498:-1; parent_gene=GRMZM2G146190	4.97404	3.63347	3.84789	3.44774
GRMZM2G070807	GRMZM2G070807_T01	31.3.1	cell.cycle.peptidylprolyl isomerase	moderately similar to ( 247) AT3G63400 | Symbols: | peptidyl-prolyl cis-trans isomerase cyclophilin-type family protein | chr3:23412449-23415435 FORWARDweakly similar to ( 191) CYPH_MAIZE Peptidyl-prolyl cis-trans isomerase (EC 5.2.1.8) (PPIase) (Rotamase) (Cyclophilin) (Cyclosporin A-binding protein) - Zea mays (Maize)moderately similar to ( 310) loc_os07g08190 12007.m05276 protein peptidyl-prol…	5.50396	3.4134	3.81291	3.33522
GRMZM2G135770	GRMZM2G135770_T01	31.2	cell.division	highly similar to ( 634) AT5G16040 | Symbols: | regulator of chromosome condensation (RCC1) family protein | chr5:5240860-5243308 REVERSEhighly similar to ( 717) loc_os08g33390 12008.m07329 protein HECT domain and RCC1-like domain-containing protein 2, putative, expressed seq=cds; coord=4:81787426..81792722:-1; parent_gene=GRMZM2G135770	4.35957	2.45003	3.63308	2.48669
GRMZM2G145879	GRMZM2G145879_T01	31.2	cell.division	highly similar to ( 511) AT1G73690 | Symbols: CDKD1;1, AT;CDKD;1, CAK3AT | CDKD1;1 (CYCLIN-DEPENDENT KINASE D1;1); ATP binding / kinase/ protein kinase/ protein serine/threonine kinase | chr1:27715113-27717018 FORWARDhighly similar to ( 708) KC47_ORYSA CDC2+/CDC28-related protein kinase R2 (EC 2.7.11.22) - Oryza sativa (Rice)highly similar to ( 708) loc_os05g32600 12005.m27585 protein CDC2+/CDC28…	3.89859	0.286723	1.42469	0.0193794
GRMZM2G137574	GRMZM2G137574_T01	31.2	cell.division	highly similar to ( 636) AT3G19180 | Symbols: ARC6H, PARC6 | ARC6H | chr3:6632810-6636547 FORWARDnearly identical (1092) loc_os04g57920 12004.m10676 protein F-box domain containing protein, expressed seq=cds; coord=2:1720187..1724956:1; parent_gene=GRMZM2G137574	4.10009	1.75682	2.40935	0.99993
GRMZM2G392710	GRMZM2G392710_T01	31.2	cell.division	highly similar to ( 774) AT2G20000 | Symbols: HBT, CDC27b | HBT (HOBBIT); binding | chr2:8632324-8636900 REVERSEnearly identical (1203) loc_os06g41750 12006.m08707 protein cell division cycle protein 27, putative, expressed seq=cds; coord=3:168003081..168013688:1; parent_gene=GRMZM2G392710	4.42321	2.37939	2.84317	1.44302
GRMZM5G899300	GRMZM5G899300_T01	31.2	cell.division	highly similar to ( 569) AT3G19590 | Symbols: | WD-40 repeat family protein / mitotic checkpoint protein, putative | chr3:6805798-6808374 FORWARDhighly similar to ( 640) loc_os03g33580 12003.m35290 protein mitotic checkpoint protein BUB3, putative, expressed seq=cds; coord=9:20597214..20603345:-1; parent_gene=GRMZM5G899300	5.15628	3.22248	3.44439	2.47488
GRMZM2G124371	GRMZM2G124371_T01	31.2	cell.division	nearly identical (1071) AT1G76950 | Symbols: PRAF1 | PRAF1; Ran GTPase binding / chromatin binding / zinc ion binding | chr1:28906952-28911325 FORWARDnearly identical (1565) loc_os04g58960 12004.m10775 protein ran GTPase binding protein, putative, expressed seq=cds; coord=2:24030713..24037024:-1; parent_gene=GRMZM2G124371	5.15674	1.89993	2.52498	1.41422
GRMZM5G891295	GRMZM5G891295_T01	31.2	cell.division	highly similar to ( 513) AT1G63110 | Symbols: | cell division cycle protein-related | chr1:23405145-23407757 FORWARDhighly similar to ( 713) loc_os02g46350 12002.m77838 protein GPI transamidase subunit PIG-U family protein, expressed seq=cds; coord=5:197974770..197980920:-1; parent_gene=GRMZM5G891295	5.02351	3.8409	3.79829	3.35691
GRMZM2G440916	GRMZM2G440916_T01	31.2	cell.division	nearly identical (1157) AT5G15920 | Symbols: | structural maintenance of chromosomes (SMC) family protein (MSS2) | chr5:5196210-5199559 FORWARDnearly identical (1505) loc_os05g51790 12005.m27998 protein ATP binding protein, putative, expressed seq=cds; coord=5:48883257..48902651:-1; parent_gene=GRMZM2G440916	5.29869	3.2304	3.46423	3.08164
GRMZM2G071790	GRMZM2G071790_T02	31.1	cell.organisation	highly similar to ( 836) AT5G12250 | Symbols: TUB6 | TUB6 (BETA-6 TUBULIN); structural constituent of cytoskeleton | chr5:3961317-3962971 REVERSEhighly similar to ( 846) TBB6_MAIZE Tubulin beta-6 chain (Beta-6 tubulin) - Zea mays (Maize)highly similar to ( 846) loc_os01g59150 12001.m42736 protein tubulin beta-4 chain, putative, expressed seq=cds; coord=3:187441506..187445356:-1; parent_gene=GRMZM…	8.59442	6.49199	7.94171	6.49823
GRMZM2G030284	GRMZM2G030284_T01	31.1	cell.organisation	highly similar to ( 637) AT5G51600 | Symbols: PLE, ATMAP65-3, MAP65-3 | PLE (PLEIADE); microtubule binding | chr5:20961061-20964080 REVERSEnearly identical (1045) loc_os01g49200 12001.m11107 protein microtubule-associated protein, putative, expressed seq=cds; coord=8:151440417..151444881:1; parent_gene=GRMZM2G030284	4.51605	-9.96578	-2.23336	-9.96578
GRMZM2G043346	GRMZM2G043346_T01	31.1	cell.organisation	moderately similar to ( 368) AT2G26770 | Symbols: | plectin-related | chr2:11404257-11407743 REVERSEhighly similar to ( 607) loc_os03g24940 12003.m34867 protein expressed protein seq=cds; coord=1:63150763..63157178:-1; parent_gene=GRMZM2G043346	4.16872	0.0586037	2.24719	0.42869
GRMZM5G845682	GRMZM5G845682_T01	31.1	cell.organisation	moderately similar to ( 299) AT1G63640 | Symbols: | kinesin motor protein-related | chr1:23589234-23595139 REVERSEweakly similar to ( 123) FLA10_CHLRE Kinesin-like protein FLA10 (Protein KHP1) - Chlamydomonas reinhardtiimoderately similar to ( 370) loc_os01g54080 12001.m11572 protein ATP binding protein, putative, expressed seq=cds; coord=6:160413885..160416907:1; parent_gene=GRMZM5G845682	4.09462	1.06425	2.68877	0.570396
GRMZM2G122965	GRMZM2G122965_T01	31.1	cell.organisation	highly similar to ( 601) AT2G47500 | Symbols: | ATP binding / microtubule motor | chr2:19493247-19497882 FORWARDvery weakly similar to (98.2) K125_TOBAC 125 kDa kinesin-related protein - Nicotiana tabacum (Common tobacco)highly similar to ( 807) loc_os03g18980 12003.m07316 protein kinesin-4, putative, expressed seq=cds; coord=1:47699083..47705236:-1; parent_gene=GRMZM2G122965	3.00834	0.710579	1.88395	0.393605
GRMZM5G832989	GRMZM5G832989_T01	31.1	cell.organisation	highly similar to ( 683) AT1G24764 | Symbols: ATMAP70-2 | ATMAP70-2 (microtubule-associated proteins 70-2); microtubule binding | chr1:8760001-8763256 REVERSEhighly similar to ( 856) loc_os02g50320 12002.m10066 protein ATMAP70-3, putative, expressed seq=cds; coord=5:205303024..205308820:1; parent_gene=GRMZM5G832989	6.17032	1.25302	3.99302	1.72264
GRMZM2G053934	GRMZM2G053934_T01	31.1	cell.organisation	highly similar to ( 645) AT3G24530 | Symbols: | AAA-type ATPase family protein / ankyrin repeat family protein | chr3:8945678-8947786 REVERSEhighly similar to ( 851) loc_os02g16660 12002.m33635 protein protein cbxX, chromosomal, putative, expressed seq=cds; coord=4:224036375..224040372:-1; parent_gene=GRMZM2G053934	5.33557	3.72036	4.59529	4.17206
GRMZM2G115766	GRMZM2G115766_T01	31.1	cell.organisation	highly similar to ( 515) AT2G34560 | Symbols: | katanin, putative | chr2:14560266-14562695 FORWARDweakly similar to ( 187) CDC48_CAPAN Cell division cycle protein 48 homolog - Capsicum annuum (Bell pepper)highly similar to ( 666) loc_os01g48270 12001.m11018 protein katanin p60 ATPase-containing subunit, putative, expressed seq=cds; coord=8:149995343..150001950:-1; parent_gene=GRMZM2G115766	5.12127	4.10267	4.98702	3.87735
GRMZM2G081380	GRMZM2G081380_T01	31.1	cell.organisation	highly similar to ( 568) AT5G48460 | Symbols: | fimbrin-like protein, putative | chr5:19636225-19639365 REVERSEhighly similar to ( 826) loc_os01g33080 12001.m09625 protein fimbrin-like protein 3, putative, expressed seq=cds; coord=3:83042235..83069098:-1; parent_gene=GRMZM2G081380	6.3132	3.44863	4.72881	3.15358
GRMZM2G465169	GRMZM2G465169_T01	31.1	cell.organisation	highly similar to ( 688) AT5G55230 | Symbols: ATMAP65-1, MAP65-1 | ATMAP65-1 (MICROTUBULE-ASSOCIATED PROTEINS 65-1); microtubule binding | chr5:22402716-22405182 FORWARDhighly similar to ( 984) loc_os06g20370 12006.m06694 protein microtubule-associated protein MAP65-1a, putative, expressed seq=cds; coord=9:42834971..42841058:-1; parent_gene=GRMZM2G465169	6.90134	3.22528	4.88644	2.16652
GRMZM2G172932	GRMZM2G172932_T01	31.1	cell.organisation	highly similar to ( 817) AT5G12250 | Symbols: TUB6 | TUB6 (BETA-6 TUBULIN); structural constituent of cytoskeleton | chr5:3961317-3962971 REVERSEhighly similar to ( 827) TBB_HORVU Tubulin beta chain (Beta tubulin) - Hordeum vulgare (Barley)highly similar to ( 827) loc_os01g59150 12001.m42736 protein tubulin beta-4 chain, putative, expressed seq=cds; coord=8:171328319..171331663:-1; parent_gene=GR…	7.29251	4.87523	6.11498	4.40888
GRMZM2G152466	GRMZM2G152466_T01	31.1	cell.organisation	highly similar to ( 825) AT4G14960 | Symbols: TUA6 | TUA6; structural constituent of cytoskeleton | chr4:8548769-8550319 REVERSEhighly similar to ( 840) TBA2_MAIZE Tubulin alpha-2 chain (Alpha-2 tubulin) - Zea mays (Maize)highly similar to ( 830) loc_os11g14220 12011.m28666 protein tubulin alpha-3 chain, putative, expressed seq=cds; coord=5:9471280..9475018:-1; parent_gene=GRMZM2G152466	9.33412	8.13499	8.66115	8.12326
GRMZM2G056750	GRMZM2G056750_T03	31.1	cell.organisation	very weakly similar to (81.6) loc_os07g49140 12007.m09123 protein expressed protein seq=cds; coord=7:174573720..174576633:1; parent_gene=GRMZM2G056750	2.15452	-9.96578	-3.58617	-9.96578
GRMZM2G062084	GRMZM2G062084_T01	31.1	cell.organisation	highly similar to ( 610) AT4G14330 | Symbols: | phragmoplast-associated kinesin-related protein 2 (PAKRP2) | chr4:8244228-8247286 FORWARDweakly similar to ( 114) K125_TOBAC 125 kDa kinesin-related protein - Nicotiana tabacum (Common tobacco)nearly identical (1268) loc_os02g56540 12002.m10676 protein kinesin-like protein KIF3A, putative, expressed seq=cds; coord=4:172055498..172060332:1; parent_ge…	3.34994	-2.54732	-0.309826	-2.66267
GRMZM2G132686	GRMZM2G132686_T01	31.1	cell.organisation	highly similar to ( 639) AT3G16060 | Symbols: | kinesin motor family protein | chr3:5447503-5451196 FORWARDweakly similar to ( 151) K125_TOBAC 125 kDa kinesin-related protein - Nicotiana tabacum (Common tobacco)highly similar to ( 978) loc_os01g43580 12001.m10620 protein BY-2 kinesin-like protein 10, putative, expressed seq=cds; coord=8:145279095..145282999:1; parent_gene=GRMZM2G132686	4.06545	-0.307965	1.43203	0.277134
GRMZM2G114861	GRMZM2G114861_T01	31.1	cell.organisation	highly similar to ( 797) AT4G05190 | Symbols: ATK5 | ATK5 (ARABIDOPSIS THALIANA KINESIN 5); microtubule motor | chr4:2675338-2679482 FORWARDweakly similar to ( 195) FLA10_CHLRE Kinesin-like protein FLA10 (Protein KHP1) - Chlamydomonas reinhardtiinearly identical (1155) loc_os04g53760 12004.m10268 protein kinesin-1, putative, expressed seq=cds; coord=2:7622758..7627652:-1; parent_gene=GRMZM2G114861	4.54987	1.17423	2.32927	1.68338
GRMZM2G318956	GRMZM2G318956_T01	31.1	cell.organisation	moderately similar to ( 367) AT3G43610 | Symbols: | tubulin binding | chr3:15517772-15523927 REVERSEmoderately similar to ( 372) loc_os04g47906 12004.m101625 protein gamma-tubulin complex component 6, putative, expressed seq=cds; coord=2:16769117..16803909:1; parent_gene=GRMZM2G318956	3.13953	0.942699	1.94887	0.657434
GRMZM2G026560	GRMZM2G026560_T01	31.1	cell.organisation	nearly identical (1048) AT5G60930 | Symbols: | chromosome-associated kinesin, putative | chr5:24515398-24522511 REVERSEmoderately similar to ( 259) FLA10_CHLRE Kinesin-like protein FLA10 (Protein KHP1) - Chlamydomonas reinhardtiimoderately similar to ( 498) loc_os02g50910 12002.m10125 protein ATP binding protein, putative, expressed seq=cds; coord=5:206459893..206468689:-1; parent_gene=GRMZM2G026…	4.34034	0.0444495	1.75927	0.970929
GRMZM2G323622	GRMZM2G323622_T01	31.1	cell.organisation	highly similar to ( 680) AT1G63640 | Symbols: | kinesin motor protein-related | chr1:23589234-23595139 REVERSEmoderately similar to ( 219) FLA10_CHLRE Kinesin-like protein FLA10 (Protein KHP1) - Chlamydomonas reinhardtiihighly similar to ( 995) loc_os01g54080 12001.m11572 protein ATP binding protein, putative, expressed seq=cds; coord=3:199019124..199026441:1; parent_gene=GRMZM2G323622	5.67265	2.56724	3.79628	2.86694
GRMZM2G024576	GRMZM2G024576_T01	31.1	cell.organisation	nearly identical (1319) AT3G45850 | Symbols: | kinesin motor protein-related | chr3:16855814-16860950 REVERSEhighly similar to ( 865) K125_TOBAC 125 kDa kinesin-related protein - Nicotiana tabacum (Common tobacco)nearly identical (1758) loc_os05g02670 12005.m083602 protein kinesin-related protein, putative, expressed seq=cds; coord=6:29635519..29641242:1; parent_gene=GRMZM2G024576	6.21882	1.74676	3.56566	1.13957
GRMZM2G009849	GRMZM2G009849_T01	31.1	cell.organisation	nearly identical (1579) AT2G35630 | Symbols: MOR1, GEM1 | MOR1 (MICROTUBULE ORGANIZATION 1); microtubule binding | chr2:14966828-14980361 FORWARDnearly identical (2172) loc_os01g60040 12001.m12135 protein cytoskeleton-associated protein 5, putative, expressed seq=cds; coord=3:186172423..186192188:1; parent_gene=GRMZM2G009849	5.02514	3.69204	4.15606	3.19412
GRMZM2G385925	GRMZM2G385925_T01	31.1	cell.organisation	highly similar to ( 983) AT5G06670 | Symbols: | ATP binding / microtubule motor | chr5:2048243-2055019 REVERSEmoderately similar to ( 247) FLA10_CHLRE Kinesin-like protein FLA10 (Protein KHP1) - Chlamydomonas reinhardtiinearly identical (1517) loc_os02g53520 12002.m10381 protein ATP binding protein, putative, expressed seq=cds; coord=5:211512773..211530461:-1; parent_gene=GRMZM2G385925	6.29319	4.1204	4.86915	4.22923
GRMZM2G126190	GRMZM2G126190_T01	31.1	cell.organisation	highly similar to ( 746) AT5G09810 | Symbols: ACT2, ACT7 | ACT7 (ACTIN 7); structural constituent of cytoskeleton | chr5:3052809-3054220 FORWARDhighly similar to ( 744) ACT3_ORYSA Actin-3 - Oryza sativa (Rice)highly similar to ( 751) loc_os11g06390 12011.m28655 protein actin-7, putative, expressed seq=cds; coord=4:214239084..214241779:1; parent_gene=GRMZM2G126190	8.25461	5.65094	6.76921	4.89862
GRMZM2G103270	GRMZM2G103270_T01	31.1	cell.organisation	moderately similar to ( 493) AT2G28840 | Symbols: | ankyrin repeat family protein | chr2:12378672-12380474 FORWARDhighly similar to ( 738) loc_os03g16780 12003.m07111 protein protein binding protein, putative, expressed seq=cds; coord=9:139698112..139701345:1; parent_gene=GRMZM2G103270	2.7791	-1.98251	-0.160049	-3.09785
GRMZM2G142019	GRMZM2G142019_T01	31.1	cell.organisation	moderately similar to ( 296) AT1G77580 | Symbols: | myosin heavy chain-related | chr1:29144632-29146600 REVERSEnearly identical (1087) loc_os12g07160 12012.m073777 protein viral A-type inclusion protein repeat containing protein, expressed seq=cds; coord=10:9592681..9598028:-1; parent_gene=GRMZM2G142019	5.23341	2.29345	3.21758	1.00302
GRMZM2G092895	GRMZM2G092895_T01	31.1	cell.organisation	moderately similar to ( 293) AT4G17150 | Symbols: | unknown protein | chr4:9638591-9640983 FORWARDhighly similar to ( 522) loc_os06g40730 12006.m08608 protein expressed protein seq=cds; coord=6:99884497..99890846:1; parent_gene=GRMZM2G092895	6.23391	3.4654	4.20452	2.81623
GRMZM2G133802	GRMZM2G133802_T02	31.1	cell.organisation	highly similar to ( 828) AT5G12250 | Symbols: TUB6 | TUB6 (BETA-6 TUBULIN); structural constituent of cytoskeleton | chr5:3961317-3962971 REVERSEhighly similar to ( 837) TBB5_MAIZE Tubulin beta-5 chain (Beta-5 tubulin) - Zea mays (Maize)highly similar to ( 837) loc_os01g18050 12001.m08347 protein tubulin beta-1 chain, putative, expressed seq=cds; coord=3:47736772..47740094:-1; parent_gene=GRMZM2G…	8.16818	3.3929	4.94451	3.80957
GRMZM2G015384	GRMZM2G015384_T01	31.1	cell.organisation	highly similar to ( 577) AT1G18450 | Symbols: ATARP4, ARP4 | ATARP4; structural constituent of cytoskeleton | chr1:6348199-6351766 FORWARDmoderately similar to ( 236) ACT_VOLCA Actin - Volvox carterihighly similar to ( 737) loc_os08g04280 12008.m04572 protein actin-like protein 6A, putative, expressed seq=cds; coord=1:2876246..2896381:-1; parent_gene=GRMZM2G015384	5.9884	4.20661	4.73516	4.26684
GRMZM5G878615	GRMZM5G878615_T02	31.1	cell.organisation	weakly similar to ( 115) AT5G59370 | Symbols: ACT4 | ACT4 (ACTIN 4); structural constituent of cytoskeleton | chr5:23950109-23951586 FORWARDweakly similar to ( 117) ACT3_PEA Actin-3 - Pisum sativum (Garden pea)weakly similar to ( 117) loc_os10g36650 12010.m06471 protein actin-2, putative, expressed seq=cds; coord=8:163242789..163247999:-1; parent_gene=GRMZM5G878615	5.96021	4.82343	5.09173	4.52578
GRMZM2G105770	GRMZM2G105770_T01	31.1	cell.organisation	nearly identical (1102) AT4G39050 | Symbols: | kinesin-related protein (MKRP2) | chr4:18193462-18200148 FORWARDmoderately similar to ( 247) FLA10_CHLRE Kinesin-like protein FLA10 (Protein KHP1) - Chlamydomonas reinhardtiinearly identical (1479) loc_os10g36880 12010.m06493 protein ATP binding protein, putative, expressed seq=cds; coord=1:223927990..223942085:1; parent_gene=GRMZM2G105770	6.4655	4.55414	5.05325	3.98471
GRMZM2G068755	GRMZM2G068755_T01	31.1	cell.organisation	nearly identical (2492) AT2G35630 | Symbols: MOR1, GEM1 | MOR1 (MICROTUBULE ORGANIZATION 1); microtubule binding | chr2:14966828-14980361 FORWARDnearly identical (3260) loc_os01g60040 12001.m12135 protein cytoskeleton-associated protein 5, putative, expressed seq=cds; coord=8:170827069..170854528:1; parent_gene=GRMZM2G068755	5.55163	4.47193	4.75007	4.16394
GRMZM2G026218	GRMZM2G026218_T02	31.1	cell.organisation	nearly identical (1313) AT5G47820 | Symbols: FRA1 | FRA1 (FRAGILE FIBER 1); microtubule motor | chr5:19366505-19372229 FORWARDmoderately similar to ( 273) FLA10_CHLRE Kinesin-like protein FLA10 (Protein KHP1) - Chlamydomonas reinhardtiinearly identical (1738) loc_os09g02650 12009.m03637 protein chromosome-associated kinesin KLP1, putative, expressed seq=cds; coord=7:47925535..47938203:-1; parent_…	8.0424	4.93683	5.82684	4.58854
GRMZM2G138920	GRMZM2G138920_T01	31.1	cell.organisation	moderately similar to ( 305) AT5G12250 | Symbols: TUB6 | TUB6 (BETA-6 TUBULIN); structural constituent of cytoskeleton | chr5:3961317-3962971 REVERSEmoderately similar to ( 308) TBB8_MAIZE Tubulin beta-8 chain (Beta-8 tubulin) - Zea mays (Maize)moderately similar to ( 308) loc_os01g59150 12001.m42736 protein tubulin beta-4 chain, putative, expressed seq=cds; coord=10:148323855..148327356:1; paren…	3.23351	-0.724129	0.51337	-0.424432
GRMZM2G128426	GRMZM2G128426_T01	31.1	cell.organisation	moderately similar to ( 323) AT1G77580 | Symbols: | myosin heavy chain-related | chr1:29144632-29146600 REVERSEnearly identical (1083) loc_os11g06910 12011.m079945 protein coiled-coil protein, putative, expressed seq=cds; coord=4:204375724..204381509:-1; parent_gene=GRMZM2G128426	4.59212	-2.02724	-0.374703	-2.72754
GRMZM2G451231	GRMZM2G451231_T01	31.1	cell.organisation	highly similar to ( 628) AT2G47500 | Symbols: | ATP binding / microtubule motor | chr2:19493247-19497882 FORWARDweakly similar to ( 102) K125_TOBAC 125 kDa kinesin-related protein - Nicotiana tabacum (Common tobacco)nearly identical (1038) loc_os12g36100 12012.m073854 protein kinesin-4, putative, expressed seq=cds; coord=10:23781102..23787786:1; parent_gene=GRMZM2G451231	3.78624	1.12663	2.00946	1.6684
GRMZM2G066400	GRMZM2G066400_T01	31.1	cell.organisation	weakly similar to ( 171) AT2G34730 | Symbols: | myosin heavy chain-related | chr2:14654611-14657443 FORWARDhighly similar to ( 645) loc_os09g04810 12009.m50204 protein myosin heavy chain, putative, expressed seq=cds; coord=6:9190508..9194532:-1; parent_gene=GRMZM2G066400	5.05225	1.35575	2.23068	1.03396
GRMZM2G101874	GRMZM2G101874_T01	31.1	cell.organisation	highly similar to ( 653) AT5G55230 | Symbols: ATMAP65-1, MAP65-1 | ATMAP65-1 (MICROTUBULE-ASSOCIATED PROTEINS 65-1); microtubule binding | chr5:22402716-22405182 FORWARDhighly similar to ( 931) loc_os06g20370 12006.m06694 protein microtubule-associated protein MAP65-1a, putative, expressed seq=cds; coord=6:120878064..120884267:-1; parent_gene=GRMZM2G101874	6.5202	1.95027	3.03279	0.91293
GRMZM2G447455	GRMZM2G447455_T01	31.1	cell.organisation	highly similar to ( 952) AT1G12430 | Symbols: PAK, ARK3 | ARK3 (ARMADILLO REPEAT KINESIN 3); ATP binding / binding / microtubule motor | chr1:4234122-4238552 REVERSEweakly similar to ( 164) KLP1_CHLRE Kinesin-like protein KLP1 - Chlamydomonas reinhardtiinearly identical (1261) loc_os06g04560 12006.m091593 protein PAK, putative, expressed seq=cds; coord=9:21874753..21890381:1; parent_gene=GRMZM2G4…	5.22318	2.32704	2.86592	1.1215
GRMZM2G124883	GRMZM2G124883_T01	31.1	cell.organisation	highly similar to ( 672) AT1G63640 | Symbols: | kinesin motor protein-related | chr1:23589234-23595139 REVERSEmoderately similar to ( 223) FLA10_CHLRE Kinesin-like protein FLA10 (Protein KHP1) - Chlamydomonas reinhardtiinearly identical (1002) loc_os01g54080 12001.m11572 protein ATP binding protein, putative, expressed seq=cds; coord=8:174956855..174961114:-1; parent_gene=GRMZM2G124883	5.56438	3.16715	3.63911	2.28627
GRMZM2G007885	GRMZM2G007885_T01	31.1	cell.organisation	moderately similar to ( 311) AT2G24420 | Symbols: | DNA repair ATPase-related | chr2:10380147-10382624 FORWARDmoderately similar to ( 472) loc_os09g32250 12009.m22149 protein expressed protein seq=cds; coord=2:190847628..190854489:1; parent_gene=GRMZM2G007885	6.01841	3.48024	3.72942	2.44475
GRMZM2G157616	GRMZM2G157616_T01	31.1	cell.organisation	highly similar to ( 636) AT1G18550 | Symbols: | ATP binding / microtubule motor | chr1:6381656-6384340 REVERSEmoderately similar to ( 208) K125_TOBAC 125 kDa kinesin-related protein - Nicotiana tabacum (Common tobacco)highly similar to ( 918) loc_os01g42070 12001.m10474 protein ATP binding protein, putative, expressed seq=cds; coord=3:223752738..223758515:-1; parent_gene=GRMZM2G157616	4.06667	-2.84441	-1.38452	-3.95975
GRMZM2G410831	GRMZM2G410831_T01	31.1	cell.organisation	moderately similar to ( 201) AT2G21380 | Symbols: | kinesin motor protein-related | chr2:9141833-9148883 FORWARDmoderately similar to ( 434) loc_os04g35510 12004.m78936 protein CENP-E-like kinetochore protein, putative, expressed seq=cds; coord=2:49681531..49685803:-1; parent_gene=GRMZM2G410831	3.79493	1.06467	1.37617	0.160837
GRMZM2G008093	GRMZM2G008093_T01	31.1	cell.organisation	highly similar to ( 987) AT3G53760 | Symbols: | tubulin family protein | chr3:19918182-19922264 REVERSEhighly similar to ( 967) GCP4_MEDTR Gamma-tubulin complex component 4 homolog - Medicago truncatula (Barrel medic)nearly identical (1277) loc_os05g06260 12005.m05153 protein gamma-tubulin complex component 4, putative, expressed seq=cds; coord=6:126812993..126837004:-1; parent_gene=GRMZM2G008093	5.14061	3.10501	3.24075	2.2834
GRMZM5G869246	GRMZM5G869246_T01	31.1	cell.organisation	weakly similar to ( 161) AT4G39050 | Symbols: | kinesin-related protein (MKRP2) | chr4:18193462-18200148 FORWARDmoderately similar to ( 322) loc_os10g36880 12010.m06493 protein ATP binding protein, putative, expressed seq=cds; coord=5:22555032..22556880:1; parent_gene=GRMZM5G869246	7.3039	5.49611	5.8185	5.20674
GRMZM2G136838	GRMZM2G136838_T01	31.1	cell.organisation	nearly identical (1092) AT1G18370 | Symbols: HIK, ATNACK1, NACK1 | HIK (HINKEL); ATP binding / microtubule motor | chr1:6319732-6323820 REVERSEmoderately similar to ( 228) FLA10_CHLRE Kinesin-like protein FLA10 (Protein KHP1) - Chlamydomonas reinhardtiinearly identical (1558) loc_os01g33040 12001.m09621 protein kinesin heavy chain, putative, expressed seq=cds; coord=9:26577949..26584519:1; parent…	5.01	-3.77679	-1.3169	-2.89213
GRMZM2G136219	GRMZM2G136219_T01	31.1	cell.organisation	weakly similar to ( 172) AT5G02370 | Symbols: | kinesin motor protein-related | chr5:503444-506388 FORWARDmoderately similar to ( 458) loc_os04g30720 12004.m35280 protein kinesin motor domain containing protein, expressed seq=cds; coord=6:163506145..163510889:1; parent_gene=GRMZM2G136219	4.60831	-0.736911	1.23755	0.633175
GRMZM2G178650	GRMZM2G178650_T01	31.1	cell.organisation	moderately similar to ( 495) AT2G26770 | Symbols: | plectin-related | chr2:11404257-11407743 REVERSEhighly similar to ( 796) loc_os03g24940 12003.m34867 protein expressed protein seq=cds; coord=9:127684003..127694181:1; parent_gene=GRMZM2G178650	6.00283	1.9425	2.90085	2.1808
GRMZM2G017257	GRMZM2G017257_T01	31.1	cell.organisation	nearly identical (1504) AT5G65460 | Symbols: | kinesin motor protein-related | chr5:26161831-26169001 REVERSEweakly similar to ( 138) FLA10_CHLRE Kinesin-like protein FLA10 (Protein KHP1) - Chlamydomonas reinhardtiihighly similar to ( 894) loc_os06g11380 12006.m05855 protein ATP binding protein, putative, expressed seq=cds; coord=9:7186959..7210629:-1; parent_gene=GRMZM2G017257	5.31761	3.34674	3.84632	3.53788
GRMZM2G085970	GRMZM2G085970_T01	31.1	cell.organisation	highly similar to ( 878) AT5G05620 | Symbols: TUBG2, ATGCP2, GCP2 | GCP2 (GAMMA-TUBULIN COMPLEX PROTEIN 2); GTP binding / GTPase/ structural molecule | chr5:1679340-1681719 FORWARDhighly similar to ( 942) TBG2_MAIZE Tubulin gamma-2 chain (Gamma-2 tubulin) - Zea mays (Maize)highly similar to ( 922) loc_os05g06450 12005.m27549 protein tubulin gamma-2 chain, putative, expressed seq=cds; coord=6:1265…	4.02492	1.8281	2.76751	2.46122
GRMZM2G423861	GRMZM2G423861_T01	31.1	cell.organisation	nearly identical (1680) AT5G65930 | Symbols: ZWI, PKCBP, KCBP | ZWI (ZWICHEL); calmodulin binding / microtubule motor | chr5:26370369-26376394 REVERSEmoderately similar to ( 217) FLA10_CHLRE Kinesin-like protein FLA10 (Protein KHP1) - Chlamydomonas reinhardtiinearly identical (2143) loc_os04g57140 12004.m10599 protein kinesin-like calmodulin binding protein, putative, expressed seq=cds; coord=10:…	5.82418	3.52179	3.61415	2.99617
GRMZM2G034005	GRMZM2G034005_T01	31.1	cell.organisation	highly similar to ( 521) AT3G04470 | Symbols: | FUNCTIONS IN: molecular_function unknown; INVOLVED IN: biological_process unknown; LOCATED IN: plasma membrane; EXPRESSED IN: 25 plant structures; EXPRESSED DURING: 15 growth stages; CONTAINS InterPro DOMAIN/s: Ankyrin (InterPro:IPR002110); BEST Arabidopsis thaliana protein match is: ankyrin repeat family protein (TAIR:AT1G04780.1); Has 842 Blast hi…	5.30547	3.92493	4.48079	4.31523
GRMZM2G127115	GRMZM2G127115_T01	31.1	cell.organisation	highly similar to ( 731) AT2G29890 | Symbols: VLN1, ATVLN1 | VLN1 (VILLIN-LIKE 1); actin binding / actin filament binding | chr2:12744597-12749474 FORWARDnearly identical (1189) loc_os05g06110 12005.m05138 protein villin-1, putative, expressed seq=cds; coord=6:123383408..123388912:1; parent_gene=GRMZM2G127115	3.51558	-0.920711	0.0537538	-0.621014
GRMZM2G177867	GRMZM2G177867_T02	31.1	cell.organisation	highly similar to ( 937) AT3G44050 | Symbols: | kinesin motor protein-related | chr3:15818738-15824792 FORWARDmoderately similar to ( 234) FLA10_CHLRE Kinesin-like protein FLA10 (Protein KHP1) - Chlamydomonas reinhardtiinearly identical (1562) loc_os03g53920 12003.m10357 protein kinesin, motor region, putative, expressed seq=cds; coord=1:276673241..276683686:1; parent_gene=GRMZM2G177867	4.49756	-1.58192	0.392549	-0.194756
GRMZM2G150984	GRMZM2G150984_T01	31.1	cell.organisation	highly similar to ( 621) AT4G14330 | Symbols: | phragmoplast-associated kinesin-related protein 2 (PAKRP2) | chr4:8244228-8247286 FORWARDweakly similar to ( 115) K125_TOBAC 125 kDa kinesin-related protein - Nicotiana tabacum (Common tobacco)nearly identical (1240) loc_os02g56540 12002.m10676 protein kinesin-like protein KIF3A, putative, expressed seq=cds; coord=5:215023744..215028711:-1; parent_g…	3.84113	-1.69555	-0.0430152	-0.640967
GRMZM2G164696	GRMZM2G164696_T03	31.1	cell.organisation	highly similar to ( 842) AT5G23860 | Symbols: TUB8 | TUB8; structural constituent of cytoskeleton | chr5:8042962-8044528 FORWARDhighly similar to ( 849) TBB2_ORYSA Tubulin beta-2 chain (Beta-2 tubulin) - Oryza sativa (Rice)highly similar to ( 849) loc_os03g01530 12003.m05700 protein tubulin beta-2 chain, putative, expressed seq=cds; coord=1:2037790..2039758:1; parent_gene=GRMZM2G164696	6.8902	1.65561	2.68161	1.88819
GRMZM2G089351	GRMZM2G089351_T01	31.1	cell.organisation	highly similar to ( 649) AT3G16060 | Symbols: | kinesin motor family protein | chr3:5447503-5451196 FORWARDweakly similar to ( 151) K125_TOBAC 125 kDa kinesin-related protein - Nicotiana tabacum (Common tobacco)nearly identical (1050) loc_os01g43580 12001.m10620 protein BY-2 kinesin-like protein 10, putative, expressed seq=cds; coord=3:217421190..217425239:-1; parent_gene=GRMZM2G089351	4.29803	1.73864	2.04325	0.494013
GRMZM2G100478	GRMZM2G100478_T01	31.4	cell.vesicle transport	moderately similar to ( 306) AT1G08560 | Symbols: SYP111, KN, ATSYP111 | SYP111 (SYNTAXIN OF PLANTS 111); SNAP receptor | chr1:2709778-2710710 REVERSEmoderately similar to ( 461) loc_os03g52650 12003.m10239 protein syntaxin-related protein KNOLLE, putative, expressed seq=cds; coord=5:8330765..8332381:1; parent_gene=GRMZM2G100478	3.59608	-9.96578	-2.9926	-9.96578
GRMZM2G443953	GRMZM2G443953_T01	31.4	cell.vesicle transport	nearly identical (1484) AT1G52360 | Symbols: | coatomer protein complex, subunit beta 2 (beta prime), putative | chr1:19499282-19505397 FORWARDvery weakly similar to (96.3) PF20_CHLRE Flagellar WD repeat protein PF20 - Chlamydomonas reinhardtiinearly identical (1601) loc_os02g11830 12002.m100140 protein coatomer subunit beta, putative, expressed seq=cds; coord=9:87983910..88009396:-1; parent_gene…	2.74541	0.259076	1.32665	-0.32575
GRMZM2G000718	GRMZM2G000718_T01	31.4	cell.vesicle transport	moderately similar to ( 358) AT3G17440 | Symbols: NPSN13, ATNPSN13 | NPSN13 (NOVEL PLANT SNARE 13) | chr3:5970153-5972290 REVERSEmoderately similar to ( 444) loc_os07g44350 12007.m08656 protein novel plant SNARE 11, putative, expressed seq=cds; coord=7:168657202..168660806:1; parent_gene=GRMZM2G000718	7.07842	4.90839	5.64683	4.22568
GRMZM2G091511	GRMZM2G091511_T01	31.4	cell.vesicle transport	weakly similar to ( 186) AT5G61210 | Symbols: SNAP33, ATSNAP33, SNP33, ATSNAP33B | SNAP33 (SOLUBLE N-ETHYLMALEIMIDE-SENSITIVE FACTOR ADAPTOR PROTEIN 33); SNAP receptor/ protein binding | chr5:24624027-24625366 FORWARDmoderately similar to ( 295) loc_os03g11380 12003.m101236 protein SNAP25 homologous protein SNAP29, putative, expressed seq=cds; coord=1:25637752..25640835:-1; parent_gene=GRMZM2G091…	5.45319	2.79998	3.40129	1.65069
GRMZM2G330772	GRMZM2G330772_T01	31.4	cell.vesicle transport	moderately similar to ( 350) AT5G08080 | Symbols: SYP132, ATSYP132 | SYP132 (SYNTAXIN OF PLANTS 132); SNAP receptor | chr5:2588532-2590488 FORWARDmoderately similar to ( 486) loc_os07g07000 12007.m05160 protein syntaxin 132, putative, expressed seq=cds; coord=2:233913446..233917819:1; parent_gene=GRMZM2G330772	5.45019	4.16847	4.50113	3.76363
GRMZM2G000645	GRMZM2G000645_T01	31.4	cell.vesicle transport	nearly identical (1515) AT3G15980 | Symbols: | coatomer protein complex, subunit beta 2 (beta prime), putative | chr3:5412015-5418313 REVERSEvery weakly similar to (93.2) PF20_CHLRE Flagellar WD repeat protein PF20 - Chlamydomonas reinhardtiinearly identical (1692) loc_os06g05180 12006.m71402 protein coatomer subunit beta, putative, expressed seq=cds; coord=9:20394189..20404574:-1; parent_gene=GR…	4.64807	3.11087	3.41434	2.46642
GRMZM2G131525	GRMZM2G131525_T01	31.4	cell.vesicle transport	moderately similar to ( 304) AT1G08560 | Symbols: SYP111, KN, ATSYP111 | SYP111 (SYNTAXIN OF PLANTS 111); SNAP receptor | chr1:2709778-2710710 REVERSEvery weakly similar to (81.6) PER1_ORYSA Peroxidase 1 precursor (EC 1.11.1.7) - Oryza sativa (Rice)moderately similar to ( 452) loc_os03g52650 12003.m10239 protein syntaxin-related protein KNOLLE, putative, expressed seq=cds; coord=1:273776421..2737…	3.01194	-2.18489	-0.947392	-3.88519
GRMZM5G834205	GRMZM5G834205_T02	31.4	cell.vesicle transport	weakly similar to ( 143) AT5G63640 | Symbols: | VHS domain-containing protein / GAT domain-containing protein | chr5:25478935-25481221 FORWARDmoderately similar to ( 282) loc_os08g01740 12008.m04322 protein protein transporter, putative, expressed seq=cds; coord=6:2382213..2386616:1; parent_gene=GRMZM5G834205	6.22954	5.00148	5.19946	4.64412
GRMZM2G057251	GRMZM2G057251_T01	31.4	cell.vesicle transport	moderately similar to ( 369) AT3G09740 | Symbols: SYP71, ATSYP71 | SYP71 (SYNTAXIN OF PLANTS 71); protein transporter | chr3:2989615-2991354 FORWARDmoderately similar to ( 486) loc_os05g48020 12005.m08873 protein syntaxin 72, putative, expressed seq=cds; coord=6:163005849..163012986:1; parent_gene=GRMZM2G057251	6.63087	5.59387	5.90681	5.70785
GRMZM2G573867	GRMZM2G573867_T01	18.5	Co-factor and vitamine metabolism.folate & vitamine K	highly similar to ( 590) AT5G66120 | Symbols: | 3-dehydroquinate synthase, putative | chr5:26431516-26433649 REVERSEhighly similar to ( 707) loc_os09g36800 12009.m06629 protein 3-dehydroquinate synthase, putative, expressed seq=cds; coord=2:196359627..196363692:-1; parent_gene=GRMZM2G573867	4.93224	3.77373	4.33424	4.07748
GRMZM2G128938	GRMZM2G128938_T01	33.30.1	development.multitarget.target of rapamycin	nearly identical (1981) AT5G40820 | Symbols: ATRAD3, ATR, ATATR | ATRAD3; binding / inositol or phosphatidylinositol kinase/ phosphotransferase, alcohol group as acceptor / protein serine/threonine kinase | chr5:16343860-16353847 REVERSEnearly identical (2427) ATR_ORYSA Serine/threonine-protein kinase ATR (EC 2.7.11.1) - Oryza sativa (Rice)nearly identical (2427) loc_os06g50910 12006.m091797 prot…	3.18108	0.542739	1.37113	0.801794
GRMZM2G169270	GRMZM2G169270_T01	33.3	development.squamosa promoter binding like (SPL)	highly similar to ( 687) AT1G20980 | Symbols: SPL14, FBR6, SPL1R2, ATSPL14 | SPL14 (squamosa promoter binding protein-like 14); DNA binding / transcription activator/ transcription factor | chr1:7325042-7328933 FORWARDvery weakly similar to (93.6) LG1_MAIZE LIGULELESS1 protein - Zea mays (Maize)nearly identical (1446) loc_os08g40260 12008.m08006 protein squamosa promoter-binding-like protein 16, …	6.9308	5.79833	5.97002	5.68715
GRMZM2G014826	GRMZM2G014826_T01	33.99	development.unspecified	moderately similar to ( 222) AT2G19580 | Symbols: TET2 | TET2 (TETRASPANIN2) | chr2:8472393-8475021 REVERSEmoderately similar to ( 375) loc_os02g12750 12002.m06522 protein senescence-associated protein 5, putative, expressed seq=cds; coord=5:155525263..155529218:-1; parent_gene=GRMZM2G014826	2.99741	-0.797679	1.02478	-0.497982
GRMZM2G131638	GRMZM2G131638_T01	33.99	development.unspecified	highly similar to ( 731) AT3G19240 | Symbols: | FUNCTIONS IN: molecular_function unknown; INVOLVED IN: N-terminal protein myristoylation; LOCATED IN: cellular_component unknown; EXPRESSED IN: 25 plant structures; EXPRESSED DURING: 15 growth stages; CONTAINS InterPro DOMAIN/s: WD40 repeat-like (InterPro:IPR011046), Vacuolar import and degradation, Vid27-related (InterPro:IPR013863); BEST Arabidops…	3.70858	1.02476	2.32639	1.09385
GRMZM2G003765	GRMZM2G003765_T01	33.99	development.unspecified	moderately similar to ( 262) AT1G11430 | Symbols: | plastid developmental protein DAG, putative | chr1:3847273-3848938 FORWARDmoderately similar to ( 271) DAG_ANTMA DAG protein, chloroplast precursor - Antirrhinum majus (Garden snapdragon)moderately similar to ( 274) loc_os08g04450 12008.m080079 protein DAG protein, chloroplast precursor, putative, expressed seq=cds; coord=10:83417551..83420067:1…	5.34899	2.64437	3.99734	2.17288
GRMZM2G142740	GRMZM2G142740_T01	33.99	development.unspecified	highly similar to ( 545) AT3G23070 | Symbols: | RNA binding | chr3:8203548-8207243 FORWARDnearly identical (1059) loc_os09g19850 12009.m05192 protein CRS1, putative, expressed seq=cds; coord=7:98245202..98250615:1; parent_gene=GRMZM2G142740	3.68097	2.21666	2.8825	2.15379
GRMZM2G004959	GRMZM2G004959_T01	33.99	development.unspecified	moderately similar to ( 320) AT1G10200 | Symbols: WLIM1 | WLIM1; transcription factor/ zinc ion binding | chr1:3346677-3347763 REVERSEmoderately similar to ( 286) SF3_HELAN Pollen-specific protein SF3 - Helianthus annuus (Common sunflower)moderately similar to ( 394) loc_os12g32620 12012.m07062 protein pollen-specific protein SF3, putative, expressed seq=cds; coord=6:21973856..21975985:-1; parent…	7.81641	2.14771	4.66532	3.06632
GRMZM2G096051	GRMZM2G096051_T01	33.99	development.unspecified	highly similar to ( 510) AT3G10530 | Symbols: | transducin family protein / WD-40 repeat family protein | chr3:3286277-3288670 FORWARDhighly similar to ( 694) loc_os01g08770 12001.m07502 protein WD-repeat protein 46, putative, expressed seq=cds; coord=6:82567143..82572034:1; parent_gene=GRMZM2G096051	4.13177	2.87137	3.58124	2.79451
GRMZM2G032267	GRMZM2G032267_T01	33.99	development.unspecified	highly similar to ( 712) AT5G22330 | Symbols: ATTIP49A, RIN1 | RIN1 (RESISTANCE TO PSEUDOMONAS SYRINGAE PV MACULICOLA INTERACTOR 1); protein binding | chr5:7391026-7394071 REVERSEhighly similar to ( 779) loc_os01g62040 12001.m43265 protein ruvB-like 1, putative, expressed seq=cds; coord=5:74159957..74165759:-1; parent_gene=GRMZM2G032267	5.13276	3.88019	4.47929	3.52265
GRMZM2G000825	GRMZM2G000825_T01	33.99	development.unspecified	moderately similar to ( 457) AT3G51280 | Symbols: | male sterility MS5, putative | chr3:19037229-19038781 FORWARDhighly similar to ( 716) loc_os09g36740 12009.m06623 protein TPR Domain containing protein, expressed seq=cds; coord=7:176127494..176129692:-1; parent_gene=GRMZM2G000825	3.18621	-9.96578	-3.26498	-9.96578
GRMZM2G009265	GRMZM2G009265_T01	33.99	development.unspecified	moderately similar to ( 470) AT3G61790 | Symbols: | seven in absentia (SINA) family protein | chr3:22871974-22873543 REVERSEweakly similar to ( 151) SINAL_DROME Probable E3 ubiquitin-protein ligase sina-like CG13030 (EC 6.3.2.-) - Drosophila melanogaster (Fruit fly)highly similar to ( 620) loc_os07g46560 12007.m08873 protein ubiquitin ligase SINAT5, putative, expressed seq=cds; coord=7:171186250.…	4.00103	0.745304	2.39784	-0.370037
GRMZM2G094072	GRMZM2G094072_T01	33.99	development.unspecified	highly similar to ( 570) AT3G01370 | Symbols: ATCFM2, CFM2 | ATCFM2 (CRM FAMILY MEMBER 2); RNA binding | chr3:139033-143477 FORWARDhighly similar to ( 820) loc_os04g39060 12004.m08895 protein CRS1 / YhbY domain containing protein, expressed seq=cds; coord=10:123573784..123589615:-1; parent_gene=GRMZM2G094072	4.2127	2.53393	3.29207	2.069
GRMZM2G170567	GRMZM2G170567_T01	33.99	development.unspecified	highly similar to ( 794) AT5G18410 | Symbols: PIR, KLK, PIR121, SRA1, PIRP | PIR121; transcription activator | chr5:6098593-6104783 REVERSEhighly similar to ( 711) loc_os03g05020 12003.m06027 protein protein PIR, putative, expressed seq=cds; coord=1:9522789..9541394:1; parent_gene=GRMZM2G170567	6.39248	3.9773	4.7712	3.43747
GRMZM2G404426	GRMZM2G404426_T01	33.99	development.unspecified	highly similar to ( 596) AT1G79350 | Symbols: EMB1135 | EMB1135 (embryo defective 1135); DNA binding / protein binding / zinc ion binding | chr1:29844829-29853215 REVERSEhighly similar to ( 699) loc_os04g52020 12004.m10097 protein EMB1135, putative, expressed seq=cds; coord=10:65737118..65752360:-1; parent_gene=GRMZM2G404426	6.17707	5.13105	5.50752	4.7298
GRMZM2G108737	GRMZM2G108737_T01	33.99	development.unspecified	moderately similar to ( 330) AT2G31340 | Symbols: emb1381 | emb1381 (embryo defective 1381) | chr2:13361614-13364633 FORWARDhighly similar to ( 521) loc_os09g12500 12009.m04513 protein EMB1381, putative, expressed seq=cds; coord=7:80308803..80328490:1; parent_gene=GRMZM2G108737	3.40965	1.60048	2.1764	0.875087
GRMZM2G128092	GRMZM2G128092_T01	33.99	development.unspecified	nearly identical (1055) AT5G16750 | Symbols: TOZ | TOZ (TORMOZEMBRYO DEFECTIVE); nucleotide binding | chr5:5504541-5509266 REVERSEvery weakly similar to (95.5) PF20_CHLRE Flagellar WD repeat protein PF20 - Chlamydomonas reinhardtiinearly identical (1421) loc_os04g50660 12004.m09963 protein U3 small nucleolar RNA-associated protein 13, putative, expressed seq=cds; coord=10:139995082..140003086:-1;…	3.55926	1.74094	2.278	1.09509
GRMZM2G163912	GRMZM2G163912_T01	33.99	development.unspecified	weakly similar to ( 117) AT3G23090 | Symbols: | FUNCTIONS IN: molecular_function unknown; INVOLVED IN: biological_process unknown; LOCATED IN: cellular_component unknown; EXPRESSED IN: inflorescence meristem, leaf apex, hypocotyl, flower, root; EXPRESSED DURING: petal differentiation and expansion stage; CONTAINS InterPro DOMAIN/s: Targeting for Xklp2 (InterPro:IPR009675); BEST Arabidopsis thalia…	6.43438	2.78689	3.86752	1.64508
GRMZM2G164085	GRMZM2G164085_T01	33.99	development.unspecified	highly similar to ( 764) AT4G07410 | Symbols: | transducin family protein / WD-40 repeat family protein | chr4:4201465-4204576 REVERSEnearly identical (1202) loc_os03g52470 12003.m10223 protein expressed protein seq=cds; coord=1:273535597..273541060:1; parent_gene=GRMZM2G164085	4.3451	3.18969	3.5237	2.7727
GRMZM2G037683	GRMZM2G037683_T01	33.99	development.unspecified	highly similar to ( 875) AT1G73720 | Symbols: | transducin family protein / WD-40 repeat family protein | chr1:27725059-27729722 FORWARDvery weakly similar to (85.5) GBLP_MEDSA Guanine nucleotide-binding protein subunit beta-like protein - Medicago sativa (Alfalfa)highly similar to ( 972) loc_os01g21940 12001.m08678 protein WD-40 repeat protein, putative, expressed seq=cds; coord=3:58293668..5830…	5.30082	3.80027	4.28645	3.31212
GRMZM2G174784	GRMZM2G174784_T01	33.99	development.unspecified	moderately similar to ( 268) AT4G36920 | Symbols: AP2, FLO2, FL1 | AP2 (APETALA 2); transcription factor | chr4:17400998-17403140 FORWARDweakly similar to ( 130) BBM2_BRANA Protein BABY BOOM 2 (BnBBM2) - Brassica napus (Rape)moderately similar to ( 382) loc_os04g55560 12004.m35488 protein AP2 domain containing protein, expressed seq=cds; coord=2:5514479..5518846:-1; parent_gene=GRMZM2G174784	3.32911	1.70778	2.06659	1.4738
GRMZM2G103599	GRMZM2G103599_T01	33.99	development.unspecified	moderately similar to ( 296) AT5G18410 | Symbols: PIR, KLK, PIR121, SRA1, PIRP | PIR121; transcription activator | chr5:6098593-6104783 REVERSEmoderately similar to ( 323) loc_os03g05020 12003.m06027 protein protein PIR, putative, expressed seq=cds; coord=1:9491186..9500155:1; parent_gene=GRMZM2G103599	6.3343	4.40606	4.69801	3.59028
GRMZM2G014577	GRMZM2G014577_T01	33.99	development.unspecified	highly similar to ( 544) AT1G29030 | Symbols: | apoptosis inhibitory 5 (API5) family protein | chr1:10129201-10133697 REVERSEhighly similar to ( 788) loc_os02g20930 12002.m07333 protein apoptosis inhibitor 5, putative, expressed seq=cds; coord=5:106628156..106663599:1; parent_gene=GRMZM2G014577	4.80359	3.39149	3.77101	3.35677
GRMZM2G113174	GRMZM2G113174_T01	33.99	development.unspecified	highly similar to ( 638) AT5G18410 | Symbols: PIR, KLK, PIR121, SRA1, PIRP | PIR121; transcription activator | chr5:6098593-6104783 REVERSEhighly similar to ( 896) loc_os03g05020 12003.m06027 protein protein PIR, putative, expressed seq=cds; coord=1:9544232..9573038:1; parent_gene=GRMZM2G113174	6.40393	4.30835	4.74888	3.78437
GRMZM2G118014	GRMZM2G118014_T01	33.99	development.unspecified	moderately similar to ( 406) AT5G17440 | Symbols: | LUC7 N_terminus domain-containing protein | chr5:5749849-5753415 FORWARDmoderately similar to ( 466) loc_os03g62640 12003.m35644 protein RNA-binding protein Luc7-like 2, putative, expressed seq=cds; coord=1:297048516..297054513:-1; parent_gene=GRMZM2G118014	5.77313	4.10299	4.25078	3.39884
GRMZM2G068471	GRMZM2G068471_T01	33.99	development.unspecified	highly similar to ( 711) AT5G14520 | Symbols: | pescadillo-related | chr5:4680789-4684330 REVERSEhighly similar to ( 871) loc_os03g49210 12003.m09923 protein pescadillo, putative, expressed seq=cds; coord=1:264084662..264091736:1; parent_gene=GRMZM2G068471	6.59571	4.19944	4.71573	3.97976
GRMZM5G894234	GRMZM5G894234_T01	33.99	development.unspecified	weakly similar to ( 130) AT1G25580 | Symbols: ANAC008 | ANAC008 (Arabidopsis NAC domain containing protein 8); transcription factor | chr1:8997064-8999600 REVERSEmoderately similar to ( 263) loc_os03g12120 12003.m35099 protein no apical meristem protein, expressed seq=cds; coord=9:146252099..146255810:1; parent_gene=GRMZM5G894234	4.25549	2.3102	2.40634	1.35836
GRMZM2G073581	GRMZM2G073581_T01	33.99	development.unspecified	highly similar to ( 880) AT1G79350 | Symbols: EMB1135 | EMB1135 (embryo defective 1135); DNA binding / protein binding / zinc ion binding | chr1:29844829-29853215 REVERSEhighly similar to ( 951) loc_os08g12680 12008.m05396 protein zinc finger domain, LSD1 subclass family protein, expressed seq=cds; coord=10:141677229..141686518:-1; parent_gene=GRMZM2G073581	4.17547	2.91508	3.13952	2.69881
GRMZM2G374969	GRMZM2G374969_T02	33.99	development.unspecified	highly similar to ( 726) AT5G07590 | Symbols: | WD-40 repeat protein family | chr5:2401712-2403731 REVERSEhighly similar to ( 893) loc_os10g41370 12010.m06901 protein WD-repeat protein 8, putative, expressed seq=cds; coord=7:160216902..160227395:-1; parent_gene=GRMZM2G374969	5.46654	3.98232	4.27311	3.78315
GRMZM5G829955	GRMZM5G829955_T01	33.99	development.unspecified	highly similar to ( 539) AT2G43770 | Symbols: | transducin family protein / WD-40 repeat family protein | chr2:18134272-18135303 REVERSEweakly similar to ( 102) PF20_CHLRE Flagellar WD repeat protein PF20 - Chlamydomonas reinhardtiihighly similar to ( 654) loc_os06g44370 12006.m08965 protein WD-repeat protein 57, putative, expressed seq=cds; coord=6:95473748..95476703:1; parent_gene=GRMZM5G829955	5.29223	3.69828	3.79233	3.14998
GRMZM2G059039	GRMZM2G059039_T01	33.99	development.unspecified	highly similar to ( 582) AT2G34040 | Symbols: | apoptosis inhibitory 5 (API5) family protein | chr2:14378571-14382246 REVERSEhighly similar to ( 862) loc_os02g20930 12002.m07333 protein apoptosis inhibitor 5, putative, expressed seq=cds; coord=4:219778505..219800726:-1; parent_gene=GRMZM2G059039	6.30728	4.21824	4.44144	3.77884
GRMZM5G896834	GRMZM5G896834_T01	33.99	development.unspecified	highly similar to ( 544) AT3G21060 | Symbols: | transducin family protein / WD-40 repeat family protein | chr3:7377822-7379942 FORWARDhighly similar to ( 815) loc_os03g10990 12003.m06551 protein retinoblastoma-binding protein-like, putative, expressed seq=cds; coord=1:21377569..21383466:1; parent_gene=GRMZM5G896834	4.73249	3.42355	3.52354	3.15458
GRMZM2G368827	GRMZM2G368827_T01	33.99	development.unspecified	weakly similar to ( 158) AT5G50790 | Symbols: | nodulin MtN3 family protein | chr5:20656461-20657827 REVERSEmoderately similar to ( 352) loc_os08g42350 12008.m08213 protein MTN3, putative, expressed seq=cds; coord=1:194932443..194935353:-1; parent_gene=GRMZM2G368827	4.89396	2.61713	2.63645	2.06122
GRMZM2G050501	GRMZM2G050501_T01	33.99	development.unspecified	highly similar to ( 567) AT5G15550 | Symbols: | transducin family protein / WD-40 repeat family protein | chr5:5059315-5062003 REVERSEhighly similar to ( 751) loc_os07g40930 12007.m08333 protein WD-repeat protein 12, putative, expressed seq=cds; coord=7:163610898..163623823:-1; parent_gene=GRMZM2G050501	4.33003	2.83875	3.0853	2.82838
GRMZM2G056075	GRMZM2G056075_T01	28.2	DNA.repair	nearly identical (1248) AT3G18524 | Symbols: MSH2, ATMSH2 | MSH2 (MUTS HOMOLOG 2); ATP binding / damaged DNA binding / mismatched DNA binding / protein binding | chr3:6368151-6372409 REVERSEnearly identical (1872) MSH2_MAIZE DNA mismatch repair protein MSH2 (MUS1) - Zea mays (Maize)nearly identical (1601) loc_os05g19270 12005.m06330 protein DNA mismatch repair protein MSH2, putative, expressed se…	3.57894	2.18356	3.28907	2.28723
GRMZM2G410318	GRMZM2G410318_T01	28.2	DNA.repair	weakly similar to ( 158) AT3G20475 | Symbols: ATMSH5, MSH5 | MSH5 (MUTS-HOMOLOGUE 5); ATP binding / damaged DNA binding / mismatched DNA binding | chr3:7143546-7150811 FORWARDweakly similar to ( 189) loc_os05g41880 12005.m08362 protein mutS domain V family protein, expressed seq=cds; coord=8:121283721..121287431:1; parent_gene=GRMZM2G410318	5.02069	1.581	3.30393	1.95109
GRMZM2G095931	GRMZM2G095931_T01	28.2	DNA.repair	highly similar to ( 510) AT5G16630 | Symbols: ATRAD4, RAD4 | RAD4; damaged DNA binding | chr5:5455325-5459461 FORWARDhighly similar to ( 740) loc_os08g33082 12008.m26409 protein DNA-repair protein complementing XP-C cells, putative, expressed seq=cds; coord=1:215443712..215448126:-1; parent_gene=GRMZM2G095931	4.54307	0.755947	2.50159	1.4886
GRMZM2G171317	GRMZM2G171317_T01	28.2	DNA.repair	moderately similar to ( 311) AT5G57970 | Symbols: | methyladenine glycosylase family protein | chr5:23467316-23468910 FORWARDmoderately similar to ( 424) loc_os06g44050 12006.m08933 protein methyladenine glycosylase family protein, expressed seq=cds; coord=6:95933083..95937399:1; parent_gene=GRMZM2G171317	3.03746	-1.03384	0.426049	-0.827255
GRMZM2G110212	GRMZM2G110212_T01	28.2	DNA.repair	nearly identical (1042) AT3G24495 | Symbols: MSH7, MSH6-2, ATMSH7 | MSH7 (MUTS HOMOLOG 7); ATP binding / damaged DNA binding / mismatched DNA binding | chr3:8912418-8918086 REVERSEweakly similar to ( 184) MSH2_MAIZE DNA mismatch repair protein MSH2 (MUS1) - Zea mays (Maize)nearly identical (1584) loc_os01g08540 12001.m07479 protein DNA mismatch repair protein MSH6-2, putative, expressed seq=cds; …	3.27818	1.74793	2.18287	1.57369
GRMZM2G175269	GRMZM2G175269_T01	28.2	DNA.repair	moderately similar to ( 316) AT5G57970 | Symbols: | methyladenine glycosylase family protein | chr5:23467316-23468910 FORWARDhighly similar to ( 550) loc_os04g42290 12004.m09201 protein DNA-3-methyladenine glycosylase I, putative, expressed seq=cds; coord=10:128414523..128417836:1; parent_gene=GRMZM2G175269	4.32697	1.92156	2.42209	0.899327
GRMZM2G131756	GRMZM2G131756_T01	28.2	DNA.repair	highly similar to ( 591) AT2G36490 | Symbols: DML1, ROS1 | DML1 (DEMETER-LIKE 1); DNA N-glycosylase/ DNA-(apurinic or apyrimidinic site) lyase/ protein binding | chr2:15308259-15314272 REVERSEnearly identical (1058) loc_os05g37410 12005.m07921 protein hhH-GPD superfamily base excision DNA repair protein, expressed seq=cds; coord=6:149824318..149835274:-1; parent_gene=GRMZM2G131756	5.65707	2.7804	3.47476	2.23295
GRMZM2G018946	GRMZM2G018946_T03	28.2	DNA.repair	very weakly similar to (98.6) AT2G24490 | Symbols: RPA2, ATRPA2, ROR1 | RPA2 (REPLICON PROTEIN A2); protein binding | chr2:10398651-10400416 REVERSEmoderately similar to ( 207) loc_os06g47830 12006.m09309 protein OB-fold nucleic acid binding domain containing protein, expressed seq=cds; coord=6:88692715..88698749:1; parent_gene=GRMZM2G018946	3.38906	0.419638	0.87953	-0.373774
GRMZM2G097573	GRMZM2G097573_T01	28.2	DNA.repair	moderately similar to ( 313) AT5G57970 | Symbols: | methyladenine glycosylase family protein | chr5:23467316-23468910 FORWARDhighly similar to ( 567) loc_os04g42290 12004.m09201 protein DNA-3-methyladenine glycosylase I, putative, expressed seq=cds; coord=2:31588274..31591621:-1; parent_gene=GRMZM2G097573	3.57406	1.52478	2.17732	1.86887
GRMZM2G106056	GRMZM2G106056_T01	28.2	DNA.repair	highly similar to ( 774) AT5G54260 | Symbols: MRE11, ATMRE11 | MRE11 (meiotic recombination 11); endonuclease/ exonuclease/ hydrolase/ manganese ion binding / protein serine/threonine phosphatase | chr5:22032702-22037749 FORWARDhighly similar to ( 876) loc_os04g54340 12004.m10325 protein double-strand break repair protein MRE11, putative, expressed seq=cds; coord=2:6991850..6999729:1; parent_gene…	4.09587	2.34265	2.66261	2.10947
GRMZM2G356935	GRMZM2G356935_T01	28.2	DNA.repair	highly similar to ( 523) AT4G02460 | Symbols: PMS1 | PMS1 (POSTMEIOTIC SEGREGATION 1); ATP binding / mismatched DNA binding | chr4:1076306-1080510 REVERSEhighly similar to ( 702) loc_os02g37920 12002.m08880 protein ATP binding protein, putative, expressed seq=cds; coord=4:129013614..129015920:-1; parent_gene=GRMZM2G356935	4.07613	1.39715	1.51535	0.211422
GRMZM2G121543	GRMZM2G121543_T02	28.2	DNA.repair	highly similar to ( 583) AT5G20850 | Symbols: ATRAD51, RAD51 | ATRAD51; ATP binding / DNA binding / DNA-dependent ATPase/ damaged DNA binding / nucleoside-triphosphatase/ nucleotide binding / protein binding / sequence-specific DNA binding | chr5:7070758-7072860 REVERSEhighly similar to ( 622) R51A1_MAIZE DNA repair protein RAD51 homolog A (Rad51-like protein A) (RAD51A) (ZmRAD51a) - Zea mays (Ma…	3.78668	1.65456	2.10356	1.53922
GRMZM2G302160	GRMZM2G302160_T01	28.1	DNA.synthesis/chromatin structure	moderately similar to ( 416) AT4G24790 | Symbols: | ATP binding / DNA binding / DNA-directed DNA polymerase | chr4:12778222-12781345 FORWARDnearly identical (1203) loc_os08g02670 12008.m04410 protein nucleoside-triphosphatase/ nucleotide binding protein, putative, expressed seq=cds; coord=4:37012175..37016207:-1; parent_gene=GRMZM2G302160	2.40732	-2.39437	0.506097	-2.50971
GRMZM2G117028	GRMZM2G117028_T01	28.1	DNA.synthesis/chromatin structure	highly similar to ( 729) AT2G02480 | Symbols: STI | STI (STICHEL); ATP binding / DNA binding / DNA-directed DNA polymerase | chr2:661093-665337 FORWARDnearly identical (1450) loc_os12g10670 12012.m05050 protein STI, putative, expressed seq=cds; coord=10:31007744..31013439:-1; parent_gene=GRMZM2G117028	3.10707	-1.10683	0.947805	-1.44456
GRMZM2G037280	GRMZM2G037280_T01	28.1	DNA.synthesis/chromatin structure	weakly similar to ( 173) AT2G30800 | Symbols: HVT1, ATVT-1 | HVT1 (HELICASE IN VASCULAR TISSUE AND TAPETUM); ATP binding / helicase/ nucleic acid binding | chr2:13120585-13126635 REVERSEmoderately similar to ( 408) loc_os01g56190 12001.m11775 protein RNA helicase A, putative, expressed seq=cds; coord=8:172872920..172886485:-1; parent_gene=GRMZM2G037280	3.99944	2.03002	3.02833	1.72203
GRMZM2G470438	GRMZM2G470438_T02	28.1	DNA.synthesis/chromatin structure	nearly identical (1239) AT5G63920 | Symbols: | DNA topoisomerase III alpha, putative | chr5:25574533-25581230 FORWARDnearly identical (1322) loc_os03g06900 12003.m06207 protein DNA topoisomerase 3-alpha, putative, expressed seq=cds; coord=1:13593086..13605145:1; parent_gene=GRMZM2G470438	3.57999	1.91977	2.71278	2.20297
GRMZM2G357923	GRMZM2G357923_T01	28.1	DNA.synthesis/chromatin structure	highly similar to ( 971) AT1G33390 | Symbols: | helicase domain-containing protein | chr1:12099738-12104108 REVERSEnearly identical (1637) loc_os02g50370 12002.m10071 protein ATP binding protein, putative, expressed seq=cds; coord=5:205363090..205368516:1; parent_gene=GRMZM2G357923	3.80707	2.62519	3.11244	2.89862
GRMZM2G162445	GRMZM2G162445_T01	28.1	DNA.synthesis/chromatin structure	highly similar to ( 999) AT5G46280 | Symbols: MCM3 | DNA replication licensing factor, putative | chr5:18769902-18773606 REVERSEnearly identical (1115) MCM3_MAIZE DNA replication licensing factor MCM3 homolog (Replication origin activator) (ROA protein) (Fragment) - Zea mays (Maize)nearly identical (1416) loc_os05g39850 12005.m08162 protein DNA replication licensing factor MCM3, putative, express…	4.92136	2.5737	3.72325	1.99601
GRMZM2G139894	GRMZM2G139894_T01	28.1	DNA.synthesis/chromatin structure	nearly identical (1291) AT1G44900 | Symbols: MCM2 | ATP binding / DNA binding / DNA-dependent ATPase | chr1:16970291-16974457 FORWARDmoderately similar to ( 334) MCM3_MAIZE DNA replication licensing factor MCM3 homolog (Replication origin activator) (ROA protein) (Fragment) - Zea mays (Maize)nearly identical (1690) loc_os11g29380 12011.m06848 protein DNA replication licensing factor Mcm2, putativ…	6.33906	4.91113	5.90632	4.47476
GRMZM2G371210	GRMZM2G371210_T01	28.1	DNA.synthesis/chromatin structure	moderately similar to ( 442) AT1G05470 | Symbols: CVP2 | CVP2 (COTYLEDON VASCULAR PATTERN 2); hydrolase/ inositol trisphosphate phosphatase | chr1:1608558-1611291 REVERSEhighly similar to ( 717) loc_os03g57950 12003.m35640 protein inositol-1, 4, 5-trisphosphate 5-Phosphatase-like protein, putative seq=cds; coord=1:286983366..286991541:1; parent_gene=GRMZM2G371210	2.34784	-9.96578	-2.63385	-9.96578
GRMZM2G036619	GRMZM2G036619_T01	28.1	DNA.synthesis/chromatin structure	weakly similar to ( 108) AT3G53320 | Symbols: | unknown protein | chr3:19769397-19772278 REVERSEmoderately similar to ( 425) loc_os05g03060 12005.m04840 protein expressed protein seq=cds; coord=2:202738519..202741651:-1; parent_gene=GRMZM2G036619	4.02249	-0.668329	0.984207	0.353833
GRMZM2G146047	GRMZM2G146047_T01	28.1	DNA.synthesis/chromatin structure	highly similar to ( 902) AT2G47680 | Symbols: | zinc finger (CCCH type) helicase family protein | chr2:19545828-19550871 REVERSEnearly identical (1371) loc_os01g15300 12001.m150541 protein ATP binding protein, putative, expressed seq=cds; coord=8:5119862..5136608:1; parent_gene=GRMZM2G146047	3.15418	-1.41188	0.503689	-1.84915
GRMZM2G102181	GRMZM2G102181_T01	28.1	DNA.synthesis/chromatin structure	highly similar to ( 562) AT2G32000 | Symbols: | DNA topoisomerase family protein | chr2:13615999-13621397 REVERSEhighly similar to ( 702) loc_os09g32450 12009.m06332 protein DNA topoisomerase 3-beta-1, putative, expressed seq=cds; coord=7:137525427..137534751:-1; parent_gene=GRMZM2G102181	3.637	0.685288	2.06575	0.270387
GRMZM2G010105	GRMZM2G010105_T01	28.1	DNA.synthesis/chromatin structure	moderately similar to ( 322) AT1G65470 | Symbols: FAS1, NFB2 | FAS1 (FASCIATA 1); histone binding | chr1:24319906-24323879 REVERSEhighly similar to ( 610) loc_os01g67100 12001.m12813 protein expressed protein seq=cds; coord=8:164356753..164363486:-1; parent_gene=GRMZM2G010105	3.77458	0.309713	1.59452	0.120372
GRMZM2G107987	GRMZM2G107987_T01	28.1	DNA.synthesis/chromatin structure	highly similar to ( 573) AT1G20720 | Symbols: | ATP binding / ATP-dependent DNA helicase/ ATP-dependent helicase/ DNA binding / hydrolase, acting on acid anhydrides, in phosphorus-containing anhydrides / nucleic acid binding | chr1:7185658-7192794 REVERSEhighly similar to ( 801) loc_os09g37920 12009.m06739 protein ATP binding protein, putative, expressed seq=cds; coord=7:146746188..146769472:1; p…	3.35069	1.96018	2.45517	1.71478
GRMZM2G098714	GRMZM2G098714_T01	28.1	DNA.synthesis/chromatin structure	highly similar to ( 742) AT5G61000 | Symbols: | replication protein, putative | chr5:24549682-24552641 REVERSEhighly similar to ( 947) loc_os03g11540 12003.m06606 protein replication protein A 70 kDa DNA-binding subunit, putative, expressed seq=cds; coord=1:26326640..26330061:1; parent_gene=GRMZM2G098714	5.05031	2.10518	3.39243	1.49679
GRMZM2G115245	GRMZM2G115245_T01	28.1	DNA.synthesis/chromatin structure	highly similar to ( 640) AT5G63960 | Symbols: EMB2780 | EMB2780 (EMBRYO DEFECTIVE 2780); DNA binding / DNA-directed DNA polymerase/ nucleic acid binding / nucleotide binding | chr5:25599597-25606672 FORWARDhighly similar to ( 727) DPOD1_ORYSA DNA polymerase delta catalytic subunit (EC 2.7.7.7) - Oryza sativa (Rice)highly similar to ( 727) loc_os11g08330 12011.m05029 protein DNA polymerase delta c…	4.81763	3.49795	3.96606	3.28307
GRMZM2G096458	GRMZM2G096458_T03	28.1	DNA.synthesis/chromatin structure	moderately similar to ( 363) AT1G65470 | Symbols: FAS1, NFB2 | FAS1 (FASCIATA 1); histone binding | chr1:24319906-24323879 REVERSEhighly similar to ( 618) loc_os01g67100 12001.m12813 protein expressed protein seq=cds; coord=3:168302487..168307697:-1; parent_gene=GRMZM2G096458	4.42885	2.59611	3.21647	2.64123
GRMZM2G111014	GRMZM2G111014_T01	28.1	DNA.synthesis/chromatin structure	highly similar to ( 898) AT5G04130 | Symbols: | DNA topoisomerase, ATP-hydrolyzing, putative / DNA topoisomerase II, putative / DNA gyrase, putative | chr5:1122084-1128031 REVERSEnearly identical (1065) GYRB_ORYSA DNA gyrase subunit B, chloroplast/mitochondrial precursor (EC 5.99.1.3) - Oryza sativa (Rice)nearly identical (1065) loc_os01g16290 12001.m42965 protein DNA gyrase subunit B, putative, …	5.20343	2.28919	3.3181	1.79533
GRMZM2G381822	GRMZM2G381822_T01	28.1	DNA.synthesis/chromatin structure	highly similar to ( 554) AT5G16690 | Symbols: ORC3, ATORC3 | ORC3 (ORIGIN RECOGNITION COMPLEX SUBUNIT 3); protein binding | chr5:5474410-5479878 FORWARDhighly similar to ( 848) loc_os10g26280 12010.m05569 protein origin recognition complex subunit 3, putative seq=cds; coord=1:174002392..174005818:-1; parent_gene=GRMZM2G381822	3.97847	2.68503	3.15824	2.56969
GRMZM2G005256	GRMZM2G005256_T01	28.1	DNA.synthesis/chromatin structure	highly similar to ( 575) AT4G26600 | Symbols: | nucleolar protein, putative | chr4:13419629-13423418 FORWARDhighly similar to ( 800) loc_os02g49270 12002.m09961 protein proliferating-cell nucleolar antigen p120, putative, expressed seq=cds; coord=4:162763090..162771782:-1; parent_gene=GRMZM2G005256	4.5498	3.48727	3.86954	3.31053
GRMZM2G175867	GRMZM2G175867_T02	28.1	DNA.synthesis/chromatin structure	moderately similar to ( 416) AT4G09730 | Symbols: | DEAD/DEAH box helicase, putative | chr4:6136333-6139510 FORWARDweakly similar to ( 127) DB10_NICSY ATP-dependent RNA helicase-like protein DB10 (EC 3.6.1.-) - Nicotiana sylvestris (Wood tobacco)moderately similar to ( 498) loc_os01g08930 12001.m07518 protein ATP-dependent RNA helicase rhlE, putative, expressed seq=cds; coord=6:66125700..66129928…	5.86408	4.59192	5.06726	4.26622
GRMZM2G100639	GRMZM2G100639_T01	28.1	DNA.synthesis/chromatin structure	nearly identical (1008) AT5G46280 | Symbols: MCM3 | DNA replication licensing factor, putative | chr5:18769902-18773606 REVERSEnearly identical (1139) MCM3_MAIZE DNA replication licensing factor MCM3 homolog (Replication origin activator) (ROA protein) (Fragment) - Zea mays (Maize)nearly identical (1416) loc_os05g39850 12005.m08162 protein DNA replication licensing factor MCM3, putative, expresse…	5.47032	4.17266	4.67966	3.76781
GRMZM2G355771	GRMZM2G355771_T01	28.1	DNA.synthesis/chromatin structure	moderately similar to ( 412) AT4G14760 | Symbols: | LOCATED IN: nucleus; EXPRESSED IN: 22 plant structures; EXPRESSED DURING: 13 growth stages; CONTAINS InterPro DOMAIN/s: Prefoldin (InterPro:IPR009053), KIP1-like (InterPro:IPR011684); BEST Arabidopsis thaliana protein match is: kinase interacting family protein (TAIR:AT3G22790.1); Has 167525 Blast hits to 63593 proteins in 2151 species: Archae -…	5.18222	4.16012	4.51862	3.96091
GRMZM2G140051	GRMZM2G140051_T01	28.1	DNA.synthesis/chromatin structure	moderately similar to ( 412) AT2G19480 | Symbols: NFA02, NFA2 | NAP1;2 (NUCLEOSOME ASSEMBLY PROTEIN 1;2); DNA binding / binding | chr2:8438601-8441040 FORWARDmoderately similar to ( 486) loc_os06g05660 12006.m091605 protein expressed protein seq=cds; coord=9:19393494..19397648:-1; parent_gene=GRMZM2G140051	8.13796	6.49082	7.0599	6.17033
GRMZM5G820401	GRMZM5G820401_T01	28.1	DNA.synthesis/chromatin structure	moderately similar to ( 285) AT4G18820 | Symbols: | ATP binding / DNA binding / DNA-directed DNA polymerase/ nucleoside-triphosphatase/ nucleotide binding | chr4:10330371-10334090 FORWARDhighly similar to ( 533) loc_os01g53070 12001.m11477 protein nucleoside-triphosphatase/ nucleotide binding protein, putative, expressed seq=cds; coord=6:159713666..159717301:-1; parent_gene=GRMZM5G820401	5.56446	2.32582	3.36662	1.0299
GRMZM2G006452	GRMZM2G006452_T01	28.1	DNA.synthesis/chromatin structure	highly similar to ( 654) AT5G62410 | Symbols: SMC2, TTN3, ATCAP-E1, ATSMC4 | SMC2 (STRUCTURAL MAINTENANCE OF CHROMOSOMES 2); transporter | chr5:25056308-25062436 FORWARDhighly similar to ( 864) loc_os01g67740 12001.m12878 protein mitotic chromosome and X-chromosome-associated protein mix-1, putative, expressed seq=cds; coord=3:166011912..166018256:1; parent_gene=GRMZM2G006452	5.35506	2.74009	3.52333	2.78913
GRMZM2G059010	GRMZM2G059010_T01	28.1	DNA.synthesis/chromatin structure	highly similar to ( 564) AT1G67630 | Symbols: POLA2 | POLA2 (DNA POLYMERASE ALPHA 2); DNA binding / DNA-directed DNA polymerase | chr1:25344573-25348287 REVERSEhighly similar to ( 605) loc_os12g13950 12012.m56484 protein DNA polymerase alpha subunit B, putative, expressed seq=cds; coord=10:21678999..21694247:-1; parent_gene=GRMZM2G059010	4.37048	3.12181	3.47208	2.71501
GRMZM2G129554	GRMZM2G129554_T02	28.1	DNA.synthesis/chromatin structure	highly similar to ( 580) AT4G34910 | Symbols: | DEAD/DEAH box helicase, putative (RH16) | chr4:16631661-16634834 FORWARDweakly similar to ( 113) DB10_NICSY ATP-dependent RNA helicase-like protein DB10 (EC 3.6.1.-) - Nicotiana sylvestris (Wood tobacco)highly similar to ( 840) loc_os03g51900 12003.m10169 protein ATP-dependent RNA helicase DDX56, putative, expressed seq=cds; coord=5:9173279..9184056…	5.07414	3.87732	4.1291	3.39633
GRMZM2G366698	GRMZM2G366698_T03	28.1	DNA.synthesis/chromatin structure	very weakly similar to (88.2) AT2G31830 | Symbols: | endonuclease/exonuclease/phosphatase family protein | chr2:13532905-13537665 REVERSEvery weakly similar to (91.7) loc_os08g41270 12008.m080213 protein inositol 1,4,5-trisphosphate 5-phosphatase, putative, expressed seq=cds; coord=5:160709628..160721962:-1; parent_gene=GRMZM2G366698	5.26961	3.8297	4.13579	3.38837
GRMZM2G480171	GRMZM2G480171_T01	28.1	DNA.synthesis/chromatin structure	nearly identical (1074) AT1G50840 | Symbols: POLGAMMA2 | POLGAMMA2 (polymerase gamma 2); DNA binding / DNA-directed DNA polymerase | chr1:18839277-18844313 FORWARDnearly identical (1378) loc_os08g07840 12008.m26594 protein 3-5 exonuclease/ DNA binding protein, putative, expressed seq=cds; coord=10:144603177..144611848:1; parent_gene=GRMZM2G480171	5.73895	3.21528	3.96455	3.2593
GRMZM2G096184	GRMZM2G096184_T01	28.1	DNA.synthesis/chromatin structure	highly similar to ( 880) AT5G37630 | Symbols: EMB2656 | EMB2656 (EMBRYO DEFECTIVE 2656); binding | chr5:14947407-14952546 FORWARDmoderately similar to ( 500) loc_os06g14460 12006.m06161 protein EMB2656, putative, expressed seq=cds; coord=9:31087332..31099479:-1; parent_gene=GRMZM2G096184	3.72108	0.102785	1.26989	0.572407
GRMZM2G100732	GRMZM2G100732_T01	28.1	DNA.synthesis/chromatin structure	nearly identical (1183) AT1G08840 | Symbols: emb2411 | emb2411 (embryo defective 2411); ATP binding / ATP-dependent DNA helicase/ DNA binding | chr1:2829579-2838369 REVERSEnearly identical (1842) loc_os04g49860 12004.m09919 protein EMB2411, putative, expressed seq=cds; coord=2:13986968..14004266:-1; parent_gene=GRMZM2G100732	2.95907	1.26629	1.63342	0.953006
GRMZM2G143588	GRMZM2G143588_T01	28.1	DNA.synthesis/chromatin structure	highly similar to ( 633) AT2G42120 | Symbols: POLD2 | POLD2 (DNA POLYMERASE DELTA SMALL SUBUNIT); DNA binding / DNA-directed DNA polymerase | chr2:17563282-17565965 REVERSEhighly similar to ( 814) DPOD2_ORYSA DNA polymerase delta small subunit (EC 2.7.7.7) - Oryza sativa (Rice)highly similar to ( 814) loc_os03g03650 12003.m05898 protein DNA polymerase delta small subunit, putative, expressed seq=…	4.98874	3.15288	3.46362	2.28546
GRMZM2G095865	GRMZM2G095865_T01	28.1	DNA.synthesis/chromatin structure	nearly identical (1155) AT3G10690 | Symbols: | DNA gyrase subunit A family protein | chr3:3339612-3346243 REVERSEnearly identical (1319) GYRA_ORYSA Probable DNA gyrase subunit A, chloroplast/mitochondrial precursor (EC 5.99.1.3) - Oryza sativa (Rice)highly similar to ( 546) loc_os03g59750 12003.m10870 protein DNA gyrase subunit A, putative, expressed seq=cds; coord=5:3038609..3054893:1; parent_ge…	5.79351	1.97871	3.0797	1.97884
GRMZM2G369203	GRMZM2G369203_T01	28.1	DNA.synthesis/chromatin structure	weakly similar to ( 126) AT1G27850 | Symbols: | unknown protein | chr1:9699265-9703701 FORWARDhighly similar to ( 807) loc_os12g13660 12012.m05338 protein expressed protein seq=cds; coord=3:113066140..113076735:-1; parent_gene=GRMZM2G369203	4.39141	2.4645	2.88459	2.12677
GRMZM2G044128	GRMZM2G044128_T01	28.1	DNA.synthesis/chromatin structure	highly similar to ( 692) AT3G57150 | Symbols: NAP57, AtNAP57, CBF5, AtCBF5 | NAP57 (Arabidopsis thaliana homologue of NAP57); pseudouridine synthase | chr3:21154255-21155952 REVERSEhighly similar to ( 771) loc_os07g44190 12007.m08641 protein h/ACA ribonucleoprotein complex subunit 4, putative, expressed seq=cds; coord=8:5159968..5162055:1; parent_gene=GRMZM2G044128	5.4559	3.72752	4.04798	3.1745
GRMZM2G087531	GRMZM2G087531_T01	28.1	DNA.synthesis/chromatin structure	weakly similar to ( 190) AT1G27850 | Symbols: | unknown protein | chr1:9699265-9703701 FORWARDhighly similar to ( 912) loc_os12g13670 12012.m26871 protein expressed protein seq=cds; coord=10:21389875..21399340:-1; parent_gene=GRMZM2G087531	5.17155	3.18843	3.47391	2.32212
GRMZM2G157019	GRMZM2G157019_T01	28.1	DNA.synthesis/chromatin structure	moderately similar to ( 283) AT1G18800 | Symbols: NRP2 | NRP2 (NAP1-RELATED PROTEIN 2); DNA binding / chromatin binding / histone binding | chr1:6481466-6483463 REVERSEmoderately similar to ( 355) loc_os02g36710 12002.m08758 protein protein SET, putative, expressed seq=cds; coord=4:125089612..125098586:-1; parent_gene=GRMZM2G157019	7.70665	6.34917	6.53967	5.78132
GRMZM2G126292	GRMZM2G126292_T01	28.1	DNA.synthesis/chromatin structure	highly similar to ( 515) AT1G77470 | Symbols: | replication factor C 36 kDA, putative | chr1:29112194-29114323 REVERSEhighly similar to ( 604) loc_os02g53500 12002.m33461 protein replication factor C subunit 3, putative, expressed seq=cds; coord=5:211445527..211449591:-1; parent_gene=GRMZM2G126292	4.69967	3.09988	3.48938	3.07765
GRMZM2G399212	GRMZM2G399212_T01	28.1	DNA.synthesis/chromatin structure	nearly identical (1325) AT2G35920 | Symbols: | helicase domain-containing protein | chr2:15075674-15080506 FORWARDhighly similar to ( 738) loc_os03g53760 12003.m10345 protein helicase associated domain family protein, expressed seq=cds; coord=1:233184997..233210134:1; parent_gene=GRMZM2G399212	4.48102	3.15994	3.35089	2.87467
GRMZM2G121262	GRMZM2G121262_T01	28.1	DNA.synthesis/chromatin structure	highly similar to ( 585) AT5G26680 | Symbols: | endonuclease, putative | chr5:9311882-9315458 REVERSEhighly similar to ( 650) FEN1A_ORYSA Flap endonuclease 1a (EC 3.1.-.-) (OsFEN-1a) - Oryza sativa (Rice)highly similar to ( 617) loc_os05g46270 12005.m83948 protein flap endonuclease 1a, putative, expressed seq=cds; coord=6:161720046..161724633:-1; parent_gene=GRMZM2G121262	6.2123	3.88279	4.411	3.76745
GRMZM2G011631	GRMZM2G011631_T01	28.1	DNA.synthesis/chromatin structure	nearly identical (1519) AT1G08260 | Symbols: EMB529 | TIL1 (TILTED 1); DNA binding / DNA-directed DNA polymerase/ nucleic acid binding / nucleotide binding / zinc ion binding | chr1:2590944-2606892 FORWARDnearly identical (1981) loc_os02g30800 12002.m08223 protein DNA polymerase family B, exonuclease domain containing protein, expressed seq=cds; coord=5:164340015..164361538:1; parent_gene=GRMZM2G…	4.66057	3.25387	3.43433	2.83328
GRMZM2G075637	GRMZM2G075637_T01	28.1	DNA.synthesis/chromatin structure	moderately similar to ( 265) AT1G18800 | Symbols: NRP2 | NRP2 (NAP1-RELATED PROTEIN 2); DNA binding / chromatin binding / histone binding | chr1:6481466-6483463 REVERSEmoderately similar to ( 328) loc_os02g36710 12002.m08758 protein protein SET, putative, expressed seq=cds; coord=5:176387128..176391570:1; parent_gene=GRMZM2G075637	6.70051	5.29595	5.53345	5.10863
GRMZM2G021270	GRMZM2G021270_T01	28.1	DNA.synthesis/chromatin structure	nearly identical (1577) AT3G23890 | Symbols: TOPII, ATTOPII | TOPII (TOPOISOMERASE II); ATP binding / DNA binding / DNA topoisomerase (ATP-hydrolyzing)/ DNA topoisomerase/ DNA-dependent ATPase | chr3:8624931-8631106 FORWARDnearly identical (1467) TOP2_PEA DNA topoisomerase 2 (EC 5.99.1.3) (DNA topoisomerase II) (PsTopII) - Pisum sativum (Garden pea)nearly identical (1795) loc_os02g47150 12002.m09…	5.82245	1.42198	1.80533	0.275616
GRMZM2G326328	GRMZM2G326328_T01	28.1	DNA.synthesis/chromatin structure	nearly identical (1595) AT3G57060 | Symbols: | binding | chr3:21115078-21121051 REVERSEnearly identical (2118) loc_os07g46540 12007.m08871 protein condensin complex subunit 1, putative, expressed seq=cds; coord=7:171057990..171065940:-1; parent_gene=GRMZM2G326328	4.64099	0.963648	1.87922	1.14529
GRMZM2G071304	GRMZM2G071304_T01	28.1	DNA.synthesis/chromatin structure	highly similar to ( 911) AT1G08130 | Symbols: ATLIG1 | ATLIG1 (ARABIDOPSIS THALIANA DNA LIGASE 1); ATP binding / DNA binding / DNA ligase (ATP) | chr1:2542913-2547815 REVERSEvery weakly similar to (92.8) DNL4_ORYSA Putative DNA ligase 4 (EC 6.5.1.1) (DNA ligase IV) (Polydeoxyribonucleotide synthase [ATP] 4) - Oryza sativa (Rice)nearly identical (1197) loc_os10g34750 12010.m065295 protein DNA liga…	4.90742	2.8827	3.09093	2.41468
GRMZM2G086116	GRMZM2G086116_T01	28.1	DNA.synthesis/chromatin structure	highly similar to ( 751) AT4G00660 | Symbols: | DEAD/DEAH box helicase, putative | chr4:274638-277438 FORWARDmoderately similar to ( 276) IF4A3_NICPL Eukaryotic initiation factor 4A-3 (EC 3.6.1.-) (ATP-dependent RNA helicase eIF4A-3) (eIF-4A-3) - Nicotiana plumbaginifolia (Leadwort-leaved tobacco)highly similar to ( 807) loc_os10g35990 12010.m21794 protein ATP-dependent RNA helicase dhh1, putativ…	5.5335	4.22464	4.30115	3.81181
GRMZM2G091006	GRMZM2G091006_T01	28.1	DNA.synthesis/chromatin structure	highly similar to ( 514) AT2G41460 | Symbols: ARP | ARP; DNA-(apurinic or apyrimidinic site) lyase | chr2:17285731-17288041 FORWARDmoderately similar to ( 234) APEA_DICDI DNA-(apurinic or apyrimidinic site) lyase (EC 4.2.99.18) (Class II apurinic/apyrimidinic(AP)-endonuclease) - Dictyostelium discoideum (Slime mold)highly similar to ( 730) loc_os01g58680 12001.m12010 protein apurinic endonuclease…	4.84012	1.42559	2.20366	1.49467
GRMZM2G023422	GRMZM2G023422_T01	28.1	DNA.synthesis/chromatin structure	highly similar to ( 786) AT1G50840 | Symbols: POLGAMMA2 | POLGAMMA2 (polymerase gamma 2); DNA binding / DNA-directed DNA polymerase | chr1:18839277-18844313 FORWARDnearly identical (1034) loc_os08g07840 12008.m26594 protein 3-5 exonuclease/ DNA binding protein, putative, expressed seq=cds; coord=10:71265478..71276099:1; parent_gene=GRMZM2G023422	3.00878	0.898659	0.929707	0.268745
GRMZM2G096920	GRMZM2G096920_T01	28.1	DNA.synthesis/chromatin structure	highly similar to ( 587) AT1G29630 | Symbols: | DNA binding / catalytic/ nuclease | chr1:10350636-10353538 FORWARDweakly similar to ( 103) FEN1B_ORYSA Flap endonuclease 1b (EC 3.1.-.-) (OsFEN-1b) - Oryza sativa (Rice)nearly identical (1026) loc_os01g56940 12001.m11851 protein exonuclease, putative, expressed seq=cds; coord=3:191520339..191529043:1; parent_gene=GRMZM2G096920	3.86464	1.55888	1.85187	1.26296
GRMZM2G163658	GRMZM2G163658_T01	28.1	DNA.synthesis/chromatin structure	highly similar to ( 806) AT3G09660 | Symbols: MCM8 | MCM8; ATP binding / DNA binding / DNA-dependent ATPase/ nucleoside-triphosphatase/ nucleotide binding | chr3:2961314-2966166 REVERSEmoderately similar to ( 286) MCM3_MAIZE DNA replication licensing factor MCM3 homolog (Replication origin activator) (ROA protein) (Fragment) - Zea mays (Maize)highly similar to ( 549) loc_os05g38850 12005.m08064 p…	4.56804	2.99681	3.19214	2.80841
GRMZM2G129007	GRMZM2G129007_T01	28.1	DNA.synthesis/chromatin structure	highly similar to ( 758) AT4G00660 | Symbols: | DEAD/DEAH box helicase, putative | chr4:274638-277438 FORWARDmoderately similar to ( 275) IF4A3_NICPL Eukaryotic initiation factor 4A-3 (EC 3.6.1.-) (ATP-dependent RNA helicase eIF4A-3) (eIF-4A-3) - Nicotiana plumbaginifolia (Leadwort-leaved tobacco)highly similar to ( 826) loc_os10g35990 12010.m21794 protein ATP-dependent RNA helicase dhh1, putativ…	5.18943	4.14288	4.09672	3.7287
GRMZM2G172787	GRMZM2G172787_T01	28.1	DNA.synthesis/chromatin structure	highly similar to ( 582) AT4G31210 | Symbols: | DNA topoisomerase family protein | chr4:15165280-15172534 FORWARDhighly similar to ( 875) loc_os06g16980 12006.m32047 protein DNA topoisomerase I family protein, expressed seq=cds; coord=6:118861689..118869405:-1; parent_gene=GRMZM2G172787	4.57549	1.958	2.698	2.39725
GRMZM2G181153	GRMZM2G181153_T01	28.1.3	DNA.synthesis/chromatin structure.histone	weakly similar to ( 162) AT5G59970 | Symbols: | histone H4 | chr5:24146352-24146663 REVERSEweakly similar to ( 162) H4_PEA Histone H4 - Pisum sativum (Garden pea)weakly similar to ( 162) loc_os10g39410 12010.m06709 protein histone H4, putative, expressed seq=cds; coord=1:4240570..4241659:1; parent_gene=GRMZM2G181153	5.78838	4.75674	5.82431	4.73925
GRMZM2G063896	GRMZM2G063896_T01	28.1.3	DNA.synthesis/chromatin structure.histone	weakly similar to ( 162) AT5G59970 | Symbols: | histone H4 | chr5:24146352-24146663 REVERSEweakly similar to ( 162) H4_PEA Histone H4 - Pisum sativum (Garden pea)weakly similar to ( 162) loc_os10g39410 12010.m06709 protein histone H4, putative, expressed seq=cds; coord=8:117822622..117824134:1; parent_gene=GRMZM2G063896	6.25123	4.05158	5.69986	4.22729
GRMZM2G342515	GRMZM2G342515_T01	28.1.3	DNA.synthesis/chromatin structure.histone	weakly similar to ( 152) AT5G59910 | Symbols: HTB4 | HTB4; DNA binding | chr5:24127206-24127658 FORWARDweakly similar to ( 164) H2B5_MAIZE Histone H2B.5 (H2B) - Zea mays (Maize)weakly similar to ( 155) loc_os01g05900 12001.m07221 protein histone H2B.1, putative, expressed seq=cds; coord=4:160954463..160955623:1; parent_gene=GRMZM2G342515	7.6747	5.08074	6.77075	5.83641
GRMZM2G387076	GRMZM2G387076_T02	28.1.3	DNA.synthesis/chromatin structure.histone	moderately similar to ( 315) AT5G58060 | Symbols: YKT61, ATYKT61, ATGP1 | YKT61 | chr5:23498277-23500128 FORWARDmoderately similar to ( 256) H32_WHEAT Histone H3.2 - Triticum aestivum (Wheat)moderately similar to ( 352) loc_os01g64650 12001.m43292 protein VAMP-like protein YKT62, putative, expressed seq=cds; coord=8:166498733..166503815:-1; parent_gene=GRMZM2G387076	7.2887	5.82906	6.6238	6.12975
GRMZM2G164020	GRMZM2G164020_T01	28.1.3	DNA.synthesis/chromatin structure.histone	very weakly similar to (90.5) AT1G06760 | Symbols: | histone H1, putative | chr1:2076687-2077616 REVERSEweakly similar to ( 126) H1_MAIZE Histone H1 - Zea mays (Maize)weakly similar to ( 117) loc_os03g58470 12003.m10753 protein histone H1, putative, expressed seq=cds; coord=1:288732967..288734700:1; parent_gene=GRMZM2G164020	7.78484	6.68803	7.47055	6.92681
GRMZM2G151826	GRMZM2G151826_T01	28.1.3	DNA.synthesis/chromatin structure.histone	weakly similar to ( 150) AT4G27230 | Symbols: HTA2 | HTA2 (histone H2A); DNA binding | chr4:13637515-13638325 REVERSEweakly similar to ( 180) H2A1_ORYSA Probable histone H2A.1 - Oryza sativa (Rice)weakly similar to ( 180) loc_os07g36130 12007.m07866 protein histone H2A.2, putative, expressed seq=cds; coord=2:204234339..204235844:1; parent_gene=GRMZM2G151826	6.03698	4.07666	4.91064	4.54131
GRMZM2G112912	GRMZM2G112912_T01	28.1.3	DNA.synthesis/chromatin structure.histone	weakly similar to ( 152) AT5G59910 | Symbols: HTB4 | HTB4; DNA binding | chr5:24127206-24127658 FORWARDweakly similar to ( 154) H2B5_MAIZE Histone H2B.5 (H2B) - Zea mays (Maize)weakly similar to ( 154) loc_os08g38300 12008.m26724 protein histone H2B.2, putative, expressed seq=cds; coord=8:169053463..169054438:1; parent_gene=GRMZM2G112912	6.71468	4.49262	5.53666	4.44362
GRMZM5G864735	GRMZM5G864735_T01	28.1.3	DNA.synthesis/chromatin structure.histone	moderately similar to ( 228) AT5G65360 | Symbols: | histone H3 | chr5:26120099-26120509 REVERSEmoderately similar to ( 226) H32_WHEAT Histone H3.2 - Triticum aestivum (Wheat)moderately similar to ( 228) loc_os11g05730 12011.m04769 protein histone H3, putative, expressed seq=cds; coord=2:54631460..54632153:-1; parent_gene=GRMZM5G864735	7.38916	4.95021	6.05426	5.22802
GRMZM2G084195	GRMZM2G084195_T01	28.1.3	DNA.synthesis/chromatin structure.histone	weakly similar to ( 162) AT5G59970 | Symbols: | histone H4 | chr5:24146352-24146663 REVERSEweakly similar to ( 162) H4_PEA Histone H4 - Pisum sativum (Garden pea)weakly similar to ( 162) loc_os10g39410 12010.m06709 protein histone H4, putative, expressed seq=cds; coord=4:156480592..156482133:-1; parent_gene=GRMZM2G084195	5.85542	4.05273	4.9828	4.46791
GRMZM2G003002	GRMZM2G003002_T01	28.1.3	DNA.synthesis/chromatin structure.histone	very weakly similar to (92.0) AT1G06760 | Symbols: | histone H1, putative | chr1:2076687-2077616 REVERSEweakly similar to ( 135) H1_MAIZE Histone H1 - Zea mays (Maize)weakly similar to ( 117) loc_os03g58470 12003.m10753 protein histone H1, putative, expressed seq=cds; coord=5:4100961..4102511:-1; parent_gene=GRMZM2G003002	5.97375	4.49882	5.21796	4.16298
GRMZM2G332838	GRMZM2G332838_T01	28.1.3	DNA.synthesis/chromatin structure.histone	weakly similar to ( 162) AT5G59970 | Symbols: | histone H4 | chr5:24146352-24146663 REVERSEweakly similar to ( 162) H4_PEA Histone H4 - Pisum sativum (Garden pea)weakly similar to ( 162) loc_os10g39410 12010.m06709 protein histone H4, putative, expressed seq=cds; coord=2:183296506..183298206:1; parent_gene=GRMZM2G332838	5.85656	3.75753	5.00579	4.38562
GRMZM2G472696	GRMZM2G472696_T01	28.1.3	DNA.synthesis/chromatin structure.histone	weakly similar to ( 150) AT5G59910 | Symbols: HTB4 | HTB4; DNA binding | chr5:24127206-24127658 FORWARDweakly similar to ( 153) H2B5_MAIZE Histone H2B.5 (H2B) - Zea mays (Maize)weakly similar to ( 153) loc_os08g38300 12008.m26724 protein histone H2B.2, putative, expressed seq=cds; coord=9:153941287..153942117:-1; parent_gene=GRMZM2G472696	7.82194	4.83882	6.04461	5.14243
GRMZM2G073275	GRMZM2G073275_T01	28.1.3	DNA.synthesis/chromatin structure.histone	weakly similar to ( 162) AT5G59970 | Symbols: | histone H4 | chr5:24146352-24146663 REVERSEweakly similar to ( 162) H4_PEA Histone H4 - Pisum sativum (Garden pea)weakly similar to ( 162) loc_os10g39410 12010.m06709 protein histone H4, putative, expressed seq=cds; coord=7:119958295..119959185:1; parent_gene=GRMZM2G073275	7.05537	4.98287	6.03714	5.44807
GRMZM2G401147	GRMZM2G401147_T01	28.1.3	DNA.synthesis/chromatin structure.histone	weakly similar to ( 171) AT5G22880 | Symbols: H2B, HTB2 | HTB2; DNA binding | chr5:7652130-7652567 REVERSEweakly similar to ( 176) H2B1_WHEAT Histone H2B.1 - Triticum aestivum (Wheat)weakly similar to ( 176) loc_os08g38300 12008.m26724 protein histone H2B.2, putative, expressed seq=cds; coord=1:208293427..208294483:1; parent_gene=GRMZM2G401147	6.72727	4.93399	5.91995	4.96139
GRMZM2G421279	GRMZM2G421279_T01	28.1.3	DNA.synthesis/chromatin structure.histone	weakly similar to ( 162) AT5G59970 | Symbols: | histone H4 | chr5:24146352-24146663 REVERSEweakly similar to ( 162) H4_PEA Histone H4 - Pisum sativum (Garden pea)weakly similar to ( 162) loc_os10g39410 12010.m06709 protein histone H4, putative, expressed seq=cds; coord=2:14720962..14721818:1; parent_gene=GRMZM2G421279	7.72973	5.55621	6.74033	5.92366
GRMZM2G041381	GRMZM2G041381_T01	28.1.3	DNA.synthesis/chromatin structure.histone	weakly similar to ( 137) AT1G54690 | Symbols: HTA3, H2AXB, G-H2AX, GAMMA-H2AX | GAMMA-H2AX (GAMMA HISTONE VARIANT H2AX); DNA binding | chr1:20414607-20415206 REVERSEweakly similar to ( 149) H2A7_ORYSA Probable histone H2A.7 - Oryza sativa (Rice)weakly similar to ( 149) loc_os12g25120 12012.m06339 protein histone H2A.2, putative, expressed seq=cds; coord=7:155584542..155586999:1; parent_gene=GRMZM…	6.35797	4.51608	5.6774	4.32456
GRMZM2G003306	GRMZM2G003306_T01	28.1.3	DNA.synthesis/chromatin structure.histone	weakly similar to ( 151) AT5G02560 | Symbols: HTA12 | HTA12; DNA binding | chr5:575437-576456 FORWARDweakly similar to ( 160) H2A_PETCR Histone H2A - Petroselinum crispum (Parsley) (Petroselinum hortense)weakly similar to ( 158) loc_os05g02300 12005.m04766 protein histone H2A, putative, expressed seq=cds; coord=7:13578081..13579001:-1; parent_gene=GRMZM2G003306	8.05257	6.18927	6.91484	6.49036
GRMZM2G355773	GRMZM2G355773_T01	28.1.3	DNA.synthesis/chromatin structure.histone	moderately similar to ( 228) AT5G65360 | Symbols: | histone H3 | chr5:26120099-26120509 REVERSEmoderately similar to ( 226) H32_WHEAT Histone H3.2 - Triticum aestivum (Wheat)moderately similar to ( 228) loc_os11g05730 12011.m04769 protein histone H3, putative, expressed seq=cds; coord=10:116371546..116373964:1; parent_gene=GRMZM2G355773	3.11355	0.773768	1.74823	1.18199
GRMZM2G179005	GRMZM2G179005_T01	28.1.3	DNA.synthesis/chromatin structure.histone	moderately similar to ( 228) AT5G65360 | Symbols: | histone H3 | chr5:26120099-26120509 REVERSEmoderately similar to ( 226) H32_WHEAT Histone H3.2 - Triticum aestivum (Wheat)moderately similar to ( 228) loc_os11g05730 12011.m04769 protein histone H3, putative, expressed seq=cds; coord=10:115518200..115519101:1; parent_gene=GRMZM2G179005	5.69149	3.28444	4.13492	3.6052
GRMZM2G109448	GRMZM2G109448_T01	28.1.3	DNA.synthesis/chromatin structure.histone	weakly similar to ( 152) AT5G02560 | Symbols: HTA12 | HTA12; DNA binding | chr5:575437-576456 FORWARDweakly similar to ( 161) H2A6_ORYSA Probable histone H2A.6 - Oryza sativa (Rice)weakly similar to ( 161) loc_os05g02300 12005.m04766 protein histone H2A, putative, expressed seq=cds; coord=7:143296604..143298282:-1; parent_gene=GRMZM2G109448	6.21622	2.76001	3.95311	2.73982
GRMZM2G119071	GRMZM2G119071_T01	28.1.3	DNA.synthesis/chromatin structure.histone	weakly similar to ( 150) AT5G59910 | Symbols: HTB4 | HTB4; DNA binding | chr5:24127206-24127658 FORWARDweakly similar to ( 153) H2B5_MAIZE Histone H2B.5 (H2B) - Zea mays (Maize)weakly similar to ( 153) loc_os08g38300 12008.m26724 protein histone H2B.2, putative, expressed seq=cds; coord=4:63092571..63093826:-1; parent_gene=GRMZM2G119071	6.82706	3.80681	4.87172	4.21871
GRMZM2G121221	GRMZM2G121221_T01	28.1.3	DNA.synthesis/chromatin structure.histone	very weakly similar to (88.6) AT1G06760 | Symbols: | histone H1, putative | chr1:2076687-2077616 REVERSEweakly similar to ( 134) H1_MAIZE Histone H1 - Zea mays (Maize)weakly similar to ( 116) loc_os03g58470 12003.m10753 protein histone H1, putative, expressed seq=cds; coord=5:4038554..4040410:1; parent_gene=GRMZM2G121221	6.53026	3.65641	4.7592	3.55775
GRMZM2G046841	GRMZM2G046841_T01	28.1.3	DNA.synthesis/chromatin structure.histone	weakly similar to ( 149) AT5G59910 | Symbols: HTB4 | HTB4; DNA binding | chr5:24127206-24127658 FORWARDweakly similar to ( 153) H2B3_WHEAT Histone H2B.3 (wcH2B-8) - Triticum aestivum (Wheat)weakly similar to ( 153) loc_os05g49860 12005.m09056 protein histone H2B.2, putative, expressed seq=cds; coord=10:132423639..132424992:-1; parent_gene=GRMZM2G046841	7.70361	5.82527	6.48023	5.83546
GRMZM2G072855	GRMZM2G072855_T01	28.1.3	DNA.synthesis/chromatin structure.histone	weakly similar to ( 162) AT5G59970 | Symbols: | histone H4 | chr5:24146352-24146663 REVERSEweakly similar to ( 162) H4_PEA Histone H4 - Pisum sativum (Garden pea)weakly similar to ( 162) loc_os10g39410 12010.m06709 protein histone H4, putative, expressed seq=cds; coord=7:119949822..119950881:1; parent_gene=GRMZM2G072855	5.09954	3.0934	3.7664	2.24109
GRMZM2G418258	GRMZM2G418258_T01	28.1.3	DNA.synthesis/chromatin structure.histone	moderately similar to ( 228) AT5G65360 | Symbols: | histone H3 | chr5:26120099-26120509 REVERSEmoderately similar to ( 226) H32_WHEAT Histone H3.2 - Triticum aestivum (Wheat)moderately similar to ( 228) loc_os11g05730 12011.m04769 protein histone H3, putative, expressed seq=cds; coord=4:112873833..112874783:1; parent_gene=GRMZM2G418258	6.38716	3.40606	4.35816	3.49717
GRMZM2G130746	GRMZM2G130746_T01	28.1.3	DNA.synthesis/chromatin structure.histone	weakly similar to ( 155) AT5G02560 | Symbols: HTA12 | HTA12; DNA binding | chr5:575437-576456 FORWARDweakly similar to ( 164) H2A4_ORYSA Probable histone H2A.4 - Oryza sativa (Rice)weakly similar to ( 164) loc_os05g38640 12005.m08043 protein histone H2A, putative, expressed seq=cds; coord=6:151821892..151823785:-1; parent_gene=GRMZM2G130746	6.7152	5.10577	5.34976	4.56234
GRMZM2G376957	GRMZM2G376957_T01	28.1.3	DNA.synthesis/chromatin structure.histone	moderately similar to ( 228) AT5G65360 | Symbols: | histone H3 | chr5:26120099-26120509 REVERSEmoderately similar to ( 226) H32_WHEAT Histone H3.2 - Triticum aestivum (Wheat)moderately similar to ( 228) loc_os11g05730 12011.m04769 protein histone H3, putative, expressed seq=cds; coord=6:76875644..76877633:1; parent_gene=GRMZM2G376957	4.65596	0.862765	2.56593	1.89427
GRMZM2G479684	GRMZM2G479684_T01	28.1.3	DNA.synthesis/chromatin structure.histone	weakly similar to ( 162) AT5G59970 | Symbols: | histone H4 | chr5:24146352-24146663 REVERSEweakly similar to ( 162) H4_PEA Histone H4 - Pisum sativum (Garden pea)weakly similar to ( 162) loc_os10g39410 12010.m06709 protein histone H4, putative, expressed seq=cds; coord=2:14620170..14620967:-1; parent_gene=GRMZM2G479684	7.4306	4.74876	5.78114	5.46783
GRMZM2G106732	GRMZM2G106732_T01	28.99	DNA.unspecified	moderately similar to ( 294) AT1G10930 | Symbols: ATSGS1, RECQ4A, ATRECQ4A | RECQ4A; ATP binding / ATP-dependent helicase/ helicase/ nucleic acid binding | chr1:3648032-3654997 REVERSEvery weakly similar to (80.1) DB10_NICSY ATP-dependent RNA helicase-like protein DB10 (EC 3.6.1.-) - Nicotiana sylvestris (Wood tobacco)nearly identical (1343) loc_os07g48360 12007.m09049 protein superfamily II DNA …	4.0985	2.62738	3.42078	2.58419
GRMZM2G455243	GRMZM2G455243_T01	28.99	DNA.unspecified	highly similar to ( 855) AT4G12620 | Symbols: ORC1B, ATORC1B, UNE13 | ORC1B (ORIGIN OF REPLICATION COMPLEX 1B); DNA binding / double-stranded methylated DNA binding / protein binding | chr4:7459812-7462253 REVERSEnearly identical (1266) loc_os06g08790 12006.m05598 protein origin recognition complex subunit 1, putative, expressed seq=cds; coord=9:12345652..12367654:-1; parent_gene=GRMZM2G455243	4.18172	1.22746	2.48203	1.43405
GRMZM2G122306	GRMZM2G122306_T01	28.99	DNA.unspecified	weakly similar to ( 144) AT2G33845 | Symbols: | DNA-binding protein-related | chr2:14317781-14318712 FORWARDweakly similar to ( 187) loc_os06g01370 12006.m04877 protein OB-fold nucleic acid binding domain containing protein, expressed seq=cds; coord=6:55252371..55257420:1; parent_gene=GRMZM2G122306	5.24583	3.78081	4.15157	3.3837
GRMZM2G076537	GRMZM2G076537_T02	28.99	DNA.unspecified	weakly similar to ( 192) AT5G26940 | Symbols: | exonuclease family protein | chr5:9481429-9482647 FORWARDmoderately similar to ( 459) loc_os03g18940 12003.m07312 protein DNA polymerase III subunit epsilon, putative, expressed seq=cds; coord=1:47509355..47517202:1; parent_gene=GRMZM2G076537	4.80261	3.22469	3.70835	3.283
GRMZM2G048819	GRMZM2G048819_T01	28.99	DNA.unspecified	highly similar to ( 921) AT2G32415 | Symbols: | 3-5 exonuclease/ nucleic acid binding | chr2:13761307-13765421 REVERSEnearly identical (1038) loc_os07g32890 12007.m07551 protein 3-5 exonuclease family protein, expressed seq=cds; coord=7:152833943..152855219:-1; parent_gene=GRMZM2G048819	4.64611	3.39083	3.77361	3.42414
GRMZM2G082097	GRMZM2G082097_T01	28.99	DNA.unspecified	moderately similar to ( 325) AT5G67240 | Symbols: SDN3 | SDN3 (SMALL RNA DEGRADING NUCLEASE 3); exonuclease/ nucleic acid binding | chr5:26824454-26828098 REVERSEhighly similar to ( 638) loc_os04g55700 12004.m10461 protein exonuclease, putative, expressed seq=cds; coord=2:5082653..5098185:1; parent_gene=GRMZM2G082097	4.77783	2.74216	3.26596	2.76112
GRMZM2G160041	GRMZM2G160041_T01	28.99	DNA.unspecified	weakly similar to ( 137) AT5G63460 | Symbols: | SAP domain-containing protein | chr5:25413605-25415399 REVERSEweakly similar to ( 192) loc_os11g29340 12011.m06844 protein DNA binding protein, putative, expressed seq=cds; coord=4:18809217..18815417:-1; parent_gene=GRMZM2G160041	5.76785	4.44721	4.60499	4.11464
GRMZM2G103546	GRMZM2G103546_T01	5.1	fermentation.aldehyde dehydrogenase	highly similar to ( 549) AT1G44170 | Symbols: ALDH3H1, ALDH4 | ALDH3H1 (ALDEHYDE DEHYDROGENASE 3H1); 3-chloroallyl aldehyde dehydrogenase/ aldehyde dehydrogenase (NAD) | chr1:16796564-16798574 REVERSEweakly similar to ( 141) BADH_SPIOL Betaine-aldehyde dehydrogenase, chloroplast precursor (EC 1.2.1.8) (BADH) - Spinacia oleracea (Spinach)highly similar to ( 688) loc_os12g07810 12012.m04768 protein…	6.24991	4.92622	5.51506	5.26726
GRMZM2G155502	GRMZM2G155502_T05	5.1	fermentation.aldehyde dehydrogenase	moderately similar to ( 391) AT4G36250 | Symbols: ALDH3F1 | ALDH3F1 (Aldehyde Dehydrogenase 3F1); 3-chloroallyl aldehyde dehydrogenase/ aldehyde dehydrogenase (NAD) | chr4:17151029-17153381 FORWARDweakly similar to ( 109) BADH_SPIOL Betaine-aldehyde dehydrogenase, chloroplast precursor (EC 1.2.1.8) (BADH) - Spinacia oleracea (Spinach)highly similar to ( 546) loc_os04g45720 12004.m09523 protein al…	4.22717	-0.279509	0.180383	-0.809887
GRMZM2G123371	GRMZM2G123371_T01	4.1.5	glycolysis.cytosolic branch.pyrophosphate-fructose-6-P phosphotransferase	nearly identical (1004) AT1G76550 | Symbols: | pyrophosphate--fructose-6-phosphate 1-phosphotransferase alpha subunit, putative / pyrophosphate-dependent 6-phosphofructose-1-kinase, putative | chr1:28722900-28726929 REVERSEnearly identical (1025) PFPA_RICCO Pyrophosphate--fructose 6-phosphate 1-phosphotransferase alpha subunit (EC 2.7.1.90) (PFP) (6-phosphofructokinase, pyrophosphate dependent) (…	6.07996	2.34593	4.13484	2.97253
GRMZM2G002807	GRMZM2G002807_T01	4.1.7	glycolysis.cytosolic branch.triosephosphate isomerase (TPI)	moderately similar to ( 439) AT2G21170 | Symbols: TIM | TIM (TRIOSEPHOSPHATE ISOMERASE); catalytic/ triose-phosphate isomerase | chr2:9071047-9073106 REVERSEmoderately similar to ( 478) TPIC_SECCE Triosephosphate isomerase, chloroplast precursor (EC 5.3.1.1) (TIM) (Triose-phosphate isomerase) - Secale cereale (Rye)highly similar to ( 523) loc_os09g36450 12009.m060049 protein triosephosphate isome…	5.65758	4.45263	4.95044	4.78556
GRMZM2G033526	GRMZM2G033526_T01	4.2.14	glycolysis.plastid branch.pyruvate kinase (PK)	highly similar to ( 723) AT1G32440 | Symbols: PKp3 | PKp3 (plastidial pyruvate kinase 3); pyruvate kinase | chr1:11712205-11714963 FORWARDhighly similar to ( 769) KPYG_TOBAC Pyruvate kinase isozyme G, chloroplast precursor (EC 2.7.1.40) - Nicotiana tabacum (Common tobacco)highly similar to ( 912) loc_os10g42100 12010.m06967 protein pyruvate kinase isozyme G, chloroplast precursor, putative, expre…	7.10414	5.70129	6.80633	5.55303
GRMZM2G177947	GRMZM2G177947_T01	4.2.14	glycolysis.plastid branch.pyruvate kinase (PK)	highly similar to ( 585) AT3G22960 | Symbols: PKP1, PKP-ALPHA | PKP-ALPHA; pyruvate kinase | chr3:8139369-8141771 FORWARDhighly similar to ( 589) KPYA_RICCO Pyruvate kinase isozyme A, chloroplast precursor (EC 2.7.1.40) - Ricinus communis (Castor bean)highly similar to ( 934) loc_os03g46910 12003.m09706 protein pyruvate kinase isozyme A, chloroplast precursor, putative, expressed seq=cds; coord=1…	5.10925	1.69003	2.17264	0.627159
GRMZM2G025854	GRMZM2G025854_T01	4.3.2	glycolysis.unclear/dually targeted.phosphoglucomutase (PGM)	highly similar to ( 934) AT5G51820 | Symbols: PGM, ATPGMP, PGM1, STF1 | PGM (PHOSPHOGLUCOMUTASE); phosphoglucomutase | chr5:21063531-21067933 REVERSEhighly similar to ( 935) PGMP_PEA Phosphoglucomutase, chloroplast precursor (EC 5.4.2.2) (Glucose phosphomutase) (PGM) - Pisum sativum (Garden pea)nearly identical (1050) loc_os10g11140 12010.m065237 protein phosphoglucomutase, chloroplast precursor,…	4.81906	1.39572	3.07683	2.16009
GRMZM2G021605	GRMZM2G021605_T01	4.3.12	glycolysis.unclear/dually targeted.phosphoglycerate mutase	moderately similar to ( 449) AT1G22170 | Symbols: | phosphoglycerate/bisphosphoglycerate mutase family protein | chr1:7826603-7828055 FORWARDhighly similar to ( 571) loc_os02g51590 12002.m33276 protein 2,3-bisphosphoglycerate-dependent phosphoglycerate mutase, putative, expressed seq=cds; coord=4:181228946..181231966:-1; parent_gene=GRMZM2G021605	4.76904	2.27886	2.91002	2.39798
GRMZM2G125596	GRMZM2G125596_T01	17.1.2	hormone metabolism.abscisic acid.signal transduction	weakly similar to ( 119) AT3G24650 | Symbols: ABI3, SIS10 | ABI3 (ABA INSENSITIVE 3); DNA binding / basal transcription repressor/ transcription activator/ transcription factor | chr3:8997911-9000780 FORWARDweakly similar to ( 113) VIV1_MAIZE Regulatory protein viviparous-1 - Zea mays (Maize)moderately similar to ( 321) loc_os08g01090 12008.m26543 protein B3 DNA binding domain containing protein,…	5.66235	3.72856	4.47959	3.56539
GRMZM2G168614	GRMZM2G168614_T01	17.2.3	hormone metabolism.auxin.induced-regulated-responsive-activated	moderately similar to ( 488) AT1G76270 | Symbols: | unknown protein | chr1:28613554-28616537 REVERSEhighly similar to ( 629) loc_os09g37590 12009.m06706 protein expressed protein seq=cds; coord=7:147160281..147165251:-1; parent_gene=GRMZM2G168614	3.83836	-0.572251	1.40221	0.0493736
GRMZM2G044968	GRMZM2G044968_T01	17.2.3	hormone metabolism.auxin.induced-regulated-responsive-activated	moderately similar to ( 379) AT3G21190 | Symbols: | unknown protein | chr3:7432579-7434543 REVERSEhighly similar to ( 602) loc_os09g32320 12009.m06320 protein expressed protein seq=cds; coord=7:135208119..135211418:-1; parent_gene=GRMZM2G044968	4.32973	1.57102	2.71388	0.870716
GRMZM2G050649	GRMZM2G050649_T04	17.2.3	hormone metabolism.auxin.induced-regulated-responsive-activated	highly similar to ( 590) AT1G04910 | Symbols: | unknown protein | chr1:1388101-1391074 REVERSEhighly similar to ( 687) loc_os11g29120 12011.m079998 protein growth regulator like protein, putative, expressed seq=cds; coord=4:19591429..19599253:1; parent_gene=GRMZM2G050649	6.11098	4.67968	5.18094	4.54463
GRMZM2G150319	GRMZM2G150319_T01	17.2.3	hormone metabolism.auxin.induced-regulated-responsive-activated	moderately similar to ( 379) AT3G21190 | Symbols: | unknown protein | chr3:7432579-7434543 REVERSEhighly similar to ( 593) loc_os09g32320 12009.m06320 protein expressed protein seq=cds; coord=2:191000059..191004274:-1; parent_gene=GRMZM2G150319	6.04004	3.85306	4.39074	3.82345
GRMZM2G098643	GRMZM2G098643_T01	17.2.2	hormone metabolism.auxin.signal transduction	highly similar to ( 791) AT1G73590 | Symbols: PIN1, ATPIN1 | PIN1 (PIN-FORMED 1); transporter | chr1:27659772-27662876 FORWARDhighly similar to ( 987) PIN1C_ORYSA Probable auxin efflux carrier component 1c (OsPIN1c) - Oryza sativa (Rice)highly similar to ( 987) loc_os06g12610 12006.m05977 protein auxin efflux carrier component 1c, putative, expressed seq=cds; coord=9:3650766..3654174:1; parent_ge…	4.1585	-2.31134	1.24808	-1.42668
GRMZM2G116204	GRMZM2G116204_T01	17.2.2	hormone metabolism.auxin.signal transduction	moderately similar to ( 219) AT4G02980 | Symbols: ABP1, ABP | ABP1 (ENDOPLASMIC RETICULUM AUXIN BINDING PROTEIN 1); auxin binding | chr4:1319902-1321449 REVERSEmoderately similar to ( 356) ABP1_MAIZE Auxin-binding protein 1 precursor (ABP) (ERABP1) - Zea mays (Maize)moderately similar to ( 308) loc_os12g34460 12012.m073846 protein auxin-binding protein 4 precursor, putative, expressed seq=cds; co…	7.17753	5.41446	6.14458	5.24222
GRMZM2G398848	GRMZM2G398848_T01	17.2.2	hormone metabolism.auxin.signal transduction	highly similar to ( 600) AT5G49980 | Symbols: AFB5 | AFB5 (Auxin F-Box protein 5); ubiquitin-protein ligase | chr5:20334420-20336531 REVERSEhighly similar to ( 845) loc_os03g08850 12003.m06391 protein transport inhibitor response 1 protein, putative, expressed seq=cds; coord=1:18629572..18632467:-1; parent_gene=GRMZM2G398848	2.3537	-1.38745	-0.0344737	-1.50279
GRMZM2G447447	GRMZM2G447447_T01	17.3.2.1	hormone metabolism.brassinosteroid.signal transduction.BRI	highly similar to ( 831) AT5G07280 | Symbols: EMS1, EXS | EMS1 (EXCESS MICROSPOROCYTES1); kinase/ transmembrane receptor protein kinase | chr5:2285088-2288666 FORWARDmoderately similar to ( 448) RPK1_IPONI Receptor-like protein kinase precursor (EC 2.7.11.1) - Ipomoea nil (Japanese morning glory) (Pharbitis nil)nearly identical (1832) loc_os01g68870 12001.m43349 protein leucine-rich repeat recept…	4.27018	-2.42205	-0.106553	-1.315
GRMZM5G879749	GRMZM5G879749_T01	17.3.2.99	hormone metabolism.brassinosteroid.signal transduction.other	moderately similar to ( 472) AT4G30610 | Symbols: BRS1, SCPL24 | BRS1 (BRI1 SUPPRESSOR 1); serine-type carboxypeptidase | chr4:14944219-14948391 FORWARDmoderately similar to ( 334) CBP21_HORVU Serine carboxypeptidase II-1 precursor (EC 3.4.16.6) (CP-MII.1) [Contains: Serine carboxypeptidase II-1 chain A; Serine carboxypeptidase II-1 chain B] (Fragment) - Hordeum vulgare (Barley)highly similar to …	3.08224	-0.114584	1.12292	-1.03728
GRMZM2G167085	GRMZM2G167085_T01	17.3.1.2.6	hormone metabolism.brassinosteroid.synthesis-degradation.sterols.DWF7	moderately similar to ( 426) AT3G02580 | Symbols: STE1, DWF7, BUL1 | STE1 (STEROL 1); C-5 sterol desaturase | chr3:547048-548615 FORWARDmoderately similar to ( 445) SC5D_TOBAC Delta(7)-sterol-C5(6)-desaturase (EC 1.3.3.-) (Delta-7-C-5 sterol desaturase) (Delta(7)-sterol-C5-desaturase) - Nicotiana tabacum (Common tobacco)highly similar to ( 523) loc_os01g04260 12001.m07061 protein delta-7-sterol-C…	7.02516	2.14076	4.41478	2.07986
GRMZM2G107003	GRMZM2G107003_T01	17.6.3	hormone metabolism.gibberelin.induced-regulated-responsive-activated	very weakly similar to (91.7) AT5G14920 | Symbols: | gibberellin-regulated family protein | chr5:4826598-4827517 FORWARDweakly similar to ( 121) loc_os04g39110 12004.m101546 protein gibberellin-regulated protein 1 precursor, putative, expressed seq=cds; coord=2:40592666..40593839:1; parent_gene=GRMZM2G107003	4.03479	-9.96578	-0.228318	-9.96578
GRMZM2G357804	GRMZM2G357804_T01	17.6.2	hormone metabolism.gibberelin.signal transduction	nearly identical (1313) AT3G11540 | Symbols: SPY | SPY (SPINDLY); protein N-acetylglucosaminyltransferase/ protein binding / transferase, transferring glycosyl groups | chr3:3632842-3637547 FORWARDnearly identical (1434) SPY_HORVU Probable UDP-N-acetylglucosamine--peptide N-acetylglucosaminyltransferase SPINDLY (EC 2.4.1.-) (HvSPY) - Hordeum vulgare (Barley)nearly identical (1432) loc_os08g44510 …	6.08155	4.93867	4.90625	4.51848
GRMZM2G059308	GRMZM2G059308_T01	17.6.1.3	hormone metabolism.gibberelin.synthesis-degradation.ent-kaurene oxidase	highly similar to ( 556) AT5G25900 | Symbols: GA3, CYP701A3, ATKO1 | GA3 (GA REQUIRING 3); ent-kaurene oxidase/ oxygen binding | chr5:9036073-9038278 FORWARDweakly similar to ( 191) C98A1_SORBI Cytochrome P450 98A1 (EC 1.14.-.-) - Sorghum bicolor (Sorghum) (Sorghum vulgare)highly similar to ( 777) loc_os06g37364 12006.m08270 protein ent-kaurene oxidase, putative, expressed seq=cds; coord=9:788561…	4.16113	2.53259	2.73614	2.16091
GRMZM2G003064	GRMZM2G003064_T01	11.8	lipid metabolism.exotics (steroids, squalene etc)	weakly similar to ( 189) AT1G10030 | Symbols: ERG28 | ERG28 (Arabidopsis homolog of yeast ergosterol28) | chr1:3273972-3275631 FORWARDmoderately similar to ( 219) loc_os12g43670 12012.m08141 protein erg28 like protein, expressed seq=cds; coord=6:124134969..124141392:1; parent_gene=GRMZM2G003064	4.22394	1.77336	3.11777	1.1275
GRMZM2G061419	GRMZM2G061419_T01	11.8.1.3	lipid metabolism.exotics (steroids, squalene etc).sphingolipids.ceramide glucosyltransferase	highly similar to ( 783) AT2G19880 | Symbols: | ceramide glucosyltransferase, putative | chr2:8581578-8585118 FORWARDhighly similar to ( 843) loc_os01g67870 12001.m12891 protein ceramide glucosyltransferase, putative, expressed seq=cds; coord=8:163368913..163375102:-1; parent_gene=GRMZM2G061419	6.00339	3.25908	4.62621	3.80085
GRMZM2G108225	GRMZM2G108225_T01	11.8.8	lipid metabolism.exotics (steroids, squalene etc).squalene synthase	highly similar to ( 560) AT4G34640 | Symbols: SQS1, ERG9 | SQS1 (SQUALENE SYNTHASE 1); farnesyl-diphosphate farnesyltransferase | chr4:16538489-16541655 FORWARDhighly similar to ( 679) loc_os03g59040 12003.m101539 protein squalene synthetase, putative, expressed seq=cds; coord=5:3666812..3677715:-1; parent_gene=GRMZM2G108225	5.61029	3.71018	4.2989	3.56683
GRMZM2G064701	GRMZM2G064701_T01	11.2.4	lipid metabolism.FA desaturation.omega 6 desaturase	highly similar to ( 536) AT3G12120 | Symbols: FAD2 | FAD2 (FATTY ACID DESATURASE 2); delta12-fatty acid dehydrogenase/ omega-6 fatty acid desaturase | chr3:3860592-3861743 REVERSEhighly similar to ( 554) FD6E2_SOYBN Omega-6 fatty acid desaturase, endoplasmic reticulum isozyme 2 (EC 1.14.19.-) - Glycine max (Soybean)highly similar to ( 656) loc_os02g48560 12002.m100054 protein omega-6 fatty acid d…	5.19106	4.11801	4.19278	3.91341
AC197672.3	AC197672.3_FGT002	11.1.1	lipid metabolism.FA synthesis and FA elongation.Acetyl CoA Carboxylation	nearly identical (3005) AT1G36160 | Symbols: ACC1, AT-ACC1, EMB22, GK, PAS3 | ACC1 (ACETYL-COENZYME A CARBOXYLASE 1); acetyl-CoA carboxylase | chr1:13534196-13543773 FORWARDmoderately similar to ( 226) MCCA_ORYSA Methylcrotonoyl-CoA carboxylase subunit alpha, mitochondrial precursor (EC 6.4.1.4) (3-methylcrotonyl-CoA carboxylase 1) (MCCase subunit alpha) (3-methylcrotonyl-CoA:carbon dioxide ligas…	5.47102	3.50746	3.93682	3.13002
GRMZM2G016774	GRMZM2G016774_T01	11.1.8	lipid metabolism.FA synthesis and FA elongation.acyl coa ligase	moderately similar to ( 382) AT3G23790 | Symbols: | AMP-binding protein, putative | chr3:8575268-8581001 FORWARDweakly similar to ( 117) 4CL2_TOBAC 4-coumarate--CoA ligase 2 (EC 6.2.1.12) (4CL 2) (4-coumaroyl-CoA synthase 2) - Nicotiana tabacum (Common tobacco)moderately similar to ( 489) loc_os03g62850 12003.m35526 protein acyl-CoA synthetase-like protein, putative, expressed seq=cds; coord=1:29…	4.53996	2.4821	3.16379	1.75205
GRMZM2G024482	GRMZM2G024482_T01	11.1.5	lipid metabolism.FA synthesis and FA elongation.beta hydroxyacyl ACP dehydratase	moderately similar to ( 239) AT2G22230 | Symbols: | beta-hydroxyacyl-ACP dehydratase, putative | chr2:9450042-9451427 FORWARDmoderately similar to ( 256) loc_os08g12840 12008.m05411 protein 3-hydroxyacyl-[acyl-carrier protein] dehydratase/ catalytic, putative, expressed seq=cds; coord=4:26128843..26131595:1; parent_gene=GRMZM2G024482	4.92359	3.72677	4.45435	3.61143
GRMZM2G168304	GRMZM2G168304_T01	11.1.10	lipid metabolism.FA synthesis and FA elongation.beta ketoacyl CoA synthase	highly similar to ( 555) AT1G68530 | Symbols: CUT1, POP1, CER6, G2, KCS6 | KCS6 (3-KETOACYL-COA SYNTHASE 6); catalytic/ transferase, transferring acyl groups other than amino-acyl groups | chr1:25713600-25714733 REVERSEhighly similar to ( 794) loc_os06g14810 12006.m06196 protein 3-ketoacyl-CoA synthase, putative, expressed seq=cds; coord=6:117452361..117454400:1; parent_gene=GRMZM2G168304	3.45165	0.826964	3.42703	0.3637
GRMZM2G409312	GRMZM2G409312_T01	11.1.10	lipid metabolism.FA synthesis and FA elongation.beta ketoacyl CoA synthase	moderately similar to ( 463) AT1G68530 | Symbols: CUT1, POP1, CER6, G2, KCS6 | KCS6 (3-KETOACYL-COA SYNTHASE 6); catalytic/ transferase, transferring acyl groups other than amino-acyl groups | chr1:25713600-25714733 REVERSEhighly similar to ( 704) loc_os01g34560 12001.m09761 protein 3-ketoacyl-CoA synthase, putative, expressed seq=cds; coord=3:228448299..228450147:-1; parent_gene=GRMZM2G409312	7.07022	5.66923	6.6181	5.59299
GRMZM2G167438	GRMZM2G167438_T01	11.1.10	lipid metabolism.FA synthesis and FA elongation.beta ketoacyl CoA synthase	moderately similar to ( 461) AT2G28630 | Symbols: KCS12 | KCS12 (3-KETOACYL-COA SYNTHASE 12); acyltransferase/ catalytic/ transferase, transferring acyl groups other than amino-acyl groups | chr2:12275719-12277149 REVERSEhighly similar to ( 723) loc_os10g33370 12010.m06165 protein acyltransferase, putative, expressed seq=cds; coord=1:232741382..232745035:-1; parent_gene=GRMZM2G167438	4.11835	0.641409	-0.053978	-1.28129
GRMZM2G079256	GRMZM2G079256_T01	11.1.6	lipid metabolism.FA synthesis and FA elongation.enoyl ACP reductase	moderately similar to ( 360) AT2G05990 | Symbols: MOD1, ENR1 | MOD1 (MOSAIC DEATH 1); enoyl-[acyl-carrier-protein] reductase (NADH)/ enoyl-[acyl-carrier-protein] reductase/ oxidoreductase | chr2:2322876-2324867 FORWARDmoderately similar to ( 359) FABI_BRANA Enoyl-[acyl-carrier-protein] reductase [NADH], chloroplast precursor (EC 1.3.1.9) (NADH-dependent enoyl-ACP reductase) - Brassica napus (Rape…	5.85952	2.78386	3.5739	2.84909
GRMZM2G070422	GRMZM2G070422_T01	11.1.6	lipid metabolism.FA synthesis and FA elongation.enoyl ACP reductase	moderately similar to ( 462) AT2G05990 | Symbols: MOD1, ENR1 | MOD1 (MOSAIC DEATH 1); enoyl-[acyl-carrier-protein] reductase (NADH)/ enoyl-[acyl-carrier-protein] reductase/ oxidoreductase | chr2:2322876-2324867 FORWARDmoderately similar to ( 464) FABI_BRANA Enoyl-[acyl-carrier-protein] reductase [NADH], chloroplast precursor (EC 1.3.1.9) (NADH-dependent enoyl-ACP reductase) - Brassica napus (Rape…	6.51262	4.74547	5.0627	4.67055
GRMZM2G135498	GRMZM2G135498_T01	11.1.3	lipid metabolism.FA synthesis and FA elongation.ketoacyl ACP synthase	highly similar to ( 728) AT5G46290 | Symbols: KAS I | KAS I (3-KETOACYL-ACYL CARRIER PROTEIN SYNTHASE I); catalytic/ fatty-acid synthase | chr5:18774439-18776629 REVERSEhighly similar to ( 749) KASC1_HORVU 3-oxoacyl-[acyl-carrier-protein] synthase I, chloroplast precursor (EC 2.3.1.41) (Beta-ketoacyl-ACP synthase I) (KAS I) - Hordeum vulgare (Barley)highly similar to ( 804) loc_os06g09630 12006.m…	4.96025	3.75889	4.43839	3.68381
GRMZM2G012863	GRMZM2G012863_T02	11.1.3	lipid metabolism.FA synthesis and FA elongation.ketoacyl ACP synthase	highly similar to ( 721) AT5G46290 | Symbols: KAS I | KAS I (3-KETOACYL-ACYL CARRIER PROTEIN SYNTHASE I); catalytic/ fatty-acid synthase | chr5:18774439-18776629 REVERSEhighly similar to ( 742) KASC1_HORVU 3-oxoacyl-[acyl-carrier-protein] synthase I, chloroplast precursor (EC 2.3.1.41) (Beta-ketoacyl-ACP synthase I) (KAS I) - Hordeum vulgare (Barley)highly similar to ( 796) loc_os06g09630 12006.m…	5.32676	4.20661	4.41697	4.1782
AC233887.1	AC233887.1_FGT006	11.10.2	lipid metabolism.glycolipid synthesis.DGDG synthase	highly similar to ( 926) AT3G11670 | Symbols: DGD1 | DGD1 (DIGALACTOSYL DIACYLGLYCEROL DEFICIENT 1); UDP-galactosyltransferase/ galactolipid galactosyltransferase/ transferase, transferring glycosyl groups | chr3:3681679-3684495 REVERSEhighly similar to ( 998) DGDG1_LOTJA Digalactosyldiacylglycerol synthase 1, chloroplast precursor (EC 2.4.1.241) - Lotus japonicusnearly identical (1246) loc_os04g…	3.56459	1.02312	3.39186	1.2159
GRMZM2G160452	GRMZM2G160452_T01	11.10.2	lipid metabolism.glycolipid synthesis.DGDG synthase	highly similar to ( 623) AT4G00550 | Symbols: DGD2 | DGD2; UDP-galactosyltransferase/ UDP-glycosyltransferase/ digalactosyldiacylglycerol synthase/ transferase, transferring glycosyl groups | chr4:238154-240019 REVERSEhighly similar to ( 629) DGDG2_SOYBN Digalactosyldiacylglycerol synthase 2, chloroplast (EC 2.4.1.241) - Glycine max (Soybean)highly similar to ( 867) loc_os03g16140 12003.m35150 pr…	5.36252	4.10845	4.60898	3.7218
GRMZM2G053322	GRMZM2G053322_T01	11.10.3	lipid metabolism.glycolipid synthesis.UDP-sulfoquinovose synthase	highly similar to ( 702) AT4G33030 | Symbols: SQD1 | SQD1; UDPsulfoquinovose synthase/ sulfotransferase | chr4:15936051-15937566 FORWARDhighly similar to ( 700) SQD1_SPIOL UDP-sulfoquinovose synthase, chloroplast precursor (EC 3.13.1.1) (Sulfite:UDP-glucose sulfotransferase) (Sulfolipid biosynthesis protein) (SoSQD1) - Spinacia oleracea (Spinach)highly similar to ( 828) loc_os05g32140 12005.m0744…	4.98243	3.95937	4.22055	3.647
GRMZM2G120938	GRMZM2G120938_T01	11.9.4.13	lipid metabolism.lipid degradation.beta-oxidation.acyl CoA reductase	moderately similar to ( 292) AT5G22500 | Symbols: FAR1 | FAR1 (FATTY ACID REDUCTASE 1); fatty acyl-CoA reductase (alcohol-forming)/ oxidoreductase, acting on the CH-CH group of donors | chr5:7470541-7473916 FORWARDmoderately similar to ( 498) loc_os08g20200 12008.m06087 protein male sterility protein 2, putative, expressed seq=cds; coord=4:207530831..207533960:-1; parent_gene=GRMZM2G120938	4.3429	-9.96578	-3.22377	-9.96578
GRMZM2G080521	GRMZM2G080521_T01	11.9.3.2	lipid metabolism.lipid degradation.lysophospholipases.carboxylesterase	moderately similar to ( 379) AT5G20060 | Symbols: | phospholipase/carboxylesterase family protein | chr5:6776800-6779447 FORWARDmoderately similar to ( 467) loc_os01g07960 12001.m42883 protein acyl-protein thioesterase 2, putative, expressed seq=cds; coord=8:17877786..17890803:-1; parent_gene=GRMZM2G080521	4.68639	-0.154291	1.77126	0.604837
GRMZM2G038934	GRMZM2G038934_T01	11.9.3.3	lipid metabolism.lipid degradation.lysophospholipases.glycerophosphodiester phosphodiesterase	weakly similar to ( 167) AT4G26690 | Symbols: SHV3, MRH5, GPDL2 | SHV3 (SHAVEN 3); glycerophosphodiester phosphodiesterase/ kinase | chr4:13456793-13459890 REVERSEmoderately similar to ( 268) loc_os04g39610 12004.m35158 protein glycerophosphoryl diester phosphodiesterase family protein, putative, expressed seq=cds; coord=10:124733499..124735461:-1; parent_gene=GRMZM2G038934	3.972	-9.96578	0.105785	-9.96578
GRMZM2G021482	GRMZM2G021482_T01	11.9.3.3	lipid metabolism.lipid degradation.lysophospholipases.glycerophosphodiester phosphodiesterase	moderately similar to ( 207) AT4G26690 | Symbols: SHV3, MRH5, GPDL2 | SHV3 (SHAVEN 3); glycerophosphodiester phosphodiesterase/ kinase | chr4:13456793-13459890 REVERSEmoderately similar to ( 342) loc_os04g39610 12004.m35158 protein glycerophosphoryl diester phosphodiesterase family protein, putative, expressed seq=cds; coord=10:124731725..124733363:-1; parent_gene=GRMZM2G021482	4.45477	-9.96578	1.16324	-9.96578
GRMZM2G018416	GRMZM2G018416_T01	11.9.3.3	lipid metabolism.lipid degradation.lysophospholipases.glycerophosphodiester phosphodiesterase	highly similar to ( 696) AT4G26690 | Symbols: SHV3, MRH5, GPDL2 | SHV3 (SHAVEN 3); glycerophosphodiester phosphodiesterase/ kinase | chr4:13456793-13459890 REVERSEnearly identical (1097) loc_os02g37590 12002.m08847 protein glycerophosphoryl diester phosphodiesterase family protein, putative, expressed seq=cds; coord=4:127851768..127857102:1; parent_gene=GRMZM2G018416	5.76673	4.30903	4.94194	4.06461
GRMZM2G312438	GRMZM2G312438_T02	11.9.3.1	lipid metabolism.lipid degradation.lysophospholipases.phospholipase D	highly similar to ( 806) AT4G11830 | Symbols: PLDGAMMA2 | PLDGAMMA2; phospholipase D | chr4:7115985-7119683 REVERSEhighly similar to ( 524) PLDA1_RICCO Phospholipase D alpha 1 precursor (EC 3.1.4.4) (PLD 1) (Choline phosphatase 1) (Phosphatidylcholine-hydrolyzing phospholipase D 1) - Ricinus communis (Castor bean)highly similar to ( 613) loc_os03g02740 12003.m05814 protein phospholipase D beta 1,…	4.4663	2.76329	3.57409	2.99885
GRMZM2G111319	GRMZM2G111319_T01	11.3.2	lipid metabolism.Phospholipid synthesis.choline kinase	very weakly similar to (82.8) AT1G74320 | Symbols: | choline kinase, putative | chr1:27941192-27942903 FORWARDweakly similar to ( 154) loc_os01g08760 12001.m07501 protein choline/ethanolamine kinase, putative, expressed seq=cds; coord=4:236958349..236961455:1; parent_gene=GRMZM2G111319	4.18956	0.871978	2.52451	1.53424
GRMZM2G079805	GRMZM2G079805_T01	11.3.7	lipid metabolism.Phospholipid synthesis.cyclopropane-fatty-acyl-phospholipid synthase	highly similar to ( 979) AT3G23530 | Symbols: | cyclopropane fatty acid synthase, putative / CPA-FA synthase, putative | chr3:8437472-8442597 FORWARDhighly similar to ( 969) loc_os12g16650 12012.m073808 protein cyclopropane fatty acid synthase, putative, expressed seq=cds; coord=1:216152859..216163070:1; parent_gene=GRMZM2G079805	2.72215	-9.96578	-2.72903	-9.96578
GRMZM2G412611	GRMZM2G412611_T01	2.2.2.3	major CHO metabolism.degradation.starch.glucan water dikinase	nearly identical (1732) AT1G10760 | Symbols: SEX1, SOP1, SOP, GWD1, GWD | SEX1 (STARCH EXCESS 1); alpha-glucan, water dikinase | chr1:3581210-3590043 REVERSEnearly identical (1877) GWD1_SOLTU Alpha-glucan water dikinase, chloroplast precursor (EC 2.7.9.4) (EC 2.7.13.3) (Starch-related R1 protein) - Solanum tuberosum (Potato)nearly identical (2067) loc_os06g30310 12006.m07575 protein alpha-glucan …	5.24004	4.1635	4.86191	4.01675
GRMZM2G074158	GRMZM2G074158_T01	2.2.2.2	major CHO metabolism.degradation.starch.starch phosphorylase	nearly identical (1326) AT3G29320 | Symbols: | glucan phosphorylase, putative | chr3:11252871-11257587 FORWARDnearly identical (1356) PHSL_IPOBA Alpha-1,4 glucan phosphorylase L isozyme, chloroplast precursor (EC 2.4.1.1) (Starch phosphorylase L) - Ipomoea batatas (Sweet potato) (Batate)nearly identical (1427) loc_os03g55090 12003.m10424 protein alpha-1,4 glucan phosphorylase, L isozyme, chloropl…	5.75711	3.14524	4.44931	2.16741
GRMZM2G103843	GRMZM2G103843_T01	2.2.1.1	major CHO metabolism.degradation.sucrose.fructokinase	moderately similar to ( 470) AT1G69200 | Symbols: | kinase | chr1:26016018-26018365 FORWARDweakly similar to ( 171) SCRK1_ORYSA Fructokinase-1 (EC 2.7.1.4) (Fructokinase I) (OsFKI) - Oryza sativa (Rice)highly similar to ( 731) loc_os03g40550 12003.m09133 protein protein kinase, putative, expressed seq=cds; coord=1:249317865..249324740:1; parent_gene=GRMZM2G103843	3.79517	2.11441	2.73524	2.23039
GRMZM2G466780	GRMZM2G466780_T01	2.2.1.1	major CHO metabolism.degradation.sucrose.fructokinase	highly similar to ( 542) AT3G54090 | Symbols: | pfkB-type carbohydrate kinase family protein | chr3:20028145-20029835 FORWARDweakly similar to ( 165) SCRK_SOLTU Fructokinase (EC 2.7.1.4) - Solanum tuberosum (Potato)highly similar to ( 824) loc_os01g63220 12001.m43514 protein protein kinase, putative, expressed seq=cds; coord=3:179068822..179073799:-1; parent_gene=GRMZM2G466780	3.89451	1.20864	2.13681	0.845375
GRMZM2G152908	GRMZM2G152908_T01	2.2.1.5	major CHO metabolism.degradation.sucrose.Susy	nearly identical (1233) AT3G43190 | Symbols: SUS4, ATSUS4 | SUS4; UDP-glycosyltransferase/ sucrose synthase/ transferase, transferring glycosyl groups | chr3:15179204-15182577 REVERSEnearly identical (1661) SUS2_MAIZE Sucrose synthase 2 (EC 2.4.1.13) (Sucrose-UDP glucosyltransferase 2) - Zea mays (Maize)nearly identical (1587) loc_os03g28330 12003.m34880 protein sucrose synthase 2, putative, expr…	8.25308	4.00799	4.75318	3.9218
GRMZM2G144002	GRMZM2G144002_T01	2.1.2.1	major CHO metabolism.synthesis.starch.AGPase	highly similar to ( 640) AT1G27680 | Symbols: APL2 | APL2 (ADPGLC-PPASE LARGE SUBUNIT); glucose-1-phosphate adenylyltransferase | chr1:9631630-9634450 FORWARDhighly similar to ( 617) GLGL1_BETVU Glucose-1-phosphate adenylyltransferase large subunit, chloroplast precursor (EC 2.7.7.27) (ADP-glucose synthase) (ADP-glucose pyrophosphorylase) (AGPase S) (Alpha-D-glucose-1-phosphate adenyl transferase…	4.02108	-1.09064	1.36926	-0.205976
GRMZM2G150796	GRMZM2G150796_T01	2.1.2.4	major CHO metabolism.synthesis.starch.debranching	nearly identical (1095) AT4G09020 | Symbols: ATISA3, ISA3 | ISA3 (ISOAMYLASE 3); alpha-amylase/ isoamylase | chr4:5784099-5788839 FORWARDhighly similar to ( 750) loc_os09g29404 12009.m06091 protein glycogen operon protein glgX, putative, expressed seq=cds; coord=7:129101505..129113096:-1; parent_gene=GRMZM2G150796	4.35493	2.29776	3.03776	2.78445
GRMZM2G138060	GRMZM2G138060_T01	2.1.2.4	major CHO metabolism.synthesis.starch.debranching	nearly identical (1117) AT2G39930 | Symbols: ISA1, ATISA1 | ISA1 (ISOAMYLASE 1); alpha-amylase/ isoamylase | chr2:16666078-16672183 FORWARDnearly identical (1368) loc_os08g40930 12008.m08072 protein isoamylase, putative, expressed seq=cds; coord=4:41369510..41378299:1; parent_gene=GRMZM2G138060	3.56282	0.82167	1.76699	0.554326
GRMZM2G073054	GRMZM2G073054_T01	2.1.2.3	major CHO metabolism.synthesis.starch.starch branching	nearly identical (1269) AT5G03650 | Symbols: SBE2.2 | SBE2.2 (starch branching enzyme 2.2); 1,4-alpha-glucan branching enzyme | chr5:931924-937470 FORWARDnearly identical (1303) GLGB_MAIZE 1,4-alpha-glucan branching enzyme IIB, chloroplast precursor (EC 2.4.1.18) (Starch branching enzyme IIB) (Q-enzyme) - Zea mays (Maize)nearly identical (1313) loc_os02g32660 12002.m33706 protein 1,4-alpha-glucan…	5.90942	2.4091	4.03273	1.96034
GRMZM2G088753	GRMZM2G088753_T01	2.1.2.3	major CHO metabolism.synthesis.starch.starch branching	highly similar to ( 797) AT5G03650 | Symbols: SBE2.2 | SBE2.2 (starch branching enzyme 2.2); 1,4-alpha-glucan branching enzyme | chr5:931924-937470 FORWARDnearly identical (1352) GLGB_ORYSA 1,4-alpha-glucan branching enzyme, chloroplast precursor (EC 2.4.1.18) (Starch branching enzyme) (Q-enzyme) - Oryza sativa (Rice)nearly identical (1352) loc_os06g51084 12006.m091801 protein 1,4-alpha-glucan br…	5.66552	1.89773	2.8596	2.34629
GRMZM2G044744	GRMZM2G044744_T01	2.1.2.2	major CHO metabolism.synthesis.starch.starch synthase	highly similar to ( 990) AT4G18240 | Symbols: ATSS4, SSIV, SS4 | ATSS4; transferase, transferring glycosyl groups | chr4:10082221-10087044 FORWARDmoderately similar to ( 368) SSY3_SOLTU Soluble starch synthase 3, chloroplast precursor (EC 2.4.1.21) (SS III) (Soluble starch synthase III) - Solanum tuberosum (Potato)nearly identical (1358) loc_os05g45720 12005.m083787 protein glycogen synthase, put…	3.2599	1.32611	2.72489	1.46602
GRMZM2G129451	GRMZM2G129451_T02	2.1.2.2	major CHO metabolism.synthesis.starch.starch synthase	highly similar to ( 823) AT5G24300 | Symbols: SSI1, SSI, ATSS1 | SSI1 (SUPPRESSOR OF SALICYLIC ACID INSENSITIVITY 1); starch synthase/ transferase, transferring glycosyl groups | chr5:8266934-8270860 FORWARDnearly identical (1046) SSY1_WHEAT Starch synthase 1, chloroplast precursor (EC 2.4.1.21) (SS I) (Starch synthase I-2) (SS I-2) - Triticum aestivum (Wheat)nearly identical (1053) loc_os06g0656…	5.57822	2.77741	4.58786	3.3904
GRMZM2G105791	GRMZM2G105791_T02	2.1.2.2	major CHO metabolism.synthesis.starch.starch synthase	highly similar to ( 821) AT3G01180 | Symbols: AtSS2 | AtSS2 (starch synthase 2); transferase, transferring glycosyl groups | chr3:62456-65678 REVERSEhighly similar to ( 961) SSY22_ORYSA Soluble starch synthase 2-2, chloroplast precursor (EC 2.4.1.21) (Soluble starch synthase II-2) - Oryza sativa (Rice)highly similar to ( 961) loc_os02g51070 12002.m10141 protein soluble starch synthase 2-2, chloro…	3.16025	0.584905	1.65248	1.20653
GRMZM2G141399	GRMZM2G141399_T01	2.1.2.2	major CHO metabolism.synthesis.starch.starch synthase	nearly identical (1127) AT1G11720 | Symbols: ATSS3 | ATSS3 (starch synthase 3); starch synthase/ transferase, transferring glycosyl groups | chr1:3952511-3956840 FORWARDnearly identical (1156) SSY3_SOLTU Soluble starch synthase 3, chloroplast precursor (EC 2.4.1.21) (SS III) (Soluble starch synthase III) - Solanum tuberosum (Potato)nearly identical (1490) loc_os08g09230 12008.m05058 protein starc…	4.81823	3.12725	3.83868	2.55865
GRMZM2G022318	GRMZM2G022318_T01	15.2	metal handling.binding, chelation and storage	weakly similar to ( 120) AT3G06130 | Symbols: | heavy-metal-associated domain-containing protein | chr3:1853048-1854673 REVERSEweakly similar to ( 151) loc_os12g05040 12012.m073762 protein metal ion binding protein, putative, expressed seq=cds; coord=10:4611631..4615022:1; parent_gene=GRMZM2G022318	4.95869	0.464178	1.76057	0.0492773
GRMZM2G055999	GRMZM2G055999_T01	15.2	metal handling.binding, chelation and storage	weakly similar to ( 111) AT1G23000 | Symbols: | heavy-metal-associated domain-containing protein | chr1:8143614-8144865 FORWARDweakly similar to ( 156) loc_os01g03490 12001.m06987 protein heavy metal-associated domain containing protein, expressed seq=cds; coord=3:24855119..24857726:-1; parent_gene=GRMZM2G055999	5.18537	-0.840126	0.619765	-1.95547
AC190909.3	AC190909.3_FGT004	3.6	minor CHO metabolism.callose	moderately similar to ( 477) AT1G05570 | Symbols: CALS1, GSL06, ATGSL6, ATGSL06, GSL6 | CALS1 (CALLOSE SYNTHASE 1); 1,3-beta-glucan synthase/ transferase, transferring glycosyl groups | chr1:1647880-1658677 REVERSEhighly similar to ( 655) loc_os06g51270 12006.m09650 protein CALS1, putative, expressed seq=cds; coord=5:64335786..64339361:-1; parent_gene=AC190909.3_FG004	6.462	3.71628	4.45523	3.21529
GRMZM2G465764	GRMZM2G465764_T01	3.6	minor CHO metabolism.callose	highly similar to ( 915) AT1G06490 | Symbols: ATGSL07, gsl07, atgsl7 | ATGSL07 (glucan synthase-like 7); 1,3-beta-glucan synthase/ transferase, transferring glycosyl groups | chr1:1978762-1989046 FORWARDhighly similar to ( 961) loc_os01g34890 12001.m09793 protein ATGSL07, putative seq=cds; coord=3:228601973..228627205:-1; parent_gene=GRMZM2G465764	4.43584	2.55018	2.98408	2.38904
GRMZM2G430680	GRMZM2G430680_T01	3.6	minor CHO metabolism.callose	nearly identical (2155) AT5G13000 | Symbols: ATGSL12, gsl12 | ATGSL12 (glucan synthase-like 12); 1,3-beta-glucan synthase/ transferase, transferring glycosyl groups | chr5:4110445-4121202 REVERSEnearly identical (2070) loc_os03g03610 12003.m34995 protein CALS1, putative, expressed seq=cds; coord=6:82170167..82186957:1; parent_gene=GRMZM2G430680	5.89431	2.38595	3.05504	1.7874
GRMZM2G059212	GRMZM2G059212_T01	3.6	minor CHO metabolism.callose	nearly identical (1157) AT5G13000 | Symbols: ATGSL12, gsl12 | ATGSL12 (glucan synthase-like 12); 1,3-beta-glucan synthase/ transferase, transferring glycosyl groups | chr5:4110445-4121202 REVERSEnearly identical (1309) loc_os06g51270 12006.m09650 protein CALS1, putative, expressed seq=cds; coord=5:64289757..64294087:-1; parent_gene=GRMZM2G059212	6.97147	4.27818	4.8159	3.94176
GRMZM2G098900	GRMZM2G098900_T01	3.8.1	minor CHO metabolism.galactose.galactokinases	nearly identical (1370) AT4G16130 | Symbols: ARA1, ISA1, ATISA1 | ARA1 (ARABINOSE KINASE); ATP binding / L-arabinokinase/ galactokinase | chr4:9120875-9127656 FORWARDnearly identical (1615) loc_os06g48940 12006.m09420 protein ARA1, putative, expressed seq=cds; coord=5:57372698..57381564:1; parent_gene=GRMZM2G098900	4.26579	2.90275	3.42064	2.66836
GRMZM2G010768	GRMZM2G010768_T01	3.4.3	minor CHO metabolism.myo-inositol.InsP Synthases	moderately similar to ( 311) AT2G22240 | Symbols: ATMIPS2, MIPS2 | MIPS2 (MYO-INOSITOL-1-PHOSTPATE SYNTHASE 2); binding / catalytic/ inositol-3-phosphate synthase | chr2:9451901-9453375 REVERSEmoderately similar to ( 324) INO1_MAIZE Inositol-3-phosphate synthase (EC 5.5.1.4) (Myo-inositol-1-phosphate synthase) (MI-1-P synthase) (IPS) - Zea mays (Maize)moderately similar to ( 318) loc_os03g09250 1…	5.0326	2.82579	3.28568	2.21295
GRMZM2G056629	GRMZM2G056629_T01	3.5	minor CHO metabolism.others	moderately similar to ( 360) AT5G15140 | Symbols: | aldose 1-epimerase family protein | chr5:4908686-4910670 FORWARDhighly similar to ( 575) loc_os02g36600 12002.m08747 protein aldose 1-epimerase precursor, putative, expressed seq=cds; coord=5:176347442..176349538:1; parent_gene=GRMZM2G056629	4.38007	2.36139	3.711	2.24605
GRMZM2G003354	GRMZM2G003354_T01	3.5	minor CHO metabolism.others	moderately similar to ( 462) AT3G61610 | Symbols: | aldose 1-epimerase family protein | chr3:22799480-22801029 FORWARDhighly similar to ( 575) loc_os01g46950 12001.m10892 protein apospory-associated protein C, putative, expressed seq=cds; coord=3:212244791..212249518:-1; parent_gene=GRMZM2G003354	5.49166	2.92789	3.93509	1.92621
GRMZM2G470292	GRMZM2G470292_T01	26.13	misc.acid and other phosphatases	moderately similar to ( 426) AT1G30470 | Symbols: | SIT4 phosphatase-associated family protein | chr1:10779423-10786415 FORWARDhighly similar to ( 561) loc_os05g51490 12005.m28070 protein SAPS domain family member 2, putative, expressed seq=cds; coord=8:139877750..139888332:1; parent_gene=GRMZM2G470292	5.52373	3.8925	4.19356	3.90756
GRMZM2G046459	GRMZM2G046459_T01	26.4	misc.beta 1,3 glucan hydrolases	moderately similar to ( 492) AT2G05790 | Symbols: | glycosyl hydrolase family 17 protein | chr2:2199450-2201293 FORWARDmoderately similar to ( 277) E13B_WHEAT Glucan endo-1,3-beta-glucosidase precursor (EC 3.2.1.39) ((1->3)-beta-glucan endohydrolase) ((1->3)-beta-glucanase) (Beta-1,3-endoglucanase) - Triticum aestivum (Wheat)highly similar to ( 701) loc_os02g53200 12002.m10349 protein glucan endo…	5.37776	3.63661	5.75729	4.14576
GRMZM2G030850	GRMZM2G030850_T01	26.4	misc.beta 1,3 glucan hydrolases	moderately similar to ( 349) AT1G32860 | Symbols: | glycosyl hydrolase family 17 protein | chr1:11907308-11908803 REVERSEmoderately similar to ( 241) E13B_WHEAT Glucan endo-1,3-beta-glucosidase precursor (EC 3.2.1.39) ((1->3)-beta-glucan endohydrolase) ((1->3)-beta-glucanase) (Beta-1,3-endoglucanase) - Triticum aestivum (Wheat)highly similar to ( 583) loc_os10g07290 12010.m04116 protein glucan en…	3.04674	-9.96578	-1.27014	-9.96578
GRMZM2G005082	GRMZM2G005082_T02	26.4	misc.beta 1,3 glucan hydrolases	highly similar to ( 651) AT5G56590 | Symbols: | glycosyl hydrolase family 17 protein | chr5:22907521-22909436 FORWARDmoderately similar to ( 307) E13B_WHEAT Glucan endo-1,3-beta-glucosidase precursor (EC 3.2.1.39) ((1->3)-beta-glucan endohydrolase) ((1->3)-beta-glucanase) (Beta-1,3-endoglucanase) - Triticum aestivum (Wheat)highly similar to ( 877) loc_os01g53750 12001.m11541 protein glucan endo-1…	5.84682	0.00133848	2.08014	0.792888
GRMZM2G125241	GRMZM2G125241_T01	26.4	misc.beta 1,3 glucan hydrolases	very weakly similar to (90.1) AT1G69295 | Symbols: PDCB4 | PDCB4 (PLASMODESMATA CALLOSE-BINDING PROTEIN 4); callose binding / polysaccharide binding | chr1:26050492-26051843 REVERSEweakly similar to ( 132) loc_os03g30830 12003.m08340 protein glucan endo-1,3-beta-glucosidase 4 precursor, putative, expressed seq=cds; coord=1:73966091..73968225:-1; parent_gene=GRMZM2G125241	3.54383	-1.25126	0.401275	-0.366602
GRMZM2G154936	GRMZM2G154936_T01	26.4	misc.beta 1,3 glucan hydrolases	very weakly similar to (89.7) AT1G69295 | Symbols: PDCB4 | PDCB4 (PLASMODESMATA CALLOSE-BINDING PROTEIN 4); callose binding / polysaccharide binding | chr1:26050492-26051843 REVERSEweakly similar to ( 121) loc_os05g43690 12005.m08495 protein GPI-anchored protein, putative, expressed seq=cds; coord=8:122751582..122753805:1; parent_gene=GRMZM2G154936	4.35044	-0.65374	0.735762	-2.35404
GRMZM5G824920	GRMZM5G824920_T01	26.4.1	misc.beta 1,3 glucan hydrolases.glucan endo-1,3-beta-glucosidase	highly similar to ( 633) AT2G01630 | Symbols: | glycosyl hydrolase family 17 protein / beta-1,3-glucanase, putative | chr2:279564-281955 REVERSEmoderately similar to ( 256) E13B_WHEAT Glucan endo-1,3-beta-glucosidase precursor (EC 3.2.1.39) ((1->3)-beta-glucan endohydrolase) ((1->3)-beta-glucanase) (Beta-1,3-endoglucanase) - Triticum aestivum (Wheat)highly similar to ( 876) loc_os03g12140 12003.m…	4.02329	-9.96578	-3.34543	-9.96578
GRMZM5G858249	GRMZM5G858249_T01	26.4.1	misc.beta 1,3 glucan hydrolases.glucan endo-1,3-beta-glucosidase	moderately similar to ( 370) AT4G34480 | Symbols: | catalytic/ cation binding / hydrolase, hydrolyzing O-glycosyl compounds | chr4:16481147-16483988 REVERSEmoderately similar to ( 259) E13B_WHEAT Glucan endo-1,3-beta-glucosidase precursor (EC 3.2.1.39) ((1->3)-beta-glucan endohydrolase) ((1->3)-beta-glucanase) (Beta-1,3-endoglucanase) - Triticum aestivum (Wheat)highly similar to ( 517) loc_os03g4…	5.68154	1.88777	2.83309	1.69843
GRMZM2G135839	GRMZM2G135839_T01	26.27	misc.calcineurin-like phosphoesterase family protein	nearly identical (1496) AT4G23000 | Symbols: | hydrolase/ protein serine/threonine phosphatase | chr4:12055241-12060028 FORWARDnearly identical (1916) loc_os07g01540 12007.m04634 protein hydrolase/ protein serine/threonine phosphatase, putative, expressed seq=cds; coord=7:1192171..1200800:-1; parent_gene=GRMZM2G135839	3.74994	1.50694	2.52985	0.677905
GRMZM2G143202	GRMZM2G143202_T01	26.1	misc.cytochrome P450	highly similar to ( 585) AT3G53130 | Symbols: LUT1, CYP97C1 | LUT1 (LUTEIN DEFICIENT 1); epsilon hydroxylase/ oxygen binding | chr3:19692812-19695278 FORWARDmoderately similar to ( 291) C97B2_SOYBN Cytochrome P450 97B2 (EC 1.14.-.-) - Glycine max (Soybean)highly similar to ( 656) loc_os10g39930 12010.m065331 protein cytochrome P450 97B2, putative, expressed seq=cds; coord=1:86838343..86848726:1; …	3.98127	2.18178	2.98632	1.89651
GRMZM2G010306	GRMZM2G010306_T01	26.17	misc.dynamin	nearly identical (1013) AT1G53140 | Symbols: | dynamin family protein | chr1:19799271-19802441 FORWARDnearly identical (1394) loc_os01g54420 12001.m11606 protein ATP binding protein, putative, expressed seq=cds; coord=3:197386891..197392522:-1; parent_gene=GRMZM2G010306	3.3815	-9.96578	-2.39375	-9.96578
GRMZM2G063737	GRMZM2G063737_T01	26.17	misc.dynamin	highly similar to ( 984) AT1G53140 | Symbols: | dynamin family protein | chr1:19799271-19802441 FORWARDnearly identical (1365) loc_os01g54420 12001.m11606 protein ATP binding protein, putative, expressed seq=cds; coord=8:174533512..174538657:1; parent_gene=GRMZM2G063737	4.33899	0.041897	0.878858	-1.21095
GRMZM2G029400	GRMZM2G029400_T01	26.28	misc.GDSL-motif lipase	moderately similar to ( 282) AT5G45910 | Symbols: | GDSL-motif lipase/hydrolase family protein | chr5:18620420-18622264 REVERSEweakly similar to ( 166) EST_HEVBR Esterase precursor (EC 3.1.1.-) (Early nodule-specific protein homolog) (Latex allergen Hev b 13) - Hevea brasiliensis (Para rubber tree)highly similar to ( 601) loc_os06g06290 12006.m091612 protein alpha-L-fucosidase 2 precursor, putati…	4.50053	2.39589	5.0119	2.6107
GRMZM2G074517	GRMZM2G074517_T01	26.28	misc.GDSL-motif lipase	moderately similar to ( 378) AT1G56670 | Symbols: | GDSL-motif lipase/hydrolase family protein | chr1:21241688-21243965 FORWARDmoderately similar to ( 240) EST_HEVBR Esterase precursor (EC 3.1.1.-) (Early nodule-specific protein homolog) (Latex allergen Hev b 13) - Hevea brasiliensis (Para rubber tree)highly similar to ( 597) loc_os01g22660 12001.m42994 protein alpha-L-fucosidase 2 precursor, put…	4.76088	2.90109	5.20707	3.20079
GRMZM2G033566	GRMZM2G033566_T01	26.28	misc.GDSL-motif lipase	moderately similar to ( 216) AT1G29670 | Symbols: | GDSL-motif lipase/hydrolase family protein | chr1:10375843-10377717 FORWARDweakly similar to ( 142) APG_BRANA Anter-specific proline-rich protein APG (Protein CEX) (Fragment) - Brassica napus (Rape)moderately similar to ( 456) loc_os06g36520 12006.m08188 protein anther-specific proline-rich protein APG precursor, putative, expressed seq=cds; coo…	3.19516	-9.96578	-2.0121	-9.96578
GRMZM2G112686	GRMZM2G112686_T01	26.28	misc.GDSL-motif lipase	moderately similar to ( 352) AT5G45910 | Symbols: | GDSL-motif lipase/hydrolase family protein | chr5:18620420-18622264 REVERSEweakly similar to ( 186) EST_HEVBR Esterase precursor (EC 3.1.1.-) (Early nodule-specific protein homolog) (Latex allergen Hev b 13) - Hevea brasiliensis (Para rubber tree)highly similar to ( 605) loc_os01g11710 12001.m07788 protein esterase precursor, putative, expressed…	5.35235	0.41405	3.13268	1.62064
GRMZM2G044882	GRMZM2G044882_T01	26.28	misc.GDSL-motif lipase	moderately similar to ( 413) AT3G04290 | Symbols: ATLTL1, LTL1 | LTL1 (LI-TOLERANT LIPASE 1); carboxylesterase/ hydrolase, acting on ester bonds | chr3:1133620-1136223 REVERSEweakly similar to ( 124) APG_BRANA Anter-specific proline-rich protein APG (Protein CEX) (Fragment) - Brassica napus (Rape)highly similar to ( 520) loc_os02g40440 12002.m09130 protein anther-specific proline-rich protein APG…	3.97353	-9.96578	-3.21461	-9.96578
GRMZM2G001241	GRMZM2G001241_T01	26.28	misc.GDSL-motif lipase	moderately similar to ( 493) AT3G04290 | Symbols: ATLTL1, LTL1 | LTL1 (LI-TOLERANT LIPASE 1); carboxylesterase/ hydrolase, acting on ester bonds | chr3:1133620-1136223 REVERSEweakly similar to ( 167) APG_BRANA Anter-specific proline-rich protein APG (Protein CEX) (Fragment) - Brassica napus (Rape)highly similar to ( 620) loc_os04g42860 12004.m09251 protein anther-specific proline-rich protein APG…	5.70623	-2.72582	0.627159	-1.2562
GRMZM2G073770	GRMZM2G073770_T01	26.28	misc.GDSL-motif lipase	moderately similar to ( 201) AT5G55050 | Symbols: | GDSL-motif lipase/hydrolase family protein | chr5:22337745-22339741 FORWARDweakly similar to ( 128) APG_BRANA Anter-specific proline-rich protein APG (Protein CEX) (Fragment) - Brassica napus (Rape)highly similar to ( 537) loc_os02g44860 12002.m09526 protein GSDL-motif lipase, putative, expressed seq=cds; coord=4:154260809..154264908:-1; parent_…	5.04945	2.05804	3.14552	0.888256
GRMZM2G009282	GRMZM2G009282_T01	26.3	misc.gluco-, galacto- and mannosidases	nearly identical (1265) AT1G68560 | Symbols: ATXYL1, XYL1 | XYL1 (ALPHA-XYLOSIDASE 1); alpha-N-arabinofuranosidase/ hydrolase, hydrolyzing O-glycosyl compounds / xylan 1,4-beta-xylosidase | chr1:25734435-25737897 REVERSEhighly similar to ( 832) AGLU_ORYSA Probable alpha-glucosidase Os06g0675700 precursor (EC 3.2.1.20) (Maltase) - Oryza sativa (Rice)nearly identical (1707) loc_os01g03950 12001.m07…	5.29828	2.78277	3.91957	2.94658
GRMZM2G044092	GRMZM2G044092_T01	26.3	misc.gluco-, galacto- and mannosidases	highly similar to ( 651) AT5G36890 | Symbols: BGLU42 | BGLU42 (BETA GLUCOSIDASE 42); beta-glucosidase/ catalytic/ cation binding / hydrolase, hydrolyzing O-glycosyl compounds | chr5:14541527-14546090 REVERSEmoderately similar to ( 360) BGLC_MAIZE Beta-glucosidase, chloroplast precursor (EC 3.2.1.21) (Gentiobiase) (Cellobiase) (Beta-D-glucoside glucohydrolase) - Zea mays (Maize)highly similar to (…	4.34294	2.74502	3.2517	2.13869
GRMZM2G417455	GRMZM2G417455_T01	26.3	misc.gluco-, galacto- and mannosidases	nearly identical (1232) AT4G36360 | Symbols: BGAL3 | BGAL3 (beta-galactosidase 3); beta-galactosidase/ catalytic/ cation binding / sugar binding | chr4:17176840-17181143 REVERSEnearly identical (1097) BGAL_ASPOF Beta-galactosidase precursor (EC 3.2.1.23) (Lactase) - Asparagus officinalis (Garden asparagus)nearly identical (1508) loc_os03g06940 12003.m35030 protein beta-galactosidase precursor, pu…	6.29207	3.50015	4.13737	3.02948
GRMZM2G130375	GRMZM2G130375_T03	26.3	misc.gluco-, galacto- and mannosidases	nearly identical (1215) AT3G13750 | Symbols: BGAL1 | BGAL1 (Beta galactosidase 1); beta-galactosidase/ catalytic/ cation binding / heme binding / peroxidase/ sugar binding | chr3:4511192-4515756 FORWARDnearly identical (1305) BGAL_ASPOF Beta-galactosidase precursor (EC 3.2.1.23) (Lactase) - Asparagus officinalis (Garden asparagus)nearly identical (1594) loc_os01g39830 12001.m10256 protein beta-ga…	6.228	4.00881	4.21593	3.07669
GRMZM2G038281	GRMZM2G038281_T01	26.3.2	misc.gluco-, galacto- and mannosidases.beta-galactosidase	highly similar to ( 999) AT5G63810 | Symbols: BGAL10 | BGAL10 (beta-galactosidase 10); beta-galactosidase/ catalytic/ cation binding | chr5:25537242-25541315 FORWARDhighly similar to ( 868) BGAL_ASPOF Beta-galactosidase precursor (EC 3.2.1.23) (Lactase) - Asparagus officinalis (Garden asparagus)nearly identical (1446) loc_os01g65460 12001.m42774 protein beta-galactosidase precursor, putative, exp…	6.44576	5.28567	6.83183	5.54648
GRMZM2G174675	GRMZM2G174675_T01	26.1	misc.misc2	moderately similar to ( 263) AT1G73740 | Symbols: | glycosyl transferase family 28 protein | chr1:27734451-27736008 FORWARDmoderately similar to ( 333) loc_os01g33230 12001.m09641 protein glycosyltransferase family 28 C-terminal domain containing protein, expressed seq=cds; coord=3:75495594..75503302:1; parent_gene=GRMZM2G174675	3.23939	0.591898	1.50747	0.855069
GRMZM2G161643	GRMZM2G161643_T01	26.1	misc.misc2	moderately similar to ( 253) AT3G23600 | Symbols: | dienelactone hydrolase family protein | chr3:8473833-8475655 FORWARDweakly similar to ( 153) E134_MAIZE Endo-1,3;1,4-beta-D-glucanase precursor (EC 3.2.1.-) - Zea mays (Maize)moderately similar to ( 328) loc_os05g33100 12005.m07542 protein endo-1,3;1,4-beta-D-glucanase precursor, putative, expressed seq=cds; coord=8:108168500..108173701:1; paren…	3.90495	0.508813	1.69186	0.0309023
GRMZM2G061996	GRMZM2G061996_T01	26.6	misc.O-methyl transferases	moderately similar to ( 248) AT3G12270 | Symbols: ATPRMT3, PRMT3 | PRMT3 (PROTEIN ARGININE METHYLTRANSFERASE 3); methyltransferase/ zinc ion binding | chr3:3910642-3913122 FORWARDmoderately similar to ( 439) loc_os07g44640 12007.m08685 protein protein arginine N-methyltransferase 3-like protein, putative, expressed seq=cds; coord=7:50104856..50111053:1; parent_gene=GRMZM2G061996	3.79	2.17813	2.74425	2.02884
GRMZM2G160752	GRMZM2G160752_T01	26.6	misc.O-methyl transferases	moderately similar to ( 498) AT3G20020 | Symbols: ATPRMT6, PRMT6 | PRMT6 (PROTEIN ARGININE METHYLTRANSFERASE 6); methyltransferase/ protein methyltransferase | chr3:6984055-6987945 REVERSEhighly similar to ( 660) loc_os10g34740 12010.m06301 protein protein arginine N-methyltransferase 6, putative, expressed seq=cds; coord=1:229108486..229121832:-1; parent_gene=GRMZM2G160752	4.40571	2.84934	3.05936	2.3984
GRMZM2G080542	GRMZM2G080542_T01	26.6	misc.O-methyl transferases	moderately similar to ( 488) AT1G04870 | Symbols: PRMT10, ATPRMT10 | PRMT10; [myelin basic protein]-arginine N-methyltransferase/ histone-arginine N-methyltransferase/ methyltransferase/ protein-arginine omega-N asymmetric methyltransferase/ protein-arginine omega-N monomethyltransferase | chr1:1373485-1375598 REVERSEhighly similar to ( 641) loc_os06g05090 12006.m091600 protein methyltransferase,…	5.77822	4.75932	4.71541	4.43823
GRMZM2G402584	GRMZM2G402584_T01	26.7	misc.oxidases - copper, flavone etc.	highly similar to ( 760) AT5G48450 | Symbols: sks3 | sks3 (SKU5 Similar 3); copper ion binding / oxidoreductase | chr5:19633295-19635612 REVERSEmoderately similar to ( 499) ASO_BRANA L-ascorbate oxidase homolog precursor (EC 1.10.3.3) (Ascorbase) - Brassica napus (Rape)highly similar to ( 936) loc_os01g01030 12001.m06750 protein monocopper oxidase precursor, putative, expressed seq=cds; coord=1:6…	2.30723	-2.327	-0.352535	-2.44234
GRMZM2G049693	GRMZM2G049693_T01	26.7	misc.oxidases - copper, flavone etc.	highly similar to ( 794) AT4G12420 | Symbols: SKU5 | SKU5; copper ion binding / oxidoreductase | chr4:7349941-7352868 REVERSEmoderately similar to ( 499) ASO_BRANA L-ascorbate oxidase homolog precursor (EC 1.10.3.3) (Ascorbase) - Brassica napus (Rape)nearly identical (1059) loc_os06g01490 12006.m04887 protein monocopper oxidase precursor, putative, expressed seq=cds; coord=9:28003772..28008138:1;…	5.45045	1.10936	2.36958	1.18667
GRMZM2G062390	GRMZM2G062390_T01	26.12	misc.peroxidases	moderately similar to ( 341) AT2G24800 | Symbols: | peroxidase, putative | chr2:10571255-10572570 REVERSEmoderately similar to ( 231) PER2_ARAHY Cationic peroxidase 2 precursor (EC 1.11.1.7) (PNPC2) - Arachis hypogaea (Peanut)moderately similar to ( 489) loc_os04g42100 12004.m09183 protein peroxidase 18 precursor, putative, expressed seq=cds; coord=10:127993906..128012662:-1; parent_gene=GRMZM2G0…	4.14481	2.7543	3.95825	2.36594
GRMZM2G023840	GRMZM2G023840_T01	26.12	misc.peroxidases	moderately similar to ( 476) AT5G66390 | Symbols: | peroxidase 72 (PER72) (P72) (PRXR8) | chr5:26516063-26517329 REVERSEmoderately similar to ( 301) PER2_ORYSA Peroxidase 2 precursor (EC 1.11.1.7) - Oryza sativa (Rice)highly similar to ( 575) loc_os01g36240 12001.m09920 protein peroxidase 72 precursor, putative, expressed seq=cds; coord=8:59973029..59975575:1; parent_gene=GRMZM2G023840	3.86387	1.23918	2.51062	1.31648
GRMZM2G144648	GRMZM2G144648_T01	26.12	misc.peroxidases	moderately similar to ( 232) AT2G39040 | Symbols: | peroxidase, putative | chr2:16299463-16301173 REVERSEmoderately similar to ( 228) PER1_ORYSA Peroxidase 1 precursor (EC 1.11.1.7) - Oryza sativa (Rice)moderately similar to ( 463) loc_os01g16450 12001.m08241 protein peroxidase 24 precursor, putative, expressed seq=cds; coord=3:41741731..41743930:-1; parent_gene=GRMZM2G144648	3.35195	0.619072	3.9831	0.181803
GRMZM2G126199	GRMZM2G126199_T01	26.22	misc.short chain dehydrogenase/reductase (SDR)	moderately similar to ( 343) AT4G24050 | Symbols: | short-chain dehydrogenase/reductase (SDR) family protein | chr4:12497287-12499661 FORWARDmoderately similar to ( 470) loc_os03g02460 12003.m05788 protein retinol dehydrogenase 12, putative, expressed seq=cds; coord=1:3354865..3356892:1; parent_gene=GRMZM2G126199	5.12059	1.77692	3.5607	2.62682
GRMZM2G069523	GRMZM2G069523_T01	26.22	misc.short chain dehydrogenase/reductase (SDR)	moderately similar to ( 207) AT1G52340 | Symbols: ABA2, SIS4, GIN1, SDR1, ISI4, SRE1, ATABA2, ATSDR1 | ABA2 (ABA DEFICIENT 2); alcohol dehydrogenase/ oxidoreductase/ xanthoxin dehydrogenase | chr1:19489997-19491527 REVERSEmoderately similar to ( 204) TS2_MAIZE Sex determination protein tasselseed-2 - Zea mays (Maize)moderately similar to ( 345) loc_os04g33240 12004.m08419 protein sex determinatio…	4.44363	-9.96578	-2.67558	-9.96578
GRMZM2G041694	GRMZM2G041694_T01	26.22	misc.short chain dehydrogenase/reductase (SDR)	moderately similar to ( 308) AT4G05530 | Symbols: IBR1, SDRA | IBR1 (INDOLE-3-BUTYRIC ACID RESPONSE 1); binding / catalytic/ oxidoreductase | chr4:2816462-2818074 FORWARDvery weakly similar to (99.0) GRDH_DAUCA Glucose and ribitol dehydrogenase (EC 1.1.1.-) (Carrot ABA-induced in somatic embryos 5 protein) - Daucus carota (Carrot)moderately similar to ( 366) loc_os09g04730 12009.m22042 protein de…	5.38084	3.2971	3.92364	2.40415
GRMZM2G448834	GRMZM2G448834_T01	26.2	misc.UDP glucosyl and glucoronyl transferases	highly similar to ( 628) AT5G61840 | Symbols: GUT1 | GUT1; catalytic/ glucuronoxylan glucuronosyltransferase | chr5:24839365-24841703 REVERSEhighly similar to ( 685) loc_os01g70180 12001.m150448 protein secondary cell wall-related glycosyltransferase family 47, putative, expressed seq=cds; coord=3:157084881..157088122:1; parent_gene=GRMZM2G448834	3.77106	1.72856	2.90193	1.7901
GRMZM2G018869	GRMZM2G018869_T01	26.2	misc.UDP glucosyl and glucoronyl transferases	moderately similar to ( 397) AT1G71070 | Symbols: | glycosyltransferase family 14 protein / core-2/I-branching enzyme family protein | chr1:26807440-26809152 REVERSEhighly similar to ( 589) loc_os01g03160 12001.m150409 protein xylosyltransferase 1, putative, expressed seq=cds; coord=3:25215084..25218533:-1; parent_gene=GRMZM2G018869	3.79993	1.93752	2.88182	1.66463
GRMZM2G008501	GRMZM2G008501_T01	26.2	misc.UDP glucosyl and glucoronyl transferases	moderately similar to ( 496) AT2G38650 | Symbols: GAUT7, LGT7 | GAUT7 (GALACTURONOSYLTRANSFERASE 7); polygalacturonate 4-alpha-galacturonosyltransferase/ transferase, transferring glycosyl groups | chr2:16161856-16165523 REVERSEhighly similar to ( 959) loc_os03g21250 12003.m07531 protein transferase, transferring glycosyl groups, putative, expressed seq=cds; coord=1:54463588..54469320:-1; parent_…	4.12418	2.39101	3.43948	2.25014
GRMZM2G036918	GRMZM2G036918_T01	26.2	misc.UDP glucosyl and glucoronyl transferases	moderately similar to ( 495) AT2G38650 | Symbols: GAUT7, LGT7 | GAUT7 (GALACTURONOSYLTRANSFERASE 7); polygalacturonate 4-alpha-galacturonosyltransferase/ transferase, transferring glycosyl groups | chr2:16161856-16165523 REVERSEhighly similar to ( 887) loc_os11g03160 12011.m04512 protein transferase, transferring glycosyl groups, putative, expressed seq=cds; coord=10:2794574..2800144:1; parent_ge…	3.8129	-0.879339	1.2757	-0.994679
GRMZM2G386971	GRMZM2G386971_T01	26.2	misc.UDP glucosyl and glucoronyl transferases	highly similar to ( 897) AT3G61130 | Symbols: GAUT1, LGT1 | GAUT1 (GALACTURONOSYLTRANSFERASE 1); polygalacturonate 4-alpha-galacturonosyltransferase/ transferase, transferring glycosyl groups | chr3:22622399-22625514 FORWARDnearly identical (1090) loc_os09g36190 12009.m06568 protein transferase, transferring glycosyl groups, putative, expressed seq=cds; coord=7:143009976..143014852:-1; parent_gen…	6.0259	4.41564	4.99214	3.77835
GRMZM2G338696	GRMZM2G338696_T01	9.7	mitochondrial electron transport / ATP synthesis.cytochrome c oxidase	very weakly similar to (91.3) loc_os01g42650 12001.m10529 protein cytochrome c oxidase polypeptide Vb, mitochondrial precursor, putative, expressed seq=cds; coord=8:76641842..76644964:1; parent_gene=GRMZM2G338696	4.58915	3.29826	3.54595	3.02064
GRMZM2G168762	GRMZM2G168762_T01	9.9	mitochondrial electron transport / ATP synthesis.F1-ATPase	moderately similar to ( 263) AT2G21870 | Symbols: | unknown protein | chr2:9320456-9322618 REVERSEmoderately similar to ( 366) loc_os02g03860 12002.m05735 protein mitochondrial ATP synthase precursor, putative, expressed seq=cds; coord=5:74616842..74620998:-1; parent_gene=GRMZM2G168762	7.40741	6.1787	6.55967	5.94659
GRMZM2G448142	GRMZM2G448142_T02	9.9	mitochondrial electron transport / ATP synthesis.F1-ATPase	highly similar to ( 686) ATCG00480 | Symbols: ATPB | chloroplast-encoded gene for beta subunit of ATP synthase | chrC:52660-54156 REVERSEhighly similar to ( 716) ATPB_MAIZE ATP synthase subunit beta (EC 3.6.3.14) (ATPase subunit beta) (ATP synthase F1 sector subunit beta) - Zea mays (Maize)highly similar to ( 827) loc_os06g39740 12006.m08511 protein ATP synthase beta chain, putative seq=cds; coor…	3.08505	1.21617	1.5824	0.980537
GRMZM2G107114	GRMZM2G107114_T01	9.1.1	mitochondrial electron transport / ATP synthesis.NADH-DH.complex I	moderately similar to ( 365) AT5G40770 | Symbols: ATPHB3 | ATPHB3 (PROHIBITIN 3) | chr5:16315589-16316621 REVERSEmoderately similar to ( 413) loc_os04g38900 12004.m35151 protein prohibitin, putative, expressed seq=cds; coord=10:123188947..123190511:-1; parent_gene=GRMZM2G107114	5.4062	4.12994	4.71276	3.82583
GRMZM2G037177	GRMZM2G037177_T01	9.1.1.5	mitochondrial electron transport / ATP synthesis.NADH-DH.complex I.carbonic anhydrase	moderately similar to ( 377) AT1G47260 | Symbols: APFI, GAMMA CA2 | GAMMA CA2 (GAMMA CARBONIC ANHYDRASE 2); carbonate dehydratase | chr1:17321384-17323347 REVERSEmoderately similar to ( 447) loc_os12g07220 12012.m04711 protein protein yrdA, putative, expressed seq=cds; coord=7:169836954..169839970:-1; parent_gene=GRMZM2G037177	6.81305	5.82803	6.69799	5.68933
GRMZM2G375064	GRMZM2G375064_T01	12.2.1	N-metabolism.ammonia metabolism.glutamate synthase	nearly identical (3078) AT5G53460 | Symbols: GLT1 | GLT1; glutamate synthase (NADH) | chr5:21700518-21709629 FORWARDnearly identical (3057) GLSN_MEDSA Glutamate synthase [NADH], chloroplast precursor (EC 1.4.1.14) (NADH-GOGAT) - Medicago sativa (Alfalfa)nearly identical (3311) loc_os01g48960 12001.m11085 protein glutamate synthase, chloroplast precursor, putative, expressed seq=cds; coord=6:16321…	2.58839	0.320476	0.45218	-0.0843713
GRMZM2G046601	GRMZM2G046601_T02	12.2.2	N-metabolism.ammonia metabolism.glutamine synthase	weakly similar to ( 132) AT5G16570 | Symbols: GLN1;4 | GLN1;4; glutamate-ammonia ligase | chr5:5421898-5424523 REVERSEweakly similar to ( 146) GLNA5_MAIZE Glutamine synthetase root isozyme 5 (EC 6.3.1.2) (Glutamate--ammonia ligase) (GS117) - Zea mays (Maize)weakly similar to ( 138) loc_os03g12290 12003.m06679 protein glutamine synthetase root isozyme 5, putative, expressed seq=cds; coord=9:146062…	4.35111	2.4074	4.73334	2.47847
GRMZM2G017991	GRMZM2G017991_T01	35.2	not assigned.unknown	weakly similar to ( 176) AT5G22200 | Symbols: | harpin-induced family protein / HIN1 family protein / harpin-responsive family protein | chr5:7355688-7356871 FORWARDmoderately similar to ( 338) loc_os02g33550 12002.m08448 protein VAMP protein SEC22, putative, expressed seq=cds; coord=5:170023166..170024332:-1; parent_gene=GRMZM2G017991	5.15834	-0.174626	5.19901	1.16947
GRMZM2G121868	GRMZM2G121868_T01	35.2	not assigned.unknown	seq=cds; coord=2:208974900..208977568:-1; parent_gene=GRMZM2G121868	3.86502	-1.2387	3.08626	-0.769081
GRMZM2G374629	GRMZM2G374629_T01	35.2	not assigned.unknown	weakly similar to ( 184) AT1G74450 | Symbols: | unknown protein | chr1:27982737-27983930 FORWARDmoderately similar to ( 328) loc_os11g06440 12011.m04841 protein expressed protein seq=cds; coord=4:214505665..214507950:1; parent_gene=GRMZM2G374629	3.4445	1.37892	3.1226	1.69421
GRMZM2G149837	GRMZM2G149837_T01	35.2	not assigned.unknown	moderately similar to ( 384) AT3G07210 | Symbols: | unknown protein | chr3:2293000-2295119 REVERSEhighly similar to ( 774) loc_os01g68830 12001.m12985 protein expressed protein seq=cds; coord=3:161700200..161703477:-1; parent_gene=GRMZM2G149837	3.72544	0.465289	3.22474	0.736972
GRMZM2G057091	GRMZM2G057091_T01	35.2	not assigned.unknown	moderately similar to ( 255) AT1G08640 | Symbols: | unknown protein | chr1:2748714-2751209 REVERSEmoderately similar to ( 421) loc_os08g03380 12008.m04481 protein expressed protein seq=cds; coord=6:7149982..7154478:-1; parent_gene=GRMZM2G057091	4.28554	2.56405	4.12853	2.84464
GRMZM2G081529	GRMZM2G081529_T01	35.2	not assigned.unknown	seq=cds; coord=2:187881831..187882645:-1; parent_gene=GRMZM2G081529	6.03732	4.20129	5.87236	3.75153
GRMZM2G092137	GRMZM2G092137_T01	35.2	not assigned.unknown	weakly similar to ( 102) loc_os09g13570 12009.m04620 protein ocs element-binding factor 1, putative, expressed seq=cds; coord=7:83764958..83767371:1; parent_gene=GRMZM2G092137	4.81217	3.56472	4.79072	3.54891
GRMZM2G162467	GRMZM2G162467_T01	35.2	not assigned.unknown	weakly similar to ( 128) AT5G02740 | Symbols: | nucleotide binding | chr5:616517-618267 FORWARDmoderately similar to ( 287) loc_os03g17450 12003.m07172 protein expressed protein seq=cds; coord=9:138755543..138759491:-1; parent_gene=GRMZM2G162467	5.63228	4.69849	5.56604	4.4623
GRMZM2G077222	GRMZM2G077222_T01	35.2	not assigned.unknown	moderately similar to ( 434) AT5G23890 | Symbols: | LOCATED IN: mitochondrion, chloroplast thylakoid membrane, chloroplast, plastid, chloroplast envelope; EXPRESSED IN: 24 plant structures; EXPRESSED DURING: 14 growth stages; CONTAINS InterPro DOMAIN/s: S-layer homology region (InterPro:IPR001119); BEST Arabidopsis thaliana protein match is: unknown protein (TAIR:AT5G52410.2); Has 47782 Blast hit…	4.61011	3.85777	4.63207	3.63172
GRMZM2G095082	GRMZM2G095082_T01	35.2	not assigned.unknown	moderately similar to ( 270) AT4G01050 | Symbols: | hydroxyproline-rich glycoprotein family protein | chr4:455874-458175 FORWARDmoderately similar to ( 378) loc_os02g15750 12002.m06818 protein expressed protein seq=cds; coord=5:141166083..141174627:1; parent_gene=GRMZM2G095082	5.57051	4.07452	5.1661	4.09756
GRMZM2G127695	GRMZM2G127695_T01	35.2	not assigned.unknown	seq=cds; coord=3:196149916..196151482:1; parent_gene=GRMZM2G127695	2.718	-9.96578	-1.91376	-9.96578
GRMZM5G849149	GRMZM5G849149_T01	35.2	not assigned.unknown	weakly similar to ( 181) AT1G16520 | Symbols: | unknown protein | chr1:5648904-5650998 FORWARDmoderately similar to ( 266) loc_os03g45760 12003.m09601 protein expressed protein seq=cds; coord=5:15183408..15186870:1; parent_gene=GRMZM5G849149	2.93636	-9.96578	-2.06736	-9.96578
GRMZM2G459052	GRMZM2G459052_T01	35.2	not assigned.unknown	very weakly similar to (89.4) AT1G15760 | Symbols: | FUNCTIONS IN: molecular_function unknown; INVOLVED IN: biological_process unknown; LOCATED IN: cellular_component unknown; CONTAINS InterPro DOMAIN/s: Sterile alpha motif homology (InterPro:IPR010993); BEST Arabidopsis thaliana protein match is: unknown protein (TAIR:AT1G80520.1); Has 30 Blast hits to 30 proteins in 7 species: Archae - 0; Bacte…	3.8079	-9.96578	-1.23889	-9.96578
GRMZM2G125455	GRMZM2G125455_T01	35.2	not assigned.unknown	moderately similar to ( 437) AT1G70280 | Symbols: | NHL repeat-containing protein | chr1:26466086-26468471 REVERSEhighly similar to ( 689) loc_os02g49770 12002.m10011 protein expressed protein seq=cds; coord=4:166000595..166004982:1; parent_gene=GRMZM2G125455	4.36508	-9.96578	-1.81664	-9.96578
GRMZM2G107711	GRMZM2G107711_T01	35.2	not assigned.unknown	seq=cds; coord=2:9266461..9267353:-1; parent_gene=GRMZM2G107711	5.14524	-9.96578	0.185911	-9.96578
GRMZM2G031479	GRMZM2G031479_T01	35.2	not assigned.unknown	moderately similar to ( 388) AT1G70280 | Symbols: | NHL repeat-containing protein | chr1:26466086-26468471 REVERSEhighly similar to ( 622) loc_os06g15820 12006.m06295 protein expressed protein seq=cds; coord=9:32578910..32584513:-1; parent_gene=GRMZM2G031479	2.96236	-1.31247	1.07704	-1.42781
GRMZM2G413857	GRMZM2G413857_T01	35.2	not assigned.unknown	highly similar to ( 504) AT5G56750 | Symbols: | Ndr family protein | chr5:22957986-22960606 FORWARDmoderately similar to ( 423) SF21_HELAN Pollen-specific protein SF21 - Helianthus annuus (Common sunflower)highly similar to ( 601) loc_os01g09670 12001.m07591 protein pollen-specific protein SF21, putative, expressed seq=cds; coord=3:6519681..6523855:1; parent_gene=GRMZM2G413857	2.72349	-1.51286	1.13967	-1.21317
GRMZM2G702229	GRMZM2G702229_T01	35.2	not assigned.unknown	weakly similar to ( 164) AT1G67600 | Symbols: | FUNCTIONS IN: molecular_function unknown; INVOLVED IN: biological_process unknown; LOCATED IN: endomembrane system; EXPRESSED IN: 9 plant structures; EXPRESSED DURING: 4 anthesis, C globular stage, petal differentiation and expansion stage, D bilateral stage; CONTAINS InterPro DOMAIN/s: Acid phosphatase/vanadium-dependent haloperoxidase related (Int…	4.06799	0.0467368	2.28424	-0.068604
GRMZM2G032042	GRMZM2G032042_T01	35.2	not assigned.unknown	weakly similar to ( 107) loc_os02g44130 12002.m09452 protein cys2/His2 zinc-finger transcription factor, putative, expressed seq=cds; coord=2:206499465..206502702:1; parent_gene=GRMZM2G032042	2.97821	-0.572251	1.13918	-0.4652
GRMZM2G066213	GRMZM2G066213_T01	35.2	not assigned.unknown	weakly similar to ( 177) AT1G74450 | Symbols: | unknown protein | chr1:27982737-27983930 FORWARDmoderately similar to ( 314) loc_os11g06440 12011.m04841 protein expressed protein seq=cds; coord=2:139643865..139645573:-1; parent_gene=GRMZM2G066213	3.22674	-0.724974	1.73492	-0.255352
GRMZM2G138587	GRMZM2G138587_T01	35.2	not assigned.unknown	seq=cds; coord=5:138077829..138079683:1; parent_gene=GRMZM2G138587	3.11519	-0.197114	1.72844	0.272508
GRMZM2G066672	GRMZM2G066672_T01	35.2	not assigned.unknown	moderately similar to ( 283) AT3G14000 | Symbols: ATBRXL2, BRX-LIKE2 | ATBRXL2 | chr3:4631170-4633353 REVERSEmoderately similar to ( 402) loc_os08g36020 12008.m07591 protein water channel, putative, expressed seq=cds; coord=2:184754928..184760504:1; parent_gene=GRMZM2G066672	3.18052	0.176335	1.73576	0.382922
GRMZM2G070515	GRMZM2G070515_T01	35.2	not assigned.unknown	moderately similar to ( 442) loc_os09g32540 12009.m06341 protein expressed protein seq=cds; coord=7:137334587..137340255:1; parent_gene=GRMZM2G070515	4.23513	-2.59105	0.968374	-0.899039
GRMZM2G028335	GRMZM2G028335_T01	35.2	not assigned.unknown	weakly similar to ( 166) AT2G31270 | Symbols: ATCDT1A, CDT1A, CDT1 | CDT1A (ARABIDOPSIS HOMOLOG OF YEAST CDT1 A); cyclin-dependent protein kinase/ protein binding | chr2:13329037-13331544 FORWARDhighly similar to ( 611) loc_os10g34820 12010.m065296 protein CDT1a protein, putative, expressed seq=cds; coord=1:228716102..228720472:1; parent_gene=GRMZM2G028335	3.54144	-0.371591	1.42779	0.513068
GRMZM2G026558	GRMZM2G026558_T01	35.2	not assigned.unknown	weakly similar to ( 110) AT5G37010 | Symbols: | unknown protein | chr5:14620853-14622879 REVERSEmoderately similar to ( 457) loc_os04g44640 12004.m09423 protein ulp1 protease family, C-terminal catalytic domain containing protein, expressed seq=cds; coord=2:23836896..23839046:1; parent_gene=GRMZM2G026558	3.18726	0.175459	1.78735	-0.109806
GRMZM2G048194	GRMZM2G048194_T01	35.2	not assigned.unknown	moderately similar to ( 328) AT1G21880 | Symbols: LYM1 | LYM1 (LYSM DOMAIN GPI-ANCHORED PROTEIN 1 PRECURSOR) | chr1:7680689-7682526 FORWARDmoderately similar to ( 493) loc_os06g10660 12006.m05784 protein erwinia induced protein 1, putative, expressed seq=cds; coord=6:109292609..109296377:1; parent_gene=GRMZM2G048194	3.4978	0.0639279	2.15704	-0.53684
AC192367.2	AC192367.2_FGT002	35.2	not assigned.unknown	very weakly similar to (82.8) AT3G32400 | Symbols: | formin homology 2 domain-containing protein / FH2 domain-containing protein | chr3:13356995-13360572 REVERSEweakly similar to ( 113) loc_os08g17820 12008.m26828 protein actin binding protein, putative, expressed seq=cds; coord=4:58493410..58496647:-1; parent_gene=AC192367.2_FG002	5.06511	2.54636	3.97148	2.75294
GRMZM2G478212	GRMZM2G478212_T01	35.2	not assigned.unknown	highly similar to ( 655) AT1G32080 | Symbols: | membrane protein, putative | chr1:11537572-11539756 REVERSEhighly similar to ( 639) loc_os10g42780 12010.m22039 protein lrgB-like family protein, expressed seq=cds; coord=1:105460648..105471879:-1; parent_gene=GRMZM2G478212	3.0205	0.16917	2.0441	-0.531133
GRMZM2G051932	GRMZM2G051932_T02	35.2	not assigned.unknown	moderately similar to ( 218) AT4G28760 | Symbols: | unknown protein | chr4:14208640-14211811 FORWARDmoderately similar to ( 459) loc_os04g42770 12004.m35169 protein expressed protein seq=cds; coord=2:30272902..30276875:-1; parent_gene=GRMZM2G051932	4.03582	1.22958	2.57399	1.4138
GRMZM2G181568	GRMZM2G181568_T01	35.2	not assigned.unknown	moderately similar to ( 342) AT4G24460 | Symbols: | unknown protein | chr4:12642888-12645310 FORWARDmoderately similar to ( 371) loc_os12g32650 12012.m07065 protein expressed protein seq=cds; coord=9:148280180..148284574:-1; parent_gene=GRMZM2G181568	3.66741	0.721641	2.24865	1.1088
GRMZM2G303244	GRMZM2G303244_T01	35.2	not assigned.unknown	highly similar to ( 725) AT3G14810 | Symbols: MSL5 | MSL5 (MECHANOSENSITIVE CHANNEL OF SMALL CONDUCTANCE-LIKE 5) | chr3:4971223-4974216 REVERSEnearly identical (1214) loc_os02g44770 12002.m33813 protein mechanosensitive ion channel family protein, expressed seq=cds; coord=4:154042799..154047051:1; parent_gene=GRMZM2G303244	2.19876	-0.618224	1.44935	-0.444059
GRMZM2G123843	GRMZM2G123843_T01	35.2	not assigned.unknown	highly similar to ( 604) AT4G24840 | Symbols: | FUNCTIONS IN: molecular_function unknown; INVOLVED IN: protein transport, Golgi organization; LOCATED IN: vacuole; EXPRESSED IN: 23 plant structures; EXPRESSED DURING: 13 growth stages; CONTAINS InterPro DOMAIN/s: COG complex component, COG2 (InterPro:IPR009316); Has 214 Blast hits to 204 proteins in 99 species: Archae - 0; Bacteria - 0; Metazoa - 1…	2.91433	0.539967	2.08559	-0.212803
GRMZM2G324248	GRMZM2G324248_T01	35.2	not assigned.unknown	seq=cds; coord=9:93146381..93147177:-1; parent_gene=GRMZM2G324248	4.89428	2.76784	3.80942	2.90404
GRMZM2G369956	GRMZM2G369956_T01	35.2	not assigned.unknown	seq=cds; coord=3:225757989..225760308:1; parent_gene=GRMZM2G369956	3.2911	0.480456	2.48092	0.905684
GRMZM2G057571	GRMZM2G057571_T01	35.2	not assigned.unknown	weakly similar to ( 177) AT3G02820 | Symbols: | zinc knuckle (CCHC-type) family protein | chr3:611573-613294 FORWARDmoderately similar to ( 323) loc_os02g52460 12002.m10277 protein nucleic acid binding protein, putative, expressed seq=cds; coord=5:65090437..65092062:-1; parent_gene=GRMZM2G057571	4.21145	1.68205	3.14194	1.20414
GRMZM2G415343	GRMZM2G415343_T01	35.2	not assigned.unknown	highly similar to ( 505) AT1G04650 | Symbols: | unknown protein | chr1:1294893-1298903 REVERSEnearly identical (1049) loc_os03g05040 12003.m06029 protein expressed protein seq=cds; coord=1:9581471..9586948:-1; parent_gene=GRMZM2G415343	3.43527	0.875874	2.30602	0.953178
GRMZM2G457534	GRMZM2G457534_T01	35.2	not assigned.unknown	highly similar to ( 804) AT5G49830 | Symbols: | EXPRESSED IN: 22 plant structures; EXPRESSED DURING: 13 growth stages; CONTAINS InterPro DOMAIN/s: Vps51/Vps67 (InterPro:IPR014812); BEST Arabidopsis thaliana protein match is: unknown protein (TAIR:AT1G10385.1). | chr5:20250803-20254766 REVERSEnearly identical (1199) loc_os07g10110 12007.m05466 protein expressed protein seq=cds; coord=7:16272207..1…	3.99428	1.54485	2.63232	2.06694
GRMZM2G034684	GRMZM2G034684_T02	35.2	not assigned.unknown	moderately similar to ( 296) loc_os01g42510 12001.m43088 protein expressed protein seq=cds; coord=3:224627712..224632361:-1; parent_gene=GRMZM2G034684	3.53709	1.03987	2.7513	0.754601
GRMZM2G300788	GRMZM2G300788_T01	35.2	not assigned.unknown	weakly similar to ( 152) AT3G54750 | Symbols: | unknown protein | chr3:20264833-20268416 REVERSEmoderately similar to ( 283) loc_os12g42700 12012.m08049 protein expressed protein seq=cds; coord=1:176053059..176054692:1; parent_gene=GRMZM2G300788	5.12092	2.75006	3.96895	2.97868
GRMZM2G049077	GRMZM2G049077_T01	35.2	not assigned.unknown	seq=cds; coord=7:164784393..164787305:-1; parent_gene=GRMZM2G049077	5.4121	0.687534	3.30354	0.42019
GRMZM2G098319	GRMZM2G098319_T01	35.2	not assigned.unknown	highly similar to ( 639) loc_os06g02520 12006.m04985 protein expressed protein seq=cds; coord=6:60178261..60181915:1; parent_gene=GRMZM2G098319	3.67461	0.923189	2.87951	1.33141
GRMZM2G128432	GRMZM2G128432_T01	35.2	not assigned.unknown	weakly similar to ( 114) AT1G47720 | Symbols: OSB1 | OSB1 (Organellar Single-stranded); single-stranded DNA binding | chr1:17561514-17562859 REVERSEmoderately similar to ( 421) loc_os03g43420 12003.m09388 protein single-strand binding protein, expressed seq=cds; coord=5:17345736..17350434:-1; parent_gene=GRMZM2G128432	4.68472	2.57584	3.63173	2.20674
GRMZM2G493136	GRMZM2G493136_T01	35.2	not assigned.unknown	seq=cds; coord=4:10343065..10343760:-1; parent_gene=GRMZM2G493136	6.10175	3.21488	4.61587	3.45568
GRMZM2G027821	GRMZM2G027821_T01	35.2	not assigned.unknown	highly similar to ( 546) AT4G35920 | Symbols: MCA1 | MCA1 (mid1-complementing activity 1) | chr4:17012106-17014192 REVERSEhighly similar to ( 707) loc_os03g06120 12003.m101195 protein domain of unknown function DUF614 containing protein, expressed seq=cds; coord=1:11982320..11987243:1; parent_gene=GRMZM2G027821	5.19573	0.287404	3.06096	0.172064
GRMZM2G063503	GRMZM2G063503_T02	35.2	not assigned.unknown	weakly similar to ( 134) AT4G33640 | Symbols: | unknown protein | chr4:16159727-16160211 REVERSEweakly similar to ( 144) loc_os03g48390 12003.m09848 protein expressed protein seq=cds; coord=1:262391932..262394279:1; parent_gene=GRMZM2G063503	4.13624	1.80191	3.03941	2.33427
AC211276.4	AC211276.4_FGT008	35.2	not assigned.unknown	moderately similar to ( 352) AT3G52060 | Symbols: | unknown protein | chr3:19310987-19312027 REVERSEhighly similar to ( 567) loc_os03g44580 12003.m35334 protein expressed protein seq=cds; coord=5:16416400..16417482:1; parent_gene=AC211276.4_FG008	4.75446	2.79113	4.20039	2.772
GRMZM2G004092	GRMZM2G004092_T01	35.2	not assigned.unknown	weakly similar to ( 130) AT3G58650 | Symbols: | unknown protein | chr3:21696349-21699219 REVERSEhighly similar to ( 928) loc_os03g61620 12003.m101554 protein expressed protein seq=cds; coord=5:1675964..1679428:-1; parent_gene=GRMZM2G004092	3.55829	1.64209	2.96448	2.03694
GRMZM2G086648	GRMZM2G086648_T03	35.2	not assigned.unknown	highly similar to ( 607) AT1G23180 | Symbols: | armadillo/beta-catenin repeat family protein | chr1:8216125-8219515 FORWARDnearly identical (1043) loc_os01g34080 12001.m09718 protein armadillo/beta-catenin-like repeat family protein, expressed seq=cds; coord=2:20780042..20792806:1; parent_gene=GRMZM2G086648	3.77877	2.3893	2.98937	2.69542
GRMZM2G013814	GRMZM2G013814_T01	35.2	not assigned.unknown	moderately similar to ( 227) AT3G51140 | Symbols: | INVOLVED IN: biological_process unknown; LOCATED IN: chloroplast, chloroplast inner membrane, chloroplast envelope; EXPRESSED IN: 22 plant structures; EXPRESSED DURING: 13 growth stages; BEST Arabidopsis thaliana protein match is: CDF1 (CELL GROWTH DEFECT FACTOR 1) (TAIR:AT5G23040.1); Has 133 Blast hits to 133 proteins in 42 species: Archae - 0;…	4.89242	3.22993	4.03594	3.25477
GRMZM2G347808	GRMZM2G347808_T02	35.2	not assigned.unknown	moderately similar to ( 325) loc_os03g27930 12003.m08117 protein expressed protein seq=cds; coord=1:69004994..69012612:1; parent_gene=GRMZM2G347808	3.9649	2.40148	3.17158	2.6875
GRMZM2G081521	GRMZM2G081521_T01	35.2	not assigned.unknown	moderately similar to ( 384) AT5G13100 | Symbols: | unknown protein | chr5:4156789-4158235 FORWARDmoderately similar to ( 493) loc_os01g01295 12001.m42534 protein expressed protein seq=cds; coord=3:32401258..32403906:1; parent_gene=GRMZM2G081521	4.67768	2.77036	3.92925	3.26167
GRMZM2G074818	GRMZM2G074818_T02	35.2	not assigned.unknown	weakly similar to ( 171) AT3G59550 | Symbols: SYN3, ATRAD21.2, ATSYN3 | SYN3 | chr3:21997262-22000496 FORWARDhighly similar to ( 542) loc_os08g16610 12008.m26637 protein sister chromatid cohesion 1 protein 3, putative, expressed seq=cds; coord=10:42878927..42884146:1; parent_gene=GRMZM2G074818	3.91993	2.45009	3.30649	2.08198
GRMZM2G414141	GRMZM2G414141_T01	35.2	not assigned.unknown	moderately similar to ( 318) AT4G02110 | Symbols: | transcription coactivator | chr4:935191-940191 FORWARDhighly similar to ( 908) loc_os07g49010 12007.m09110 protein BRCA1 C Terminus domain containing protein, expressed seq=cds; coord=7:174517483..174523873:-1; parent_gene=GRMZM2G414141	3.64847	1.51689	2.64217	2.01565
GRMZM2G154328	GRMZM2G154328_T01	35.2	not assigned.unknown	moderately similar to ( 407) AT1G33230 | Symbols: | FUNCTIONS IN: molecular_function unknown; INVOLVED IN: biological_process unknown; LOCATED IN: integral to membrane; EXPRESSED IN: 22 plant structures; EXPRESSED DURING: 13 growth stages; CONTAINS InterPro DOMAIN/s: TMPIT-like (InterPro:IPR012926); BEST Arabidopsis thaliana protein match is: unknown protein (TAIR:AT4G10430.3); Has 198 Blast hits…	4.91121	3.46364	4.36411	3.17838
GRMZM2G091419	GRMZM2G091419_T01	35.2	not assigned.unknown	highly similar to ( 699) AT3G48500 | Symbols: PDE312, PTAC10 | RNA binding | chr3:17962209-17965408 FORWARDhighly similar to ( 809) loc_os01g67570 12001.m12861 protein PDE312, putative, expressed seq=cds; coord=8:163738747..163743179:1; parent_gene=GRMZM2G091419	4.12881	2.86653	3.6991	2.53487
GRMZM2G043530	GRMZM2G043530_T01	35.2	not assigned.unknown	highly similar to ( 577) AT1G31810 | Symbols: | actin binding | chr1:11399922-11405761 REVERSEhighly similar to ( 656) loc_os10g02980 12010.m03715 protein DNA binding protein, putative, expressed seq=cds; coord=1:209790879..209825574:-1; parent_gene=GRMZM2G043530	4.19574	3.07895	3.60221	3.21515
GRMZM2G130800	GRMZM2G130800_T02	35.2	not assigned.unknown	moderately similar to ( 305) AT3G18170 | Symbols: | transferase, transferring glycosyl groups | chr3:6228393-6229547 FORWARDhighly similar to ( 719) loc_os01g02940 12001.m42840 protein glycosyltransferase, putative, expressed seq=cds; coord=3:25920064..25923820:1; parent_gene=GRMZM2G130800	5.74388	2.00274	3.9998	1.99702
GRMZM2G135236	GRMZM2G135236_T01	35.2	not assigned.unknown	nearly identical (1674) AT1G17500 | Symbols: | ATPase, coupled to transmembrane movement of ions, phosphorylative mechanism | chr1:6018757-6023201 FORWARDnearly identical (2105) loc_os06g36990 12006.m08234 protein phospholipid-transporting ATPase 4, putative, expressed seq=cds; coord=9:58845012..58859643:1; parent_gene=GRMZM2G135236	3.85702	2.21581	3.28586	1.88793
GRMZM2G043242	GRMZM2G043242_T01	35.2	not assigned.unknown	highly similar to ( 600) AT5G50780 | Symbols: | ATP binding | chr5:20650269-20654948 FORWARDhighly similar to ( 891) loc_os02g27000 12002.m07844 protein ATP binding protein, putative, expressed seq=cds; coord=4:218998953..219053414:-1; parent_gene=GRMZM2G043242	5.37332	2.89381	4.08046	3.14104
GRMZM2G179424	GRMZM2G179424_T01	35.2	not assigned.unknown	highly similar to ( 912) AT3G42660 | Symbols: | nucleotide binding | chr3:14751280-14755701 FORWARDnearly identical (1382) loc_os09g06560 12009.m03926 protein transducin/WD-40 repeat family protein, putative, expressed seq=cds; coord=7:62623716..62629178:1; parent_gene=GRMZM2G179424	4.57476	2.70573	3.83992	3.25521
GRMZM2G087600	GRMZM2G087600_T01	35.2	not assigned.unknown	weakly similar to ( 127) AT5G22040 | Symbols: | FUNCTIONS IN: molecular_function unknown; INVOLVED IN: biological_process unknown; LOCATED IN: cellular_component unknown; BEST Arabidopsis thaliana protein match is: zinc knuckle (CCHC-type) family protein (TAIR:AT3G62330.1); Has 34 Blast hits to 34 proteins in 8 species: Archae - 0; Bacteria - 0; Metazoa - 7; Fungi - 0; Plants - 25; Viruses - 0; O…	5.74763	4.47404	5.05382	4.53649
GRMZM2G006661	GRMZM2G006661_T01	35.2	not assigned.unknown	moderately similar to ( 317) AT5G11390 | Symbols: | unknown protein | chr5:3633971-3636418 FORWARDhighly similar to ( 724) loc_os05g15140 12005.m083658 protein expressed protein seq=cds; coord=8:95012946..95017548:1; parent_gene=GRMZM2G006661	4.90062	3.80936	4.26473	3.8248
GRMZM5G806947	GRMZM5G806947_T01	35.2	not assigned.unknown	nearly identical (1258) AT5G13530 | Symbols: KEG | KEG (KEEP ON GOING); protein binding / protein kinase/ ubiquitin-protein ligase | chr5:4345618-4354369 FORWARDnearly identical (1513) loc_os05g32570 12005.m07490 protein RING E3 ligase protein, putative, expressed seq=cds; coord=8:114014201..114026622:-1; parent_gene=GRMZM5G806947	4.49789	3.47099	3.92189	3.71473
GRMZM2G114190	GRMZM2G114190_T01	35.2	not assigned.unknown	weakly similar to ( 186) AT1G49890 | Symbols: | unknown protein | chr1:18470282-18473463 FORWARDhighly similar to ( 501) loc_os03g10820 12003.m06534 protein expressed protein seq=cds; coord=1:21702392..21710565:1; parent_gene=GRMZM2G114190	5.00011	3.43971	4.26367	3.16787
GRMZM2G010599	GRMZM2G010599_T03	35.2	not assigned.unknown	seq=cds; coord=10:106247942..106249853:1; parent_gene=GRMZM2G010599	5.33157	4.30198	4.95988	4.4604
GRMZM2G078725	GRMZM2G078725_T01	35.2	not assigned.unknown	weakly similar to ( 177) AT5G62580 | Symbols: | binding | chr5:25120010-25122259 FORWARDhighly similar to ( 600) loc_os02g50640 12002.m10098 protein microtubule-associated protein TORTIFOLIA1, putative, expressed seq=cds; coord=5:205788299..205792092:-1; parent_gene=GRMZM2G078725	5.85267	2.45653	4.60685	2.07816
GRMZM2G037134	GRMZM2G037134_T02	35.2	not assigned.unknown	moderately similar to ( 223) AT3G49720 | Symbols: | unknown protein | chr3:18440192-18441655 REVERSEmoderately similar to ( 326) loc_os01g05070 12001.m42860 protein expressed protein seq=cds; coord=3:18178883..18183227:1; parent_gene=GRMZM2G037134	5.1221	3.9563	4.82683	3.75669
GRMZM2G139952	GRMZM2G139952_T01	35.2	not assigned.unknown	moderately similar to ( 240) AT5G21160 | Symbols: | La domain-containing protein / proline-rich family protein | chr5:7199191-7203879 REVERSEmoderately similar to ( 385) loc_os01g16110 12001.m42957 protein la domain containing protein, expressed seq=cds; coord=8:3974147..3980783:-1; parent_gene=GRMZM2G139952	6.04087	4.67693	5.31675	4.22055
GRMZM2G146616	GRMZM2G146616_T01	35.2	not assigned.unknown	highly similar to ( 593) AT3G11760 | Symbols: | unknown protein | chr3:3718529-3721123 FORWARDnearly identical (1014) loc_os03g44670 12003.m09506 protein expressed protein seq=cds; coord=1:260516879..260520872:1; parent_gene=GRMZM2G146616	5.51402	4.3661	4.97081	4.336
GRMZM2G088511	GRMZM2G088511_T01	35.2	not assigned.unknown	seq=cds; coord=4:36305736..36307195:1; parent_gene=GRMZM2G088511	7.88191	6.85928	7.31917	7.08523
GRMZM2G172758	GRMZM2G172758_T01	35.2	not assigned.unknown	moderately similar to ( 283) loc_os03g04550 12003.m05983 protein expressed protein seq=cds; coord=1:8535921..8537767:1; parent_gene=GRMZM2G172758	2.669	-9.96578	-3.01825	-9.96578
GRMZM2G139878	GRMZM2G139878_T01	35.2	not assigned.unknown	seq=cds; coord=1:70721663..70723841:-1; parent_gene=GRMZM2G139878	4.03231	-9.96578	-1.73438	-9.96578
GRMZM2G115329	GRMZM2G115329_T01	35.2	not assigned.unknown	weakly similar to ( 125) AT3G18050 | Symbols: | unknown protein | chr3:6180931-6182593 FORWARDweakly similar to ( 192) loc_os02g48094 12002.m100743 protein expressed protein seq=cds; coord=9:46385349..46388781:-1; parent_gene=GRMZM2G115329	3.76133	-9.96578	-2.82736	-9.96578
GRMZM2G180246	GRMZM2G180246_T01	35.2	not assigned.unknown	weakly similar to ( 107) AT5G28640 | Symbols: AN3, GIF, GIF1 | AN3 (ANGUSTIFOLIA 3); protein binding / transcription coactivator | chr5:10647831-10649620 REVERSEmoderately similar to ( 234) loc_os03g52320 12003.m10209 protein GIF2, putative, expressed seq=cds; coord=1:273326551..273330206:-1; parent_gene=GRMZM2G180246	4.76551	-9.96578	-2.77125	-9.96578
GRMZM2G115825	GRMZM2G115825_T01	35.2	not assigned.unknown	weakly similar to ( 183) AT3G05750 | Symbols: | unknown protein | chr3:1705300-1707546 FORWARDnearly identical (1012) loc_os03g19080 12003.m101318 protein expressed protein seq=cds; coord=9:136298889..136303088:-1; parent_gene=GRMZM2G115825	3.61389	-9.96578	-4.01078	-9.96578
GRMZM2G138632	GRMZM2G138632_T01	35.2	not assigned.unknown	weakly similar to ( 179) loc_os02g39390 12002.m100269 protein expressed protein seq=cds; coord=4:133926199..133929714:-1; parent_gene=GRMZM2G138632	4.78533	-9.96578	-2.88136	-9.96578
GRMZM2G012970	GRMZM2G012970_T01	35.2	not assigned.unknown	weakly similar to ( 198) AT2G38370 | Symbols: | unknown protein | chr2:16072184-16074168 REVERSEhighly similar to ( 596) loc_os03g22040 12003.m07607 protein expressed protein seq=cds; coord=9:130918297..130920810:1; parent_gene=GRMZM2G012970	4.24053	-9.96578	-2.47369	-9.96578
GRMZM5G831025	GRMZM5G831025_T01	35.2	not assigned.unknown	seq=cds; coord=6:129963285..129963882:1; parent_gene=GRMZM5G831025	4.10227	-1.21004	1.02746	-0.325379
GRMZM2G058481	GRMZM2G058481_T01	35.2	not assigned.unknown	very weakly similar to (88.6) AT3G08600 | Symbols: | unknown protein | chr3:2612646-2613596 FORWARDweakly similar to ( 105) loc_os12g02550 12012.m04256 protein expressed protein seq=cds; coord=10:3172488..3174303:1; parent_gene=GRMZM2G058481	2.55417	-1.81259	0.00987599	-1.92793
GRMZM2G019356	GRMZM2G019356_T01	35.2	not assigned.unknown	moderately similar to ( 375) AT5G51550 | Symbols: EXL3 | EXL3 (EXORDIUM LIKE 3) | chr5:20939793-20940806 REVERSEmoderately similar to ( 474) loc_os06g04250 12006.m05154 protein phi-1-like phosphate-induced protein, putative, expressed seq=cds; coord=9:23145366..23147124:-1; parent_gene=GRMZM2G019356	2.62665	-1.76658	0.0558847	-2.88192
GRMZM2G053742	GRMZM2G053742_T01	35.2	not assigned.unknown	moderately similar to ( 258) AT4G11450 | Symbols: | unknown protein | chr4:6959065-6961223 REVERSEhighly similar to ( 871) loc_os10g40324 12010.m06803 protein conserved hypothetical protein seq=cds; coord=1:88317880..88322742:1; parent_gene=GRMZM2G053742	1.98387	-2.55874	-0.584273	-3.67408
GRMZM2G425751	GRMZM2G425751_T01	35.2	not assigned.unknown	moderately similar to ( 339) AT3G48190 | Symbols: ATM, ATATM | ATM (ATAXIA-TELANGIECTASIA MUTATED); 1-phosphatidylinositol-3-phosphate 5-kinase | chr3:17797628-17828361 FORWARDhighly similar to ( 634) loc_os01g01689 12001.m42826 protein phosphatidylinositol 3- and 4-kinase family protein, expressed seq=cds; coord=3:30488527..30505090:-1; parent_gene=GRMZM2G425751	3.40456	-0.315833	1.3367	-0.109246
GRMZM2G075921	GRMZM2G075921_T01	35.2	not assigned.unknown	highly similar to ( 546) AT5G67470 | Symbols: | formin homology 2 domain-containing protein / FH2 domain-containing protein | chr5:26926835-26930212 FORWARDhighly similar to ( 990) loc_os03g10680 12003.m06520 protein actin binding protein, putative, expressed seq=cds; coord=9:147732752..147737234:-1; parent_gene=GRMZM2G075921	2.17241	-1.5892	0.311264	-2.11958
GRMZM2G055420	GRMZM2G055420_T01	35.2	not assigned.unknown	moderately similar to ( 233) loc_os04g42770 12004.m35169 protein expressed protein seq=cds; coord=2:30260573..30261762:-1; parent_gene=GRMZM2G055420	3.63099	0.474804	2.06594	0.0964291
GRMZM2G001660	GRMZM2G001660_T01	35.2	not assigned.unknown	weakly similar to ( 140) loc_os09g26999 12009.m60193 protein keratin-associated protein 5-4, putative, expressed seq=cds; coord=2:184391256..184396158:-1; parent_gene=GRMZM2G001660	3.2566	-0.42566	1.42851	-1.86293
GRMZM5G893921	GRMZM5G893921_T01	35.2	not assigned.unknown	weakly similar to ( 115) AT2G14045 | Symbols: | unknown protein | chr2:5907133-5908154 FORWARDweakly similar to ( 149) loc_os07g08820 12007.m05338 protein C-Myc-binding protein, putative, expressed seq=cds; coord=7:11804386..11806517:1; parent_gene=GRMZM5G893921	5.08111	1.3677	3.07913	0.667401
GRMZM2G105863	GRMZM2G105863_T01	35.2	not assigned.unknown	moderately similar to ( 253) loc_os01g55280 12001.m11687 protein expressed protein seq=cds; coord=3:195963127..195965548:1; parent_gene=GRMZM2G105863	5.19002	-1.38763	1.3238	-2.08793
GRMZM2G000093	GRMZM2G000093_T02	35.2	not assigned.unknown	moderately similar to ( 343) AT2G22140 | Symbols: ATEME1B, EME1B | ATEME1B (ARABIDOPSIS ESSENTIAL MEIOTIC ENDONUCLEASE 1B); endonuclease | chr2:9414895-9418584 REVERSEmoderately similar to ( 374) loc_os04g55500 12004.m35486 protein expressed protein seq=cds; coord=2:5685792..5692684:-1; parent_gene=GRMZM2G000093	3.75446	-0.0668545	1.34057	0.402767
GRMZM2G148211	GRMZM2G148211_T01	35.2	not assigned.unknown	moderately similar to ( 258) AT4G20325 | Symbols: | unknown protein | chr4:10980124-10981636 FORWARDmoderately similar to ( 420) loc_os04g40050 12004.m101821 protein expressed protein seq=cds; coord=2:38098747..38102786:-1; parent_gene=GRMZM2G148211	4.01339	0.990587	2.18369	1.66374
GRMZM2G390432	GRMZM2G390432_T01	35.2	not assigned.unknown	weakly similar to ( 163) AT1G10417 | Symbols: | Encodes protein with unknown function whose expression is repressed by inoculation with Agrobacterium tumerifaciens. | chr1:3424616-3427457 REVERSEmoderately similar to ( 269) loc_os10g27180 12010.m05652 protein expressed protein seq=cds; coord=5:34532387..34539232:1; parent_gene=GRMZM2G390432	3.78724	0.543101	1.96117	0.565264
GRMZM2G051894	GRMZM2G051894_T01	35.2	not assigned.unknown	highly similar to ( 621) AT1G64960 | Symbols: | binding | chr1:24129918-24134049 FORWARDnearly identical (1352) loc_os03g42040 12003.m09262 protein HEAT repeat family protein, expressed seq=cds; coord=1:254797250..254802782:1; parent_gene=GRMZM2G051894	2.72283	-0.169141	1.06836	0.431726
GRMZM2G053397	GRMZM2G053397_T01	35.2	not assigned.unknown	moderately similar to ( 466) AT5G50375 | Symbols: CPI1 | CPI1 (CYCLOPROPYL ISOMERASE); cycloeucalenol cycloisomerase | chr5:20511856-20513931 FORWARDhighly similar to ( 539) loc_os11g19700 12011.m06045 protein cycloeucalenol cycloisomerase, putative, expressed seq=cds; coord=6:28224819..28232154:-1; parent_gene=GRMZM2G053397	4.32756	0.662582	2.38551	-0.452759
GRMZM2G133757	GRMZM2G133757_T01	35.2	not assigned.unknown	moderately similar to ( 381) AT5G18420 | Symbols: | unknown protein | chr5:6105638-6109337 REVERSEhighly similar to ( 617) loc_os11g13694 12011.m05508 protein expressed protein seq=cds; coord=4:10568972..10597328:1; parent_gene=GRMZM2G133757	3.60624	1.2423	2.23187	1.83323
GRMZM2G037064	GRMZM2G037064_T01	35.2	not assigned.unknown	moderately similar to ( 223) AT1G04590 | Symbols: | FUNCTIONS IN: molecular_function unknown; EXPRESSED IN: 23 plant structures; EXPRESSED DURING: 13 growth stages; BEST Arabidopsis thaliana protein match is: pentatricopeptide (PPR) repeat-containing protein (TAIR:AT4G18975.3); Has 54 Blast hits to 54 proteins in 8 species: Archae - 0; Bacteria - 0; Metazoa - 0; Fungi - 0; Plants - 52; Viruses - …	3.97598	1.9219	2.69473	1.98343
GRMZM2G106766	GRMZM2G106766_T01	35.2	not assigned.unknown	moderately similar to ( 400) AT4G30200 | Symbols: VEL1 | Encodes a protein with similarity to VRN5 and VIN3.Contains both a fibronectin III and PHD finger domain. VEL1 is a part of a polycomb repressive complex (PRC2) that is involved in epigenetic silencing of the FLC flowering locus. | chr4:14786852-14790070 REVERSEhighly similar to ( 890) loc_os08g12430 12008.m26619 protein expressed protein s…	3.42334	0.943574	1.97462	0.965736
GRMZM2G002165	GRMZM2G002165_T01	35.2	not assigned.unknown	weakly similar to ( 195) AT5G44650 | Symbols: | unknown protein | chr5:18013396-18015292 FORWARDmoderately similar to ( 317) loc_os01g58470 12001.m11989 protein expressed protein seq=cds; coord=3:188530684..188536510:-1; parent_gene=GRMZM2G002165	3.61661	1.65794	2.5418	1.604
GRMZM2G095510	GRMZM2G095510_T01	35.2	not assigned.unknown	highly similar to ( 845) AT4G15840 | Symbols: | protein binding | chr4:8996963-9000852 FORWARDnearly identical (1344) loc_os01g70670 12001.m13113 protein BTB/POZ domain containing protein, expressed seq=cds; coord=8:159790677..159796544:-1; parent_gene=GRMZM2G095510	3.53269	0.885195	2.02316	0.447927
GRMZM2G017400	GRMZM2G017400_T01	35.2	not assigned.unknown	very weakly similar to (82.4) AT3G62630 | Symbols: | FUNCTIONS IN: molecular_function unknown; INVOLVED IN: biological_process unknown; LOCATED IN: cellular_component unknown; EXPRESSED IN: 22 plant structures; EXPRESSED DURING: 14 growth stages; CONTAINS InterPro DOMAIN/s: Protein of unknown function DUF1645 (InterPro:IPR012442); BEST Arabidopsis thaliana protein match is: calmodulin-binding pro…	4.57604	1.81037	2.99896	1.07354
GRMZM2G098088	GRMZM2G098088_T01	35.2	not assigned.unknown	highly similar to ( 697) loc_os01g04160 12001.m07052 protein expressed protein seq=cds; coord=3:21857927..21862117:-1; parent_gene=GRMZM2G098088	3.35107	1.02954	1.97976	1.57717
GRMZM2G437827	GRMZM2G437827_T01	35.2	not assigned.unknown	moderately similar to ( 226) AT4G16170 | Symbols: | unknown protein | chr4:9165365-9167841 REVERSEmoderately similar to ( 276) loc_os03g19690 12003.m35187 protein expressed protein seq=cds; coord=4:125306332..125309695:1; parent_gene=GRMZM2G437827	6.15926	3.351	4.34931	3.82062
GRMZM2G308884	GRMZM2G308884_T01	35.2	not assigned.unknown	moderately similar to ( 221) AT4G14180 | Symbols: AtPRD1 | AtPRD1 (Arabidopsis thaliana Putative Recombination initiation Defect 1); protein binding / protein homodimerization | chr4:8178330-8183515 FORWARDmoderately similar to ( 443) loc_os04g28020 12004.m35060 protein expressed protein seq=cds; coord=9:110578511..110585943:-1; parent_gene=GRMZM2G308884	3.49359	1.13676	2.05678	0.658853
GRMZM2G403609	GRMZM2G403609_T01	35.2	not assigned.unknown	weakly similar to ( 199) AT4G24580 | Symbols: REN1 | REN1 (ROP1 ENHANCER 1); Rho GTPase activator/ Rho GTPase binding / phosphoinositide binding | chr4:12687879-12694248 REVERSEmoderately similar to ( 479) loc_os03g15180 12003.m06955 protein PH domain containing protein, expressed seq=cds; coord=6:55837389..55848618:1; parent_gene=GRMZM2G403609	3.79361	1.00542	2.10157	1.33369
GRMZM2G075158	GRMZM2G075158_T01	35.2	not assigned.unknown	weakly similar to ( 157) AT1G50910 | Symbols: | unknown protein | chr1:18867083-18869839 REVERSEmoderately similar to ( 323) loc_os09g32710 12009.m06358 protein expressed protein seq=cds; coord=5:204195457..204198586:1; parent_gene=GRMZM2G075158	4.61526	2.5482	3.37582	2.38555
GRMZM2G006246	GRMZM2G006246_T01	35.2	not assigned.unknown	moderately similar to ( 342) AT3G02680 | Symbols: NBS1, ATNBS1 | NBS1 (NIJMEGEN BREAKAGE SYNDROME 1) | chr3:576378-579226 FORWARDhighly similar to ( 786) loc_os10g34580 12010.m065293 protein FHA domain containing protein, expressed seq=cds; coord=5:26313160..26317660:-1; parent_gene=GRMZM2G006246	4.21224	1.63954	2.61401	2.14311
GRMZM2G011213	GRMZM2G011213_T01	35.2	not assigned.unknown	weakly similar to ( 128) AT3G55605 | Symbols: | mitochondrial glycoprotein family protein / MAM33 family protein | chr3:20622668-20623889 FORWARDmoderately similar to ( 283) loc_os01g05060 12001.m07140 protein mitochondrial glycoprotein, expressed seq=cds; coord=8:14068425..14071142:-1; parent_gene=GRMZM2G011213	5.35423	2.50617	3.58755	2.39083
GRMZM5G803874	GRMZM5G803874_T04	35.2	not assigned.unknown	moderately similar to ( 216) AT4G11570 | Symbols: | haloacid dehalogenase-like hydrolase family protein | chr4:7004743-7005864 FORWARDmoderately similar to ( 468) loc_os04g47020 12004.m35410 protein genetic modifier, putative, expressed seq=cds; coord=10:138485066..138487763:-1; parent_gene=GRMZM5G803874	4.04833	1.13985	2.43875	-0.0396207
GRMZM5G839812	GRMZM5G839812_T01	35.2	not assigned.unknown	moderately similar to ( 492) AT1G61040 | Symbols: VIP5 | VIP5 (vernalization independence 5); DNA binding | chr1:22483817-22485748 FORWARDhighly similar to ( 701) loc_os12g35030 12012.m27044 protein plus-3 domain containing protein, expressed seq=cds; coord=3:133177658..133180552:-1; parent_gene=GRMZM5G839812	3.46688	1.83615	2.46958	1.79481
GRMZM2G099583	GRMZM2G099583_T01	35.2	not assigned.unknown	moderately similar to ( 416) AT4G39790 | Symbols: | unknown protein | chr4:18462316-18464584 REVERSEhighly similar to ( 953) loc_os05g16640 12005.m06072 protein expressed protein seq=cds; coord=4:6408783..6414712:-1; parent_gene=GRMZM2G099583	4.35297	0.68069	2.33323	0.63935
GRMZM2G134341	GRMZM2G134341_T01	35.2	not assigned.unknown	moderately similar to ( 461) AT3G55990 | Symbols: ESK1 | ESK1 (ESKIMO 1) | chr3:20780410-20782931 FORWARDhighly similar to ( 602) loc_os07g49280 12007.m09137 protein expressed protein seq=cds; coord=7:174760324..174763035:-1; parent_gene=GRMZM2G134341	3.70156	1.95219	2.76084	1.66176
GRMZM2G172410	GRMZM2G172410_T01	35.2	not assigned.unknown	highly similar to ( 803) AT5G43745 | Symbols: | phosphotransferase-related | chr5:17569435-17574954 REVERSEweakly similar to ( 173) DMI1L_ORYSA Probable ion channel DMI1-like, chloroplast precursor - Oryza sativa (Rice)nearly identical (1110) loc_os03g06720 12003.m06190 protein expressed protein seq=cds; coord=1:12976788..12986045:1; parent_gene=GRMZM2G172410	4.08274	1.35898	2.43236	1.14742
GRMZM2G174560	GRMZM2G174560_T01	35.2	not assigned.unknown	seq=cds; coord=10:13144883..13146961:-1; parent_gene=GRMZM2G174560	5.1724	3.58234	4.23488	3.82314
GRMZM2G102346	GRMZM2G102346_T01	35.2	not assigned.unknown	highly similar to ( 640) AT2G35155 | Symbols: | catalytic | chr2:14819209-14821330 REVERSEhighly similar to ( 939) loc_os04g52479 12004.m35595 protein expressed protein seq=cds; coord=2:10009894..10016050:-1; parent_gene=GRMZM2G102346	4.00624	2.17844	2.94645	2.36078
GRMZM2G048202	GRMZM2G048202_T01	35.2	not assigned.unknown	seq=cds; coord=2:169535124..169536039:1; parent_gene=GRMZM2G048202	5.55028	4.12717	4.76603	4.0388
GRMZM2G060924	GRMZM2G060924_T02	35.2	not assigned.unknown	highly similar to ( 553) AT5G27740 | Symbols: EMB2775 | EMB2775 (EMBRYO DEFECTIVE 2775); DNA binding / nucleoside-triphosphatase/ nucleotide binding | chr5:9823831-9826869 FORWARDhighly similar to ( 642) loc_os03g57870 12003.m10699 protein replication factor C subunit 5, putative, expressed seq=cds; coord=1:286659751..286666587:1; parent_gene=GRMZM2G060924	4.68203	2.87482	3.62497	2.57506
GRMZM2G064503	GRMZM2G064503_T01	35.2	not assigned.unknown	moderately similar to ( 247) loc_os03g59480 12003.m10846 protein expressed protein seq=cds; coord=1:291308625..291314839:-1; parent_gene=GRMZM2G064503	4.46918	2.25675	3.1272	2.61785
GRMZM5G893764	GRMZM5G893764_T02	35.2	not assigned.unknown	moderately similar to ( 224) loc_os01g64720 12001.m97563 protein expressed protein seq=cds; coord=3:175633118..175637510:-1; parent_gene=GRMZM5G893764	4.72654	2.90223	3.64874	2.96909
GRMZM2G071360	GRMZM2G071360_T01	35.2	not assigned.unknown	weakly similar to ( 191) AT4G30996 | Symbols: | unknown protein | chr4:15101464-15102461 FORWARDmoderately similar to ( 253) loc_os04g42340 12004.m09205 protein expressed protein seq=cds; coord=10:128697738..128700944:1; parent_gene=GRMZM2G071360	4.76547	2.38714	3.3741	2.14056
GRMZM2G487629	GRMZM2G487629_T01	35.2	not assigned.unknown	moderately similar to ( 236) loc_os08g29124 12008.m06916 protein expressed protein seq=cds; coord=1:219770349..219792631:1; parent_gene=GRMZM2G487629	4.65389	2.5105	3.28857	2.10565
GRMZM2G168335	GRMZM2G168335_T01	35.2	not assigned.unknown	weakly similar to ( 157) AT1G06190 | Symbols: | ATP binding / ATPase, coupled to transmembrane movement of ions, phosphorylative mechanism | chr1:1892589-1894078 REVERSEmoderately similar to ( 420) BP73_ORYSA SAP-like protein BP-73 (OsBP-73) (Riaa1) - Oryza sativa (Rice)moderately similar to ( 420) loc_os03g08480 12003.m101714 protein SAP-like protein BP-73, putative, expressed seq=cds; coord=5:2…	5.49967	3.03452	3.94782	3.09815
GRMZM2G384293	GRMZM2G384293_T01	35.2	not assigned.unknown	moderately similar to ( 415) AT3G47450 | Symbols: ATNOS1, NOS1, ATNOA1, NOA1, RIF1 | NOA1 (NO ASSOCIATED 1); GTPase/ nitric-oxide synthase | chr3:17483195-17486249 REVERSEmoderately similar to ( 488) NOS_ORYSA Putative nitric-oxide synthase (EC 1.14.13.39) - Oryza sativa (Rice)moderately similar to ( 488) loc_os02g01440 12002.m05494 protein nitric-oxide synthase, putative, expressed seq=cds; coor…	4.46932	3.09066	3.71053	2.66412
GRMZM5G851485	GRMZM5G851485_T01	35.2	not assigned.unknown	seq=cds; coord=1:50864166..50865478:1; parent_gene=GRMZM5G851485	5.457	3.53795	4.36313	2.74942
GRMZM2G125656	GRMZM2G125656_T01	35.2	not assigned.unknown	moderately similar to ( 443) AT5G53500 | Symbols: | WD-40 repeat family protein | chr5:21726167-21728524 REVERSEvery weakly similar to (80.5) GBB_MAIZE Guanine nucleotide-binding protein subunit beta - Zea mays (Maize)highly similar to ( 885) loc_os04g48010 12004.m35427 protein signal transducer, putative, expressed seq=cds; coord=10:139316025..139319484:1; parent_gene=GRMZM2G125656	4.59051	2.29059	3.4074	1.42036
GRMZM2G023220	GRMZM2G023220_T01	35.2	not assigned.unknown	highly similar to ( 595) AT1G80280 | Symbols: | hydrolase, alpha/beta fold family protein | chr1:30183839-30186141 REVERSEhighly similar to ( 979) loc_os01g45960 12001.m43116 protein hydrolase, putative, expressed seq=cds; coord=3:214305288..214310088:-1; parent_gene=GRMZM2G023220	4.21079	3.02956	3.50926	3.08931
GRMZM2G101001	GRMZM2G101001_T01	35.2	not assigned.unknown	very weakly similar to ( 100) AT1G19990 | Symbols: | unknown protein | chr1:6935327-6936665 FORWARDweakly similar to ( 158) loc_os03g14580 12003.m06898 protein expressed protein seq=cds; coord=9:142467307..142472205:-1; parent_gene=GRMZM2G101001	5.87597	3.36022	4.37908	3.41481
GRMZM5G874896	GRMZM5G874896_T01	35.2	not assigned.unknown	seq=cds; coord=2:130359763..130361194:-1; parent_gene=GRMZM5G874896	5.30692	4.1595	4.60054	4.19617
GRMZM2G087712	GRMZM2G087712_T01	35.2	not assigned.unknown	nearly identical (1258) AT4G04940 | Symbols: | transducin family protein / WD-40 repeat family protein | chr4:2511212-2517052 REVERSEnearly identical (1388) loc_os06g43690 12006.m08899 protein WD repeat-containing protein 36, putative, expressed seq=cds; coord=9:94004389..94013833:-1; parent_gene=GRMZM2G087712	5.25368	2.69586	3.57563	2.32087
GRMZM2G354053	GRMZM2G354053_T01	35.2	not assigned.unknown	moderately similar to ( 341) AT5G16730 | Symbols: | LOCATED IN: chloroplast; EXPRESSED IN: 23 plant structures; EXPRESSED DURING: 13 growth stages; CONTAINS InterPro DOMAIN/s: Spectrin/alpha-actinin (InterPro:IPR018159); BEST Arabidopsis thaliana protein match is: unknown protein (TAIR:AT3G02930.1); Has 241703 Blast hits to 112530 proteins in 2711 species: Archae - 2642; Bacteria - 41887; Metazoa…	4.75913	3.39379	3.93351	3.15871
GRMZM2G409430	GRMZM2G409430_T02	35.2	not assigned.unknown	highly similar to ( 797) AT4G32910 | Symbols: | INVOLVED IN: biological_process unknown; LOCATED IN: cellular_component unknown; EXPRESSED IN: 23 plant structures; EXPRESSED DURING: 13 growth stages; CONTAINS InterPro DOMAIN/s: Nucleoporin, Nup85-like (InterPro:IPR011502); Has 161 Blast hits to 158 proteins in 60 species: Archae - 0; Bacteria - 0; Metazoa - 128; Fungi - 10; Plants - 21; Viruses -…	4.79745	3.54534	3.98578	3.41868
GRMZM2G035477	GRMZM2G035477_T01	35.2	not assigned.unknown	moderately similar to ( 411) AT1G19520 | Symbols: NFD5 | NFD5 (NUCLEAR FUSION DEFECTIVE 5) | chr1:6760032-6762581 FORWARDhighly similar to ( 721) loc_os02g39820 12002.m09068 protein expressed protein seq=cds; coord=5:183601368..183605622:1; parent_gene=GRMZM2G035477	5.11664	3.49497	4.17993	3.074
GRMZM2G374385	GRMZM2G374385_T01	35.2	not assigned.unknown	highly similar to ( 597) AT2G18220 | Symbols: | INVOLVED IN: biological_process unknown; LOCATED IN: cellular_component unknown; EXPRESSED IN: 22 plant structures; EXPRESSED DURING: 13 growth stages; CONTAINS InterPro DOMAIN/s: Uncharacterised protein family UPF0120 (InterPro:IPR005343); BEST Arabidopsis thaliana protein match is: RBL (REBELOTE) (TAIR:AT3G55510.1); Has 4846 Blast hits to 3236 pro…	5.2827	3.6626	4.23591	3.30825
GRMZM2G086237	GRMZM2G086237_T01	35.2	not assigned.unknown	moderately similar to ( 476) AT5G41140 | Symbols: | unknown protein | chr5:16468726-16472546 FORWARDnearly identical (1225) loc_os10g36060 12010.m06420 protein chorion family 2 protein, expressed seq=cds; coord=5:23872219..23877754:-1; parent_gene=GRMZM2G086237	5.37652	3.18171	3.92811	3.57243
GRMZM2G060726	GRMZM2G060726_T01	35.2	not assigned.unknown	moderately similar to ( 362) AT2G25830 | Symbols: | YebC-related | chr2:11019091-11021665 REVERSEmoderately similar to ( 492) loc_os05g44350 12005.m083781 protein expressed protein seq=cds; coord=6:160613849..160620533:-1; parent_gene=GRMZM2G060726	6.23815	3.82234	4.6113	2.78814
GRMZM2G131793	GRMZM2G131793_T01	35.2	not assigned.unknown	moderately similar to ( 386) AT3G55510 | Symbols: RBL | RBL (REBELOTE) | chr3:20579232-20582124 FORWARDmoderately similar to ( 285) NOC2L_ORYSA Nucleolar complex protein 2 homolog (Protein NOC2 homolog) - Oryza sativa (Rice)highly similar to ( 850) loc_os12g06610 12012.m04651 protein expressed protein seq=cds; coord=2:147618366..147625222:1; parent_gene=GRMZM2G131793	5.88234	4.70177	5.13191	4.49251
GRMZM2G154312	GRMZM2G154312_T01	35.2	not assigned.unknown	weakly similar to ( 124) AT4G02450 | Symbols: | glycine-rich protein | chr4:1073987-1075765 REVERSEweakly similar to ( 180) loc_os08g27070 12008.m06720 protein co-chaperone protein SBA1, putative, expressed seq=cds; coord=4:23947575..23951967:-1; parent_gene=GRMZM2G154312	6.40398	5.15087	5.5651	4.68058
GRMZM2G073521	GRMZM2G073521_T01	35.2	not assigned.unknown	weakly similar to ( 171) AT3G32940 | Symbols: | RNA binding | chr3:13491089-13493630 REVERSEmoderately similar to ( 456) loc_os08g01070 12008.m080054 protein transcription or splicing factor-like protein, putative, expressed seq=cds; coord=6:3044675..3050432:-1; parent_gene=GRMZM2G073521	6.28607	4.4216	5.03502	3.90501
GRMZM2G097812	GRMZM2G097812_T01	35.2	not assigned.unknown	seq=cds; coord=9:144508637..144511665:1; parent_gene=GRMZM2G097812	7.24173	3.91694	5.12978	4.60546
AC218972.3	AC218972.3_FGT002	35.2	not assigned.unknown	moderately similar to ( 277) loc_os01g60420 12001.m12170 protein expressed protein seq=cds; coord=8:170627969..170629457:-1; parent_gene=AC218972.3_FG002	6.88163	5.7949	6.13067	5.33022
GRMZM2G009365	GRMZM2G009365_T01	35.2	not assigned.unknown	moderately similar to ( 339) AT5G62960 | Symbols: | unknown protein | chr5:25269444-25271533 FORWARDmoderately similar to ( 480) loc_os02g03790 12002.m05728 protein expressed protein seq=cds; coord=5:74506781..74511993:1; parent_gene=GRMZM2G009365	3.61088	-3.10951	-0.872013	-2.22485
GRMZM2G331652	GRMZM2G331652_T01	35.2	not assigned.unknown	weakly similar to ( 115) AT1G50830 | Symbols: | unknown protein | chr1:18835559-18837865 REVERSEhighly similar to ( 885) loc_os10g11820 12010.m04505 protein expressed protein seq=cds; coord=1:24734481..24737194:1; parent_gene=GRMZM2G331652	2.42908	-1.80728	-0.417777	-1.92262
GRMZM2G122954	GRMZM2G122954_T01	35.2	not assigned.unknown	moderately similar to ( 374) AT5G14020 | Symbols: | INVOLVED IN: N-terminal protein myristoylation; LOCATED IN: vacuole; EXPRESSED IN: root; CONTAINS InterPro DOMAIN/s: BRO1 (InterPro:IPR004328); BEST Arabidopsis thaliana protein match is: unknown protein (TAIR:AT1G73390.3); Has 53 Blast hits to 53 proteins in 7 species: Archae - 0; Bacteria - 0; Metazoa - 0; Fungi - 0; Plants - 53; Viruses - 0; …	3.84468	-0.170912	1.06659	-0.871216
GRMZM2G150408	GRMZM2G150408_T01	35.2	not assigned.unknown	moderately similar to ( 301) loc_os03g04550 12003.m05983 protein expressed protein seq=cds; coord=9:152042691..152044624:1; parent_gene=GRMZM2G150408	4.01614	0.134817	1.30193	-0.787878
GRMZM2G054522	GRMZM2G054522_T01	35.2	not assigned.unknown	moderately similar to ( 291) loc_os02g46956 12002.m100322 protein expressed protein seq=cds; coord=4:158134652..158138123:1; parent_gene=GRMZM2G054522	4.02667	0.991595	1.76966	-0.261249
GRMZM2G035664	GRMZM2G035664_T01	35.2	not assigned.unknown	moderately similar to ( 301) AT5G61370 | Symbols: | pentatricopeptide (PPR) repeat-containing protein | chr5:24672008-24673471 REVERSEhighly similar to ( 625) loc_os10g28640 12010.m05743 protein RIO1 family protein, expressed seq=cds; coord=1:240272937..240276258:1; parent_gene=GRMZM2G035664	3.1271	0.35873	1.18119	-0.341573
GRMZM2G132628	GRMZM2G132628_T01	35.2	not assigned.unknown	moderately similar to ( 494) AT4G38500 | Symbols: | unknown protein | chr4:18008418-18010693 FORWARDhighly similar to ( 600) loc_os06g50860 12006.m32198 protein EMB2756, putative, expressed seq=cds; coord=6:83225666..83229837:1; parent_gene=GRMZM2G132628	3.2177	0.00889994	1.0944	0.571631
GRMZM2G075132	GRMZM2G075132_T01	35.2	not assigned.unknown	moderately similar to ( 389) AT1G50660 | Symbols: | unknown protein | chr1:18771386-18774385 FORWARDhighly similar to ( 751) loc_os05g41910 12005.m08365 protein expressed protein seq=cds; coord=6:156522064..156525052:-1; parent_gene=GRMZM2G075132	3.68862	0.321871	1.40737	-0.115398
GRMZM2G091168	GRMZM2G091168_T02	35.2	not assigned.unknown	weakly similar to ( 109) AT5G48720 | Symbols: XRI, XRI1 | XRI1 (X-RAY INDUCED TRANSCRIPT 1) | chr5:19759233-19761621 FORWARDmoderately similar to ( 397) loc_os09g23720 12009.m05528 protein expressed protein seq=cds; coord=10:107426101..107430059:1; parent_gene=GRMZM2G091168	3.26397	0.94429	1.64413	0.622498
GRMZM2G007288	GRMZM2G007288_T01	35.2	not assigned.unknown	moderately similar to ( 288) AT1G78420 | Symbols: | protein binding / zinc ion binding | chr1:29505278-29507272 FORWARDhighly similar to ( 691) loc_os02g14720 12002.m06716 protein expressed protein seq=cds; coord=5:144580659..144586160:1; parent_gene=GRMZM2G007288	4.07904	0.938792	1.93528	0.44494
GRMZM2G372632	GRMZM2G372632_T01	35.2	not assigned.unknown	nearly identical (1076) AT4G31850 | Symbols: PGR3 | PGR3 (PROTON GRADIENT REGULATION 3) | chr4:15403020-15406358 FORWARDmoderately similar to ( 261) RF1_ORYSA Rf1 protein, mitochondrial precursor (PPR protein) (Fertility restorer) (Restorer for CMS) - Oryza sativa (Rice)nearly identical (1733) loc_os10g28600 12010.m05739 protein PGR3, putative, expressed seq=cds; coord=9:124165935..124169374:-1; …	2.83183	0.513698	1.24023	0.237892
GRMZM2G017536	GRMZM2G017536_T01	35.2	not assigned.unknown	weakly similar to ( 185) AT5G26910 | Symbols: | unknown protein | chr5:9466804-9469523 REVERSEnearly identical (1185) loc_os03g19080 12003.m101318 protein expressed protein seq=cds; coord=1:47989435..47993634:1; parent_gene=GRMZM2G017536	4.78946	-0.00562771	1.48821	0.20096
GRMZM2G092107	GRMZM2G092107_T01	35.2	not assigned.unknown	moderately similar to ( 296) AT4G39860 | Symbols: | unknown protein | chr4:18499909-18501472 FORWARDmoderately similar to ( 444) loc_os04g38310 12004.m101542 protein expressed protein seq=cds; coord=2:43339685..43346040:1; parent_gene=GRMZM2G092107	5.43632	1.423	2.72324	1.40077
GRMZM2G541687	GRMZM2G541687_T01	35.2	not assigned.unknown	seq=cds; coord=1:13210614..13213266:1; parent_gene=GRMZM2G541687	4.62692	2.09944	2.90726	0.984101
GRMZM2G470048	GRMZM2G470048_T01	35.2	not assigned.unknown	highly similar to ( 783) loc_os09g30070 12009.m06158 protein expressed protein seq=cds; coord=7:130641939..130652075:1; parent_gene=GRMZM2G470048	4.07951	-0.452011	1.12652	-0.226315
GRMZM5G828887	GRMZM5G828887_T01	35.2	not assigned.unknown	seq=cds; coord=2:36892115..36892574:-1; parent_gene=GRMZM5G828887	6.8521	4.64861	5.36004	4.22133
GRMZM2G701206	GRMZM2G701206_T02	35.2	not assigned.unknown	weakly similar to ( 114) AT3G08670 | Symbols: | unknown protein | chr3:2633946-2636536 FORWARDmoderately similar to ( 426) loc_os05g40220 12005.m083755 protein transposon protein, putative, CACTA, En/Spm sub-class, expressed seq=cds; coord=6:154330872..154335437:-1; parent_gene=GRMZM2G701206	4.54156	2.19634	2.8668	1.15139
GRMZM2G026309	GRMZM2G026309_T01	35.2	not assigned.unknown	highly similar to ( 650) AT4G27060 | Symbols: TOR1, SPR2, CN | TOR1 (TORTIFOLIA 1); microtubule binding | chr4:13581581-13585070 REVERSEnearly identical (1406) loc_os07g33630 12007.m07622 protein microtubule-associated protein TORTIFOLIA1, putative, expressed seq=cds; coord=2:203524213..203532379:-1; parent_gene=GRMZM2G026309	4.35349	2.60887	3.15316	1.84641
GRMZM2G050730	GRMZM2G050730_T01	35.2	not assigned.unknown	very weakly similar to (82.8) AT5G22580 | Symbols: | FUNCTIONS IN: molecular_function unknown; INVOLVED IN: biological_process unknown; LOCATED IN: chloroplast; EXPRESSED IN: 22 plant structures; EXPRESSED DURING: 13 growth stages; CONTAINS InterPro DOMAIN/s: Stress responsive alpha-beta barrel (InterPro:IPR013097), Dimeric alpha-beta barrel (InterPro:IPR011008); BEST Arabidopsis thaliana protein…	6.66544	4.28748	5.04964	4.11403
GRMZM2G085932	GRMZM2G085932_T01	35.2	not assigned.unknown	weakly similar to ( 142) AT5G02050 | Symbols: | mitochondrial glycoprotein family protein / MAM33 family protein | chr5:403239-404244 REVERSEmoderately similar to ( 275) loc_os06g22070 12006.m06862 protein mitochondrial glycoprotein, expressed seq=cds; coord=9:45527630..45531442:-1; parent_gene=GRMZM2G085932	5.84416	4.36206	4.84176	4.27742
GRMZM2G313460	GRMZM2G313460_T02	35.2	not assigned.unknown	highly similar to ( 762) AT4G24840 | Symbols: | FUNCTIONS IN: molecular_function unknown; INVOLVED IN: protein transport, Golgi organization; LOCATED IN: vacuole; EXPRESSED IN: 23 plant structures; EXPRESSED DURING: 13 growth stages; CONTAINS InterPro DOMAIN/s: COG complex component, COG2 (InterPro:IPR009316); Has 214 Blast hits to 204 proteins in 99 species: Archae - 0; Bacteria - 0; Metazoa - 1…	4.43809	3.39847	3.67377	3.20442
GRMZM2G134985	GRMZM2G134985_T01	35.2	not assigned.unknown	moderately similar to ( 345) AT4G38750 | Symbols: | unknown protein | chr4:18085033-18090846 REVERSEhighly similar to ( 860) loc_os10g06610 12010.m04056 protein expressed protein seq=cds; coord=1:121487438..121498734:-1; parent_gene=GRMZM2G134985	4.80227	2.68791	3.29464	1.87025
GRMZM2G114692	GRMZM2G114692_T01	35.2	not assigned.unknown	highly similar to ( 542) AT3G16810 | Symbols: APUM24 | APUM24 (Arabidopsis Pumilio 24); RNA binding / binding | chr3:5723436-5727539 REVERSEhighly similar to ( 873) loc_os03g61560 12003.m11037 protein expressed protein seq=cds; coord=1:295762286..295768149:-1; parent_gene=GRMZM2G114692	4.88008	3.85317	4.06123	3.40769
GRMZM2G089976	GRMZM2G089976_T01	35.2	not assigned.unknown	moderately similar to ( 353) AT1G63980 | Symbols: | D111/G-patch domain-containing protein | chr1:23740646-23743054 FORWARDhighly similar to ( 585) loc_os03g03390 12003.m05873 protein nucleic acid binding protein, putative, expressed seq=cds; coord=1:5386771..5394068:1; parent_gene=GRMZM2G089976	5.41823	4.34896	4.61575	4.10606
GRMZM2G316635	GRMZM2G316635_T01	35.2	not assigned.unknown	highly similar to ( 699) loc_os01g44310 12001.m10687 protein dnaJ domain containing protein, expressed seq=cds; coord=3:216267758..216276132:1; parent_gene=GRMZM2G316635	5.68261	1.90516	3.08295	0.972679
GRMZM2G092578	GRMZM2G092578_T01	35.2	not assigned.unknown	weakly similar to ( 130) AT4G14420 | Symbols: | lesion inducing protein-related | chr4:8302171-8303738 REVERSEweakly similar to ( 190) loc_os03g05520 12003.m06075 protein nicotiana lesion-inducing like, putative, expressed seq=cds; coord=1:10844522..10849281:-1; parent_gene=GRMZM2G092578	7.66088	5.53535	5.95815	4.75216
GRMZM2G128737	GRMZM2G128737_T01	35.2	not assigned.unknown	moderately similar to ( 339) AT1G65010 | Symbols: | unknown protein | chr1:24149543-24154024 FORWARDhighly similar to ( 995) loc_os05g02820 12005.m04818 protein expressed protein seq=cds; coord=5:44404760..44408781:1; parent_gene=GRMZM2G128737	5.4546	3.64745	4.15903	3.54738
GRMZM2G414002	GRMZM2G414002_T01	35.2	not assigned.unknown	moderately similar to ( 450) AT2G25050 | Symbols: | formin homology 2 domain-containing protein / FH2 domain-containing protein | chr2:10654108-10659383 REVERSEhighly similar to ( 851) loc_os07g40520 12007.m08292 protein actin binding protein, putative seq=cds; coord=2:209248084..209263370:-1; parent_gene=GRMZM2G414002	5.64221	3.00286	3.57387	2.03793
GRMZM2G124239	GRMZM2G124239_T01	35.2	not assigned.unknown	nearly identical (1062) AT1G71270 | Symbols: POK, TTD8, ATVPS52 | POK (POKY POLLEN TUBE) | chr1:26863736-26869817 FORWARDnearly identical (1232) loc_os03g30460 12003.m08306 protein vacuolar protein sorting protein 52, putative, expressed seq=cds; coord=9:123411699..123426029:-1; parent_gene=GRMZM2G124239	6.33392	5.15212	5.39459	4.68273
GRMZM2G175818	GRMZM2G175818_T01	35.2	not assigned.unknown	seq=cds; coord=1:206740526..206743193:1; parent_gene=GRMZM2G175818	7.99274	6.01819	6.59049	5.50736
GRMZM2G178014	GRMZM2G178014_T02	35.2	not assigned.unknown	moderately similar to ( 365) AT1G32190 | Symbols: | unknown protein | chr1:11593059-11595481 REVERSEmoderately similar to ( 476) loc_os08g06420 12008.m080090 protein esterase/lipase/thioesterase, putative, expressed seq=cds; coord=10:77180402..77187009:1; parent_gene=GRMZM2G178014	2.72859	-1.1121	-0.289635	-2.22744
GRMZM2G035278	GRMZM2G035278_T01	35.2	not assigned.unknown	very weakly similar to (81.6) AT4G32870 | Symbols: | unknown protein | chr4:15862168-15862641 FORWARDweakly similar to ( 199) loc_os01g10210 12001.m07643 protein expressed protein seq=cds; coord=3:4542118..4543278:1; parent_gene=GRMZM2G035278	5.27123	-1.16719	0.655272	-1.28253
GRMZM2G032209	GRMZM2G032209_T01	35.2	not assigned.unknown	weakly similar to ( 149) AT2G31270 | Symbols: ATCDT1A, CDT1A, CDT1 | CDT1A (ARABIDOPSIS HOMOLOG OF YEAST CDT1 A); cyclin-dependent protein kinase/ protein binding | chr2:13329037-13331544 FORWARDhighly similar to ( 597) loc_os10g34820 12010.m065296 protein CDT1a protein, putative, expressed seq=cds; coord=2:5101569..5106552:-1; parent_gene=GRMZM2G032209	3.76252	-1.31695	-0.0794549	-3.43229
GRMZM2G006399	GRMZM2G006399_T01	35.2	not assigned.unknown	seq=cds; coord=7:29171521..29172716:1; parent_gene=GRMZM2G006399	3.79327	0.72197	1.56715	0.121203
GRMZM2G030038	GRMZM2G030038_T01	35.2	not assigned.unknown	weakly similar to ( 178) loc_os01g69290 12001.m13029 protein expressed protein seq=cds; coord=3:159677432..159679345:1; parent_gene=GRMZM2G030038	5.53081	-1.30345	0.764124	-1.00375
GRMZM2G142620	GRMZM2G142620_T01	35.2	not assigned.unknown	moderately similar to ( 340) AT1G50660 | Symbols: | unknown protein | chr1:18771386-18774385 FORWARDhighly similar to ( 773) loc_os08g09170 12008.m05052 protein expressed protein seq=cds; coord=10:59435841..59439428:1; parent_gene=GRMZM2G142620	4.48833	-0.667861	0.64764	-1.04624
GRMZM2G025303	GRMZM2G025303_T02	35.2	not assigned.unknown	seq=cds; coord=1:104804885..104808309:-1; parent_gene=GRMZM2G025303	3.63748	0.826836	1.41226	-0.162974
GRMZM2G704285	GRMZM2G704285_T01	35.2	not assigned.unknown	very weakly similar to (90.1) AT4G24970 | Symbols: | ATP-binding region, ATPase-like domain-containing protein | chr4:12831125-12835449 FORWARDhighly similar to ( 985) loc_os06g41710 12006.m08703 protein MORC family CW-type zinc finger 3, putative, expressed seq=cds; coord=9:100102597..100112317:1; parent_gene=GRMZM2G704285	3.67582	-0.411777	0.884615	0.0578444
GRMZM2G124530	GRMZM2G124530_T02	35.2	not assigned.unknown	moderately similar to ( 279) loc_os08g40830 12008.m61965 protein pumilio domain-containing protein PPD1, putative, expressed seq=cds; coord=4:41838516..41842160:-1; parent_gene=GRMZM2G124530	3.88253	0.0934748	1.14456	0.103665
GRMZM2G403003	GRMZM2G403003_T01	35.2	not assigned.unknown	weakly similar to ( 139) AT3G53540 | Symbols: | unknown protein | chr3:19846805-19850670 REVERSEmoderately similar to ( 465) loc_os05g02580 12005.m04794 protein expressed protein seq=cds; coord=6:34217717..34222233:-1; parent_gene=GRMZM2G403003	4.05556	0.234244	0.88678	-1.29613
GRMZM2G029785	GRMZM2G029785_T01	35.2	not assigned.unknown	very weakly similar to (82.0) AT2G34780 | Symbols: EMB1611, MEE22 | MEE22 (MATERNAL EFFECT EMBRYO ARREST 22) | chr2:14668653-14673607 FORWARDmoderately similar to ( 362) loc_os01g56290 12001.m11785 protein expressed protein seq=cds; coord=3:193843756..193847357:-1; parent_gene=GRMZM2G029785	4.09401	1.8697	2.24806	1.14138
GRMZM2G063473	GRMZM2G063473_T01	35.2	not assigned.unknown	moderately similar to ( 459) AT5G57930 | Symbols: APO2 | APO2 (ACCUMULATION OF PHOTOSYSTEM ONE 2) | chr5:23454690-23456354 FORWARDhighly similar to ( 637) loc_os02g50010 12002.m10035 protein APO2, putative, expressed seq=cds; coord=4:166921644..166925328:-1; parent_gene=GRMZM2G063473	3.89827	2.05759	2.35398	1.19017
GRMZM2G113603	GRMZM2G113603_T01	35.2	not assigned.unknown	seq=cds; coord=3:10625915..10626804:-1; parent_gene=GRMZM2G113603	6.18234	3.81757	4.38764	3.40677
GRMZM2G049759	GRMZM2G049759_T01	35.2	not assigned.unknown	weakly similar to ( 129) AT2G34780 | Symbols: EMB1611, MEE22 | MEE22 (MATERNAL EFFECT EMBRYO ARREST 22) | chr2:14668653-14673607 FORWARD seq=cds; coord=3:193848764..193854031:-1; parent_gene=GRMZM2G049759	4.78912	2.0343	2.49419	1.28819
GRMZM2G098603	GRMZM2G098603_T01	35.2	not assigned.unknown	weakly similar to ( 182) AT2G30280 | Symbols: | unknown protein | chr2:12909804-12911860 REVERSEmoderately similar to ( 399) loc_os11g01880 12011.m80134 protein conserved hypothetical protein seq=cds; coord=10:1536991..1540998:-1; parent_gene=GRMZM2G098603	5.09989	3.50617	3.77538	3.0075
GRMZM2G097674	GRMZM2G097674_T01	35.2	not assigned.unknown	moderately similar to ( 312) AT4G13590 | Symbols: | unknown protein | chr4:7901369-7903792 REVERSEmoderately similar to ( 431) loc_os11g34180 12011.m07276 protein expressed protein seq=cds; coord=2:106196844..106203555:-1; parent_gene=GRMZM2G097674	5.30484	3.33777	3.69813	2.44482
GRMZM2G453424	GRMZM2G453424_T01	35.2	not assigned.unknown	seq=cds; coord=4:162903711..162910164:1; parent_gene=GRMZM2G453424	4.13294	2.01434	2.46042	1.20156
GRMZM2G070075	GRMZM2G070075_T01	35.2	not assigned.unknown	highly similar to ( 605) loc_os05g34760 12005.m07706 protein expressed protein seq=cds; coord=6:147711875..147722674:1; parent_gene=GRMZM2G070075	6.23051	1.81885	2.9842	1.43342
GRMZM2G539790	GRMZM2G539790_T01	35.2	not assigned.unknown	seq=cds; coord=1:80324572..80328724:1; parent_gene=GRMZM2G539790	5.0996	3.40499	3.86488	3.45957
GRMZM2G067638	GRMZM2G067638_T01	35.2	not assigned.unknown	highly similar to ( 741) AT1G64650 | Symbols: | LOCATED IN: plasma membrane; EXPRESSED IN: 23 plant structures; EXPRESSED DURING: 13 growth stages; CONTAINS InterPro DOMAIN/s: Protein of unknown function DUF791 (InterPro:IPR008509), Major facilitator superfamily, general substrate transporter (InterPro:IPR016196); BEST Arabidopsis thaliana protein match is: unknown protein (TAIR:AT4G27720.1); Has…	5.06681	2.98336	3.32857	2.11418
GRMZM2G078576	GRMZM2G078576_T01	35.2	not assigned.unknown	highly similar to ( 783) AT1G04200 | Symbols: | unknown protein | chr1:1109676-1113875 FORWARDnearly identical (1178) loc_os01g56630 12001.m11820 protein dymeclin, putative, expressed seq=cds; coord=3:192114439..192124984:-1; parent_gene=GRMZM2G078576	4.21161	3.07157	3.304	2.72623
GRMZM2G151237	GRMZM2G151237_T01	35.2	not assigned.unknown	moderately similar to ( 379) AT2G06005 | Symbols: FIP1 | unknown protein | chr2:2332583-2336022 FORWARDhighly similar to ( 525) loc_os02g53780 12002.m33464 protein expressed protein seq=cds; coord=5:211913475..211939528:1; parent_gene=GRMZM2G151237	4.86718	3.74943	3.94793	3.49802
GRMZM2G075780	GRMZM2G075780_T01	35.2	not assigned.unknown	moderately similar to ( 278) AT5G38690 | Symbols: | FUNCTIONS IN: molecular_function unknown; INVOLVED IN: biological_process unknown; LOCATED IN: cellular_component unknown; EXPRESSED IN: 21 plant structures; EXPRESSED DURING: 13 growth stages; CONTAINS InterPro DOMAIN/s: DDT superfamily (InterPro:IPR018501), DDT subgroup (InterPro:IPR018500), Cell division cycle-associated protein (InterPro:IPR…	5.56022	3.45761	3.93399	3.23918
GRMZM2G023858	GRMZM2G023858_T01	35.2	not assigned.unknown	highly similar to ( 749) AT4G02030 | Symbols: | FUNCTIONS IN: molecular_function unknown; INVOLVED IN: biological_process unknown; LOCATED IN: cellular_component unknown; EXPRESSED IN: 23 plant structures; EXPRESSED DURING: 13 growth stages; CONTAINS InterPro DOMAIN/s: Vps51/Vps67 (InterPro:IPR014812); BEST Arabidopsis thaliana protein match is: SEC5B (TAIR:AT1G21170.1); Has 386 Blast hits to 358…	4.80072	3.42805	3.70322	2.99364
GRMZM2G120740	GRMZM2G120740_T02	35.2	not assigned.unknown	moderately similar to ( 319) AT4G38890 | Symbols: | dihydrouridine synthase family protein | chr4:18135909-18139100 REVERSEmoderately similar to ( 328) loc_os04g02730 12004.m05586 protein FAD binding protein, putative, expressed seq=cds; coord=10:101649792..101668096:1; parent_gene=GRMZM2G120740	5.13814	3.72997	3.98571	3.4141
GRMZM2G001850	GRMZM2G001850_T01	35.2	not assigned.unknown	weakly similar to ( 109) AT1G48920 | Symbols: ATNUC-L1, PARL1 | ATNUC-L1; nucleic acid binding / nucleotide binding | chr1:18098186-18101422 FORWARDweakly similar to ( 199) loc_os04g52960 12004.m10189 protein nucleolin, putative, expressed seq=cds; coord=1:233560736..233562244:-1; parent_gene=GRMZM2G001850	6.40567	5.30681	5.58029	5.16945
GRMZM2G031586	GRMZM2G031586_T01	35.2	not assigned.unknown	seq=cds; coord=10:141940681..141943122:1; parent_gene=GRMZM2G031586	5.69718	4.29709	4.50356	3.7287
GRMZM2G128057	GRMZM2G128057_T01	35.2	not assigned.unknown	moderately similar to ( 308) AT5G16730 | Symbols: | LOCATED IN: chloroplast; EXPRESSED IN: 23 plant structures; EXPRESSED DURING: 13 growth stages; CONTAINS InterPro DOMAIN/s: Spectrin/alpha-actinin (InterPro:IPR018159); BEST Arabidopsis thaliana protein match is: unknown protein (TAIR:AT3G02930.1); Has 241703 Blast hits to 112530 proteins in 2711 species: Archae - 2642; Bacteria - 41887; Metazoa…	5.87063	3.18871	3.90294	3.15505
GRMZM2G110143	GRMZM2G110143_T03	35.2	not assigned.unknown	seq=cds; coord=1:182537784..182541456:-1; parent_gene=GRMZM2G110143	5.91719	4.59483	4.71394	4.02006
GRMZM2G000245	GRMZM2G000245_T01	35.2	not assigned.unknown	moderately similar to ( 307) AT4G31880 | Symbols: | LOCATED IN: cytosol, chloroplast; EXPRESSED IN: 24 plant structures; EXPRESSED DURING: 14 growth stages; BEST Arabidopsis thaliana protein match is: binding (TAIR:AT1G15940.1); Has 114836 Blast hits to 56273 proteins in 1914 species: Archae - 187; Bacteria - 15478; Metazoa - 53116; Fungi - 16017; Plants - 4342; Viruses - 719; Other Eukaryotes - …	4.94095	3.78051	3.9731	3.30969
GRMZM2G464976	GRMZM2G464976_T01	35.2	not assigned.unknown	moderately similar to ( 324) loc_os12g05920 12012.m04583 protein expressed protein seq=cds; coord=3:216641561..216650036:-1; parent_gene=GRMZM2G464976	5.33964	3.66179	3.98884	3.34055
GRMZM2G090500	GRMZM2G090500_T01	35.2	not assigned.unknown	moderately similar to ( 379) AT1G65010 | Symbols: | unknown protein | chr1:24149543-24154024 FORWARDvery weakly similar to (95.5) MFP1_TOBAC MAR-binding filament-like protein 1-1 - Nicotiana tabacum (Common tobacco)nearly identical (1065) loc_os05g02820 12005.m04818 protein expressed protein seq=cds; coord=1:102580902..102584706:1; parent_gene=GRMZM2G090500	6.40625	4.22692	4.43339	3.17758
GRMZM5G860498	GRMZM5G860498_T01	35.2	not assigned.unknown	seq=cds; coord=1:233717434..233719729:-1; parent_gene=GRMZM5G860498	7.35036	6.03132	6.33422	5.95923
GRMZM2G056661	GRMZM2G056661_T01	35.2	not assigned.unknown	nearly identical (1129) AT5G51200 | Symbols: | unknown protein | chr5:20804926-20819408 FORWARDnearly identical (1279) loc_os02g10790 12002.m100709 protein expressed protein seq=cds; coord=5:113730181..113780006:1; parent_gene=GRMZM2G056661	5.00857	3.65877	3.80639	3.07246
GRMZM2G399320	GRMZM2G399320_T01	35.2	not assigned.unknown	highly similar to ( 501) AT1G06720 | Symbols: | INVOLVED IN: ribosome biogenesis; LOCATED IN: nucleus; EXPRESSED IN: 21 plant structures; EXPRESSED DURING: 13 growth stages; CONTAINS InterPro DOMAIN/s: AARP2CN (InterPro:IPR012948), Protein of unknown function DUF663 (InterPro:IPR007034); BEST Arabidopsis thaliana protein match is: unknown protein (TAIR:AT1G42440.1); Has 7944 Blast hits to 5342 pr…	6.25919	4.13065	4.67551	4.12011
GRMZM2G060987	GRMZM2G060987_T01	35.2	not assigned.unknown	weakly similar to ( 133) AT2G40430 | Symbols: | FUNCTIONS IN: molecular_function unknown; INVOLVED IN: biological_process unknown; LOCATED IN: cellular_component unknown; EXPRESSED IN: 22 plant structures; EXPRESSED DURING: 13 growth stages; CONTAINS InterPro DOMAIN/s: Tumor suppressor protein Gltscr2 (InterPro:IPR011211), P60-like (InterPro:IPR011687); Has 608 Blast hits to 551 proteins in 148 s…	6.89105	5.65732	5.86206	5.37579
GRMZM2G480002	GRMZM2G480002_T01	35.2	not assigned.unknown	moderately similar to ( 283) AT5G42950 | Symbols: | GYF domain-containing protein | chr5:17224436-17231044 FORWARDhighly similar to ( 991) loc_os07g04530 12007.m04922 protein GYF domain containing protein, expressed seq=cds; coord=7:4538433..4546019:1; parent_gene=GRMZM2G480002	5.9143	4.8819	4.96791	4.45157
GRMZM2G101711	GRMZM2G101711_T02	35.2	not assigned.unknown	moderately similar to ( 204) AT1G20970 | Symbols: | FUNCTIONS IN: molecular_function unknown; INVOLVED IN: biological_process unknown; LOCATED IN: plasma membrane, vacuole; EXPRESSED IN: guard cell, cultured cell; BEST Arabidopsis thaliana protein match is: PPI1 (PROTON PUMP INTERACTOR 1); protein binding (TAIR:AT4G27500.1); Has 53409 Blast hits to 33585 proteins in 1572 species: Archae - 464; Ba…	7.2265	5.17013	5.44052	4.26154
GRMZM2G115499	GRMZM2G115499_T01	35.2	not assigned.unknown	moderately similar to ( 274) AT4G13370 | Symbols: | unknown protein | chr4:7777916-7780334 REVERSEhighly similar to ( 611) loc_os11g02740 12011.m04471 protein expressed protein seq=cds; coord=4:184935843..184939156:-1; parent_gene=GRMZM2G115499	3.15257	-2.34194	-0.689402	-1.87232
GRMZM2G155086	GRMZM2G155086_T01	35.2	not assigned.unknown	moderately similar to ( 207) AT2G03350 | Symbols: | unknown protein | chr2:1019733-1021071 REVERSEmoderately similar to ( 272) loc_os03g11210 12003.m06572 protein cp protein, putative, expressed seq=cds; coord=1:20527226..20530032:-1; parent_gene=GRMZM2G155086	5.16881	-0.626282	0.76322	-1.32659
GRMZM2G020943	GRMZM2G020943_T01	35.2	not assigned.unknown	moderately similar to ( 412) AT1G70280 | Symbols: | NHL repeat-containing protein | chr1:26466086-26468471 REVERSEhighly similar to ( 650) loc_os06g15820 12006.m06295 protein expressed protein seq=cds; coord=6:116330290..116334561:1; parent_gene=GRMZM2G020943	3.02341	-0.256833	0.588349	-0.372174
GRMZM5G871910	GRMZM5G871910_T02	35.2	not assigned.unknown	moderately similar to ( 244) AT2G18245 | Symbols: | unknown protein | chr2:7937353-7939382 FORWARDmoderately similar to ( 471) loc_os02g04110 12002.m05760 protein expressed protein seq=cds; coord=5:76212642..76216507:1; parent_gene=GRMZM5G871910	4.00066	0.713229	1.58816	0.887395
GRMZM2G111451	GRMZM2G111451_T01	35.2	not assigned.unknown	weakly similar to ( 131) AT4G39630 | Symbols: | unknown protein | chr4:18397749-18399263 REVERSEmoderately similar to ( 232) loc_os08g19370 12008.m26644 protein expressed protein seq=cds; coord=4:173802003..173804673:1; parent_gene=GRMZM2G111451	4.71637	1.01704	1.73371	0.249623
GRMZM2G416426	GRMZM2G416426_T01	35.2	not assigned.unknown	weakly similar to ( 187) AT2G39810 | Symbols: HOS1 | HOS1; ubiquitin-protein ligase | chr2:16612941-16617802 FORWARDhighly similar to ( 568) loc_os03g52700 12003.m10244 protein expressed protein seq=cds; coord=1:273876829..273887366:-1; parent_gene=GRMZM2G416426	4.30659	0.946529	1.55326	0.153116
GRMZM2G105579	GRMZM2G105579_T01	35.2	not assigned.unknown	seq=cds; coord=4:121606569..121610440:-1; parent_gene=GRMZM2G105579	3.45414	1.14713	1.49481	0.546358
GRMZM5G874082	GRMZM5G874082_T02	35.2	not assigned.unknown	weakly similar to ( 158) AT3G27120 | Symbols: | ATP binding / ATPase/ nucleoside-triphosphatase/ nucleotide binding | chr3:10000248-10003265 REVERSEmoderately similar to ( 232) loc_os12g25720 12012.m06396 protein expressed protein seq=cds; coord=3:110218791..110250587:-1; parent_gene=GRMZM5G874082	3.82458	0.811839	1.6343	0.944426
GRMZM5G822098	GRMZM5G822098_T01	35.2	not assigned.unknown	moderately similar to ( 226) AT1G28100 | Symbols: | unknown protein | chr1:9802120-9803775 FORWARDmoderately similar to ( 306) loc_os10g35644 12010.m65407 protein expressed protein seq=cds; coord=1:226643384..226647760:-1; parent_gene=GRMZM5G822098	5.29571	1.45631	2.37188	1.34097
GRMZM2G088648	GRMZM2G088648_T01	35.2	not assigned.unknown	moderately similar to ( 354) AT1G33230 | Symbols: | FUNCTIONS IN: molecular_function unknown; INVOLVED IN: biological_process unknown; LOCATED IN: integral to membrane; EXPRESSED IN: 22 plant structures; EXPRESSED DURING: 13 growth stages; CONTAINS InterPro DOMAIN/s: TMPIT-like (InterPro:IPR012926); BEST Arabidopsis thaliana protein match is: unknown protein (TAIR:AT4G10430.3); Has 198 Blast hits…	4.03073	2.20385	2.72146	2.36862
GRMZM2G108410	GRMZM2G108410_T01	35.2	not assigned.unknown	seq=cds; coord=1:239435522..239437280:1; parent_gene=GRMZM2G108410	5.43804	3.29416	3.69144	2.87625
GRMZM2G016705	GRMZM2G016705_T01	35.2	not assigned.unknown	moderately similar to ( 248) AT1G20830 | Symbols: | unknown protein | chr1:7242933-7244736 FORWARDmoderately similar to ( 402) loc_os04g49540 12004.m09887 protein expressed protein seq=cds; coord=2:14526287..14529301:1; parent_gene=GRMZM2G016705	4.66394	2.71463	3.13499	2.55976
GRMZM2G016084	GRMZM2G016084_T01	35.2	not assigned.unknown	moderately similar to ( 315) AT3G23700 | Symbols: | S1 RNA-binding domain-containing protein | chr3:8531689-8533742 REVERSEhighly similar to ( 540) loc_os03g62780 12003.m11156 protein RNA binding S1, putative, expressed seq=cds; coord=1:297747716..297750919:-1; parent_gene=GRMZM2G016084	4.58165	2.31873	2.94855	2.52532
GRMZM5G844316	GRMZM5G844316_T04	35.2	not assigned.unknown	weakly similar to ( 105) loc_os04g43824 12004.m101812 protein expressed protein seq=cds; coord=10:130891869..130895051:1; parent_gene=GRMZM5G844316	5.58421	3.68518	3.96777	3.13172
GRMZM2G113391	GRMZM2G113391_T01	35.2	not assigned.unknown	moderately similar to ( 212) AT5G30490 | Symbols: | FUNCTIONS IN: molecular_function unknown; INVOLVED IN: biological_process unknown; LOCATED IN: cellular_component unknown; EXPRESSED IN: 22 plant structures; EXPRESSED DURING: 13 growth stages; CONTAINS InterPro DOMAIN/s: Bucentaur or craniofacial development (InterPro:IPR011421); Has 246 Blast hits to 239 proteins in 110 species: Archae - 0; Ba…	5.1612	3.09562	3.29068	2.36361
GRMZM2G070111	GRMZM2G070111_T01	35.2	not assigned.unknown	weakly similar to ( 102) AT3G59800 | Symbols: | unknown protein | chr3:22094597-22096174 REVERSE seq=cds; coord=10:127616648..127622993:-1; parent_gene=GRMZM2G070111	5.64108	4.32761	4.39898	3.7085
GRMZM2G045392	GRMZM2G045392_T01	35.2	not assigned.unknown	weakly similar to ( 110) AT2G40070 | Symbols: | FUNCTIONS IN: molecular_function unknown; INVOLVED IN: biological_process unknown; LOCATED IN: cellular_component unknown; EXPRESSED IN: 17 plant structures; EXPRESSED DURING: 7 growth stages; BEST Arabidopsis thaliana protein match is: proline-rich family protein (TAIR:AT3G09000.1); Has 92805 Blast hits to 48882 proteins in 1559 species: Archae - 2…	4.62432	3.13933	3.18838	2.47537
GRMZM2G476652	GRMZM2G476652_T01	35.2	not assigned.unknown	moderately similar to ( 416) AT3G22990 | Symbols: LFR | LFR (LEAF AND FLOWER RELATED); binding | chr3:8164015-8166145 FORWARDhighly similar to ( 559) loc_os07g41900 12007.m29258 protein expressed protein seq=cds; coord=4:128984139..128992259:1; parent_gene=GRMZM2G476652	5.47173	4.29573	4.48593	4.0675
GRMZM2G002948	GRMZM2G002948_T01	35.2	not assigned.unknown	seq=cds; coord=2:198017903..198020019:1; parent_gene=GRMZM2G002948	6.705	3.9916	4.57224	3.7287
GRMZM2G008490	GRMZM2G008490_T01	35.2	not assigned.unknown	weakly similar to ( 127) AT3G15095 | Symbols: | unknown protein | chr3:5082830-5084050 FORWARDhighly similar to ( 919) loc_os06g24540 12006.m07105 protein expressed protein seq=cds; coord=1:50678627..50682435:1; parent_gene=GRMZM2G008490	5.22578	3.01776	3.19562	2.20535
GRMZM2G136624	GRMZM2G136624_T02	35.2	not assigned.unknown	moderately similar to ( 232) AT1G13030 | Symbols: | sphere organelles protein-related | chr1:4444284-4447278 REVERSEhighly similar to ( 551) loc_os12g19040 12012.m05857 protein expressed protein seq=cds; coord=2:62723402..62785784:-1; parent_gene=GRMZM2G136624	5.10571	3.80746	3.8598	3.25673
GRMZM2G137479	GRMZM2G137479_T01	35.2	not assigned.unknown	weakly similar to ( 167) AT2G25480 | Symbols: | FUNCTIONS IN: molecular_function unknown; INVOLVED IN: biological_process unknown; LOCATED IN: cellular_component unknown; CONTAINS InterPro DOMAIN/s: Targeting for Xklp2 (InterPro:IPR009675); BEST Arabidopsis thaliana protein match is: unknown protein (TAIR:AT4G32330.2); Has 1787 Blast hits to 1426 proteins in 179 species: Archae - 0; Bacteria - 73…	6.6807	3.63946	4.0844	3.07395
GRMZM2G309660	GRMZM2G309660_T01	35.2	not assigned.unknown	weakly similar to ( 106) AT4G18490 | Symbols: | unknown protein | chr4:10204388-10208197 FORWARDhighly similar to ( 739) loc_os01g55094 12001.m150877 protein expressed protein seq=cds; coord=3:196343754..196351584:1; parent_gene=GRMZM2G309660	4.72179	3.56334	3.63658	2.99847
GRMZM2G082448	GRMZM2G082448_T01	35.2	not assigned.unknown	moderately similar to ( 441) AT5G18940 | Symbols: | Mo25 family protein | chr5:6325972-6328097 FORWARDhighly similar to ( 600) loc_os07g45280 12007.m08748 protein protein Mo25, putative, expressed seq=cds; coord=2:214210524..214215896:1; parent_gene=GRMZM2G082448	5.97391	4.63305	4.71475	4.11399
GRMZM2G138659	GRMZM2G138659_T01	35.2	not assigned.unknown	moderately similar to ( 251) AT5G65180 | Symbols: | unknown protein | chr5:26046478-26047806 FORWARDmoderately similar to ( 491) loc_os11g03570 12011.m04553 protein expressed protein seq=cds; coord=10:2249102..2256242:1; parent_gene=GRMZM2G138659	4.78531	3.73586	3.90751	3.58603
GRMZM2G104456	GRMZM2G104456_T01	35.2	not assigned.unknown	seq=cds; coord=4:234729144..234732312:-1; parent_gene=GRMZM2G104456	6.35041	4.93946	5.20364	4.7287
GRMZM2G056166	GRMZM2G056166_T01	35.2	not assigned.unknown	weakly similar to ( 176) AT4G32330 | Symbols: | FUNCTIONS IN: molecular_function unknown; INVOLVED IN: biological_process unknown; LOCATED IN: cellular_component unknown; EXPRESSED IN: 23 plant structures; EXPRESSED DURING: 13 growth stages; CONTAINS InterPro DOMAIN/s: Targeting for Xklp2 (InterPro:IPR009675); BEST Arabidopsis thaliana protein match is: unknown protein (TAIR:AT2G25480.1); Has 472…	5.78629	4.21928	4.33036	3.63219
GRMZM2G137375	GRMZM2G137375_T01	35.2	not assigned.unknown	weakly similar to ( 133) loc_os02g39180 12002.m09006 protein expressed protein seq=cds; coord=5:182138769..182141560:-1; parent_gene=GRMZM2G137375	7.05209	5.44281	5.68031	5.093
GRMZM2G104983	GRMZM2G104983_T01	35.2	not assigned.unknown	highly similar to ( 699) AT1G79150 | Symbols: | binding | chr1:29772716-29777874 REVERSEnearly identical (1191) loc_os06g30320 12006.m07576 protein nucleolar complex-associated protein, expressed seq=cds; coord=1:73634614..73642065:-1; parent_gene=GRMZM2G104983	5.0023	3.68479	3.85287	3.37265
GRMZM2G003186	GRMZM2G003186_T01	35.2	not assigned.unknown	moderately similar to ( 283) loc_os03g56620 12003.m10572 protein expressed protein seq=cds; coord=3:14274261..14335021:1; parent_gene=GRMZM2G003186	5.755	4.26103	4.59032	4.18721
GRMZM2G081538	GRMZM2G081538_T04	35.2	not assigned.unknown	moderately similar to ( 269) AT1G20540 | Symbols: | transducin family protein / WD-40 repeat family protein | chr1:7112652-7115191 FORWARDmoderately similar to ( 358) loc_os08g44010 12008.m080232 protein protein TSSC1, putative, expressed seq=cds; coord=4:90840912..90853143:-1; parent_gene=GRMZM2G081538	5.75397	4.46848	4.76569	4.46078
GRMZM2G063517	GRMZM2G063517_T01	35.2	not assigned.unknown	highly similar to ( 818) AT2G22400 | Symbols: | NOL1/NOP2/sun family protein | chr2:9504823-9508788 REVERSEnearly identical (1376) loc_os09g29630 12009.m06114 protein NOL1/NOP2/sun family protein, expressed seq=cds; coord=7:129438351..129451320:1; parent_gene=GRMZM2G063517	5.25628	3.85151	4.04357	3.44946
GRMZM2G306806	GRMZM2G306806_T01	35.2	not assigned.unknown	weakly similar to ( 186) AT2G29510 | Symbols: | unknown protein | chr2:12635231-12637838 FORWARDnearly identical (1068) loc_os03g16070 12003.m101286 protein expressed protein seq=cds; coord=1:38874508..38880083:-1; parent_gene=GRMZM2G306806	6.20454	3.48553	3.85239	2.96376
GRMZM2G097068	GRMZM2G097068_T01	35.2	not assigned.unknown	weakly similar to ( 152) AT5G54440 | Symbols: | unknown protein | chr5:22100056-22107695 FORWARDmoderately similar to ( 206) loc_os12g36760 12012.m07461 protein expressed protein seq=cds; coord=3:129959599..129977561:1; parent_gene=GRMZM2G097068	5.45152	4.14168	4.27506	3.66377
GRMZM2G078022	GRMZM2G078022_T01	35.2	not assigned.unknown	weakly similar to ( 127) AT4G02450 | Symbols: | glycine-rich protein | chr4:1073987-1075765 REVERSEmoderately similar to ( 201) loc_os08g27070 12008.m06720 protein co-chaperone protein SBA1, putative, expressed seq=cds; coord=1:220892203..220897302:-1; parent_gene=GRMZM2G078022	6.80476	5.75263	5.87303	5.4178
GRMZM2G126545	GRMZM2G126545_T02	35.2	not assigned.unknown	moderately similar to ( 417) loc_os04g19684 12004.m35566 protein methyl-CpG binding domain containing protein, expressed seq=cds; coord=10:105040589..105051431:-1; parent_gene=GRMZM2G126545	6.40135	5.11274	5.19509	4.68604
GRMZM2G324973	GRMZM2G324973_T01	35.2	not assigned.unknown	seq=cds; coord=7:175516965..175523154:-1; parent_gene=GRMZM2G324973	6.73118	5.40786	5.51935	4.95521
GRMZM2G019225	GRMZM2G019225_T01	35.2	not assigned.unknown	moderately similar to ( 322) AT3G25690 | Symbols: CHUP1 | CHUP1 (CHLOROPLAST UNUSUAL POSITIONING 1) | chr3:9354061-9357757 FORWARDnearly identical (1252) loc_os08g03560 12008.m080073 protein pherophorin like protein, putative, expressed seq=cds; coord=6:8269227..8274751:-1; parent_gene=GRMZM2G019225	4.15887	-1.98698	-1.33444	-3.68728
GRMZM2G085550	GRMZM2G085550_T02	35.2	not assigned.unknown	weakly similar to ( 146) loc_os01g11430 12001.m07761 protein expressed protein seq=cds; coord=3:3558092..3560574:1; parent_gene=GRMZM2G085550	4.70986	-1.47187	-0.0823642	-1.58721
GRMZM2G097032	GRMZM2G097032_T01	35.2	not assigned.unknown	moderately similar to ( 271) loc_os01g56020 12001.m11758 protein expressed protein seq=cds; coord=8:173004134..173007634:-1; parent_gene=GRMZM2G097032	4.981	-0.749803	0.710089	-0.450106
GRMZM2G165755	GRMZM2G165755_T01	35.2	not assigned.unknown	weakly similar to ( 161) loc_os04g39670 12004.m08954 protein expressed protein seq=cds; coord=2:38568071..38575428:-1; parent_gene=GRMZM2G165755	3.57055	1.32125	1.80386	1.20591
GRMZM5G855118	GRMZM5G855118_T01	35.2	not assigned.unknown	seq=cds; coord=2:30335881..30336482:1; parent_gene=GRMZM5G855118	5.28703	3.10227	3.43288	2.665
GRMZM2G042623	GRMZM2G042623_T01	35.2	not assigned.unknown	highly similar to ( 701) AT2G29200 | Symbols: APUM1 | APUM1 (Arabidopsis Pumilio 1); RNA binding / binding | chr2:12549483-12553185 REVERSEnearly identical (1234) loc_os05g01910 12005.m04727 protein BPM, putative, expressed seq=cds; coord=8:134370592..134377931:1; parent_gene=GRMZM2G042623	3.76704	1.07064	1.22275	0.184781
GRMZM2G034947	GRMZM2G034947_T03	35.2	not assigned.unknown	seq=cds; coord=4:198853393..198855441:1; parent_gene=GRMZM2G034947	4.4189	2.71057	2.69116	1.94753
GRMZM2G049536	GRMZM2G049536_T01	35.2	not assigned.unknown	moderately similar to ( 239) AT1G80190 | Symbols: PSF1 | PSF1 (PARTNER OF SLD FIVE 1) | chr1:30159476-30161115 FORWARDmoderately similar to ( 342) loc_os05g37980 12005.m07977 protein DNA replication complex GINS protein PSF1, putative, expressed seq=cds; coord=2:1139098..1141681:-1; parent_gene=GRMZM2G049536	4.90009	3.25908	3.68922	3.38701
GRMZM2G048305	GRMZM2G048305_T01	35.2	not assigned.unknown	moderately similar to ( 461) loc_os12g44130 12012.m08184 protein expressed protein seq=cds; coord=3:30853146..30856672:1; parent_gene=GRMZM2G048305	4.22049	2.38623	2.50443	1.78546
GRMZM2G013588	GRMZM2G013588_T01	35.2	not assigned.unknown	highly similar to ( 692) AT5G49110 | Symbols: | unknown protein | chr5:19900203-19905925 FORWARDnearly identical (1363) loc_os03g22190 12003.m07622 protein expressed protein seq=cds; coord=1:57096643..57102772:-1; parent_gene=GRMZM2G013588	3.45966	2.05874	2.22373	1.76283
GRMZM2G019901	GRMZM2G019901_T01	35.2	not assigned.unknown	moderately similar to ( 223) AT5G10690 | Symbols: | pentatricopeptide (PPR) repeat-containing protein / CBS domain-containing protein | chr5:3374443-3377332 REVERSEmoderately similar to ( 305) loc_os09g26190 12009.m05771 protein CBS domain containing protein, expressed seq=cds; coord=2:182857392..182874279:1; parent_gene=GRMZM2G019901	4.22281	2.84404	3.2148	2.96433
GRMZM2G143591	GRMZM2G143591_T01	35.2	not assigned.unknown	moderately similar to ( 283) AT4G28760 | Symbols: | unknown protein | chr4:14208640-14211811 FORWARDnearly identical (1137) loc_os02g57140 12002.m33936 protein expressed protein seq=cds; coord=5:215645944..215649716:1; parent_gene=GRMZM2G143591	6.33666	2.61522	2.67375	1.03593
AC214119.3	AC214119.3_FGT009	35.2	not assigned.unknown	moderately similar to ( 455) AT5G48120 | Symbols: | binding | chr5:19508210-19514774 REVERSEhighly similar to ( 558) loc_os07g08050 12007.m05263 protein expressed protein seq=cds; coord=7:9534642..9541513:1; parent_gene=AC214119.3_FG009	4.13544	2.65851	2.80137	2.25937
GRMZM2G368678	GRMZM2G368678_T01	35.2	not assigned.unknown	highly similar to ( 948) AT5G47690 | Symbols: | binding | chr5:19317899-19327014 FORWARDnearly identical (1373) loc_os06g17840 12006.m06496 protein HEAT repeat family protein, expressed seq=cds; coord=6:119676436..119695343:-1; parent_gene=GRMZM2G368678	3.87012	2.39844	2.5249	1.95447
GRMZM2G041876	GRMZM2G041876_T01	35.2	not assigned.unknown	moderately similar to ( 306) AT4G31880 | Symbols: | LOCATED IN: cytosol, chloroplast; EXPRESSED IN: 24 plant structures; EXPRESSED DURING: 14 growth stages; BEST Arabidopsis thaliana protein match is: binding (TAIR:AT1G15940.1); Has 114836 Blast hits to 56273 proteins in 1914 species: Archae - 187; Bacteria - 15478; Metazoa - 53116; Fungi - 16017; Plants - 4342; Viruses - 719; Other Eukaryotes - …	5.39653	3.9193	4.11528	3.64168
GRMZM2G412150	GRMZM2G412150_T01	35.2	not assigned.unknown	highly similar to ( 546) AT4G32820 | Symbols: | binding | chr4:15831679-15841454 REVERSEhighly similar to ( 974) loc_os03g48100 12003.m09821 protein expressed protein seq=cds; coord=1:261220007..261232117:-1; parent_gene=GRMZM2G412150	5.39405	3.80994	3.88558	3.2774
GRMZM2G010637	GRMZM2G010637_T01	35.2	not assigned.unknown	nearly identical (1202) AT5G47690 | Symbols: | binding | chr5:19317899-19327014 FORWARDnearly identical (2001) loc_os06g17840 12006.m06496 protein HEAT repeat family protein, expressed seq=cds; coord=9:37286589..37305954:-1; parent_gene=GRMZM2G010637	6.29365	4.96713	5.15047	4.74674
GRMZM2G041506	GRMZM2G041506_T01	35.2	not assigned.unknown	moderately similar to ( 301) AT4G35240 | Symbols: | unknown protein | chr4:16761479-16764324 REVERSEhighly similar to ( 543) loc_os04g47480 12004.m09693 protein conserved hypothetical protein seq=cds; coord=2:17607193..17611259:-1; parent_gene=GRMZM2G041506	2.72771	-3.34359	-2.10609	-3.45893
GRMZM2G048366	GRMZM2G048366_T01	35.2	not assigned.unknown	weakly similar to ( 130) AT2G20515 | Symbols: | unknown protein | chr2:8839041-8839595 REVERSEweakly similar to ( 191) loc_os04g43670 12004.m09326 protein expressed protein seq=cds; coord=2:29521628..29524371:1; parent_gene=GRMZM2G048366	4.13093	-0.288295	-0.220721	-1.9886
GRMZM2G023051	GRMZM2G023051_T01	35.2	not assigned.unknown	moderately similar to ( 369) loc_os06g46990 12006.m09225 protein expressed protein seq=cds; coord=6:89411739..89413852:-1; parent_gene=GRMZM2G023051	3.91811	-1.94169	-1.28915	-3.05703
GRMZM2G008444	GRMZM2G008444_T01	35.2	not assigned.unknown	moderately similar to ( 210) AT2G38370 | Symbols: | unknown protein | chr2:16072184-16074168 REVERSEmoderately similar to ( 479) loc_os07g48080 12007.m09023 protein expressed protein seq=cds; coord=2:216846903..216849385:1; parent_gene=GRMZM2G008444	3.62837	-0.133242	-0.158777	-1.66362
GRMZM2G374085	GRMZM2G374085_T01	35.2	not assigned.unknown	seq=cds; coord=8:10392288..10394005:1; parent_gene=GRMZM2G374085	5.35909	1.65977	1.72734	0.322033
GRMZM2G001777	GRMZM2G001777_T01	35.2	not assigned.unknown	moderately similar to ( 283) AT4G03090 | Symbols: | sequence-specific DNA binding / transcription factor | chr4:1366495-1370937 REVERSEhighly similar to ( 863) loc_os05g09630 12005.m05476 protein NDX1 homeobox protein, putative, expressed seq=cds; coord=2:230244099..230251125:-1; parent_gene=GRMZM2G001777	3.53554	1.90987	2.09078	1.61765
GRMZM2G153119	GRMZM2G153119_T01	35.2	not assigned.unknown	moderately similar to ( 283) AT3G06150 | Symbols: | unknown protein | chr3:1861971-1863755 REVERSEmoderately similar to ( 468) loc_os05g32960 12005.m07528 protein expressed protein seq=cds; coord=6:144679032..144681526:-1; parent_gene=GRMZM2G153119	2.91086	1.85842	3.40404	1.65819
GRMZM2G044866	GRMZM2G044866_T01	35.2	not assigned.unknown	highly similar to ( 544) AT1G28240 | Symbols: | unknown protein | chr1:9868521-9871798 REVERSEhighly similar to ( 802) loc_os05g45490 12005.m08674 protein EMB2756, putative, expressed seq=cds; coord=8:125294565..125299046:1; parent_gene=GRMZM2G044866	2.01936	-0.211417	3.7318	-0.134112
AC226373.2	AC226373.2_FGT009	35.2	not assigned.unknown	seq=cds; coord=6:156402396..156402716:1; parent_gene=AC226373.2_FG009	5.60719	4.15564	4.03766	3.43024
GRMZM2G099547	GRMZM2G099547_T01	35.2	not assigned.unknown	moderately similar to ( 410) AT5G63440 | Symbols: | unknown protein | chr5:25406409-25408195 FORWARDmoderately similar to ( 446) loc_os07g19470 12007.m29131 protein uncharacterized ACR, YggU family COG1872 containing protein, expressed seq=cds; coord=7:31909347..31912483:1; parent_gene=GRMZM2G099547	5.80852	4.55002	4.6447	4.24345
GRMZM2G399858	GRMZM2G399858_T01	35.2	not assigned.unknown	nearly identical (1038) AT3G33530 | Symbols: | transducin family protein / WD-40 repeat family protein | chr3:14085354-14093449 FORWARDnearly identical (1444) loc_os02g04440 12002.m33542 protein nucleotide binding protein, putative, expressed seq=cds; coord=5:76914715..76936884:1; parent_gene=GRMZM2G399858	4.37077	3.35082	3.58368	3.38053
GRMZM2G041878	GRMZM2G041878_T01	35.2	not assigned.unknown	highly similar to ( 712) AT5G40740 | Symbols: | unknown protein | chr5:16302229-16306371 REVERSEnearly identical (1048) loc_os02g22370 12002.m100194 protein expressed protein seq=cds; coord=5:105644743..105781509:-1; parent_gene=GRMZM2G041878	6.21541	5.06274	5.14937	4.78083
GRMZM2G433333	GRMZM2G433333_T01	35.2	not assigned.unknown	seq=cds; coord=8:145875123..145882845:1; parent_gene=GRMZM2G433333	5.32942	3.99496	4.14649	3.77668
GRMZM2G048793	GRMZM2G048793_T01	35.2	not assigned.unknown	weakly similar to ( 149) loc_os04g33860 12004.m08480 protein expressed protein seq=cds; coord=2:55827435..55828656:-1; parent_gene=GRMZM2G048793	3.31036	-1.10886	-0.871366	-2.22421
GRMZM2G054713	GRMZM2G054713_T01	35.2	not assigned.unknown	weakly similar to ( 162) loc_os01g68570 12001.m12960 protein expressed protein seq=cds; coord=3:162437020..162439211:1; parent_gene=GRMZM2G054713	2.71208	-2.70714	-1.0546	-1.82248
GRMZM2G018082	GRMZM2G018082_T01	35.2	not assigned.unknown	moderately similar to ( 378) AT4G09670 | Symbols: | oxidoreductase family protein | chr4:6107382-6109049 REVERSEmoderately similar to ( 308) loc_os10g26400 12010.m065261 protein oxidoreductase, putative, expressed seq=cds; coord=5:35276306..35278954:-1; parent_gene=GRMZM2G018082	4.05277	-0.708844	-0.0563081	-1.23922
GRMZM5G822449	GRMZM5G822449_T02	35.2	not assigned.unknown	seq=cds; coord=10:2782109..2783436:1; parent_gene=GRMZM5G822449	5.58601	0.715409	1.36795	0.114642
GRMZM2G160444	GRMZM2G160444_T01	35.2	not assigned.unknown	very weakly similar to (81.6) AT1G78430 | Symbols: | FUNCTIONS IN: molecular_function unknown; INVOLVED IN: biological_process unknown; LOCATED IN: cellular_component unknown; EXPRESSED IN: 16 plant structures; EXPRESSED DURING: 8 growth stages; BEST Arabidopsis thaliana protein match is: tropomyosin-related (TAIR:AT1G17140.2); Has 36552 Blast hits to 19717 proteins in 1278 species: Archae - 377;…	3.56694	0.410749	1.06329	0.447411
GRMZM2G002420	GRMZM2G002420_T01	35.2	not assigned.unknown	seq=cds; coord=4:223435944..223439444:-1; parent_gene=GRMZM2G002420	4.24486	1.32921	2.50531	2.12076
GRMZM2G172448	GRMZM2G172448_T01	35.2	not assigned.unknown	seq=cds; coord=1:12971833..12976508:1; parent_gene=GRMZM2G172448	5.1827	3.0493	3.10519	2.43919
GRMZM2G177300	GRMZM2G177300_T01	35.2	not assigned.unknown	moderately similar to ( 237) AT1G50890 | Symbols: | binding | chr1:18862295-18865752 REVERSEmoderately similar to ( 468) loc_os07g33630 12007.m07622 protein microtubule-associated protein TORTIFOLIA1, putative, expressed seq=cds; coord=7:153555563..153557755:-1; parent_gene=GRMZM2G177300	4.7919	3.11949	3.06901	2.45983
GRMZM2G087619	GRMZM2G087619_T01	35.2	not assigned.unknown	moderately similar to ( 390) AT1G77600 | Symbols: | binding | chr1:29152890-29162156 REVERSEhighly similar to ( 687) loc_os01g64900 12001.m12603 protein HEAT repeat family protein, expressed seq=cds; coord=3:175099992..175125164:1; parent_gene=GRMZM2G087619	4.30137	2.40094	2.47878	1.9112
GRMZM2G001551	GRMZM2G001551_T01	35.2	not assigned.unknown	moderately similar to ( 467) AT1G80770 | Symbols: PDE318 | PDE318 (pigment defective 318); GTP binding | chr1:30355266-30357786 FORWARDhighly similar to ( 627) loc_os08g06230 12008.m04762 protein nucleolar GTP-binding protein 1, putative, expressed seq=cds; coord=10:77679784..77686935:1; parent_gene=GRMZM2G001551	4.18709	2.5925	3.24504	3.01558
GRMZM2G102497	GRMZM2G102497_T01	35.2	not assigned.unknown	very weakly similar to (82.8) AT5G13460 | Symbols: IQD11 | IQD11 (IQ-domain 11); calmodulin binding | chr5:4316323-4318247 FORWARDmoderately similar to ( 369) loc_os03g23960 12003.m07742 protein SF16-like protein, putative, expressed seq=cds; coord=1:61136280..61139967:1; parent_gene=GRMZM2G102497	4.70573	1.43752	3.09006	2.38358
GRMZM2G162251	GRMZM2G162251_T01	35.2	not assigned.unknown	moderately similar to ( 411) AT2G30700 | Symbols: | unknown protein | chr2:13082033-13084384 REVERSEhighly similar to ( 740) loc_os10g38980 12010.m21799 protein expressed protein seq=cds; coord=1:82578972..82582627:-1; parent_gene=GRMZM2G162251	5.25769	3.08233	3.04579	2.24817
GRMZM2G078754	GRMZM2G078754_T03	35.2	not assigned.unknown	moderately similar to ( 479) AT5G56130 | Symbols: | transducin family protein / WD-40 repeat family protein | chr5:22722755-22725065 REVERSEvery weakly similar to (99.8) PF20_CHLRE Flagellar WD repeat protein PF20 - Chlamydomonas reinhardtiihighly similar to ( 555) loc_os09g12710 12009.m04533 protein THO complex subunit 3, putative, expressed seq=cds; coord=7:82563213..82571264:1; parent_gene=GRM…	4.74971	3.20166	3.81197	3.6147
GRMZM5G838910	GRMZM5G838910_T01	35.2	not assigned.unknown	moderately similar to ( 293) AT5G13020 | Symbols: | emsy N terminus domain-containing protein / ENT domain-containing protein | chr5:4129691-4132089 REVERSEhighly similar to ( 564) loc_os08g23930 12008.m06413 protein ENT domain containing protein, expressed seq=cds; coord=4:64494200..64517947:1; parent_gene=GRMZM5G838910	4.98675	3.69416	3.56909	3.07632
GRMZM2G151285	GRMZM2G151285_T02	35.2	not assigned.unknown	moderately similar to ( 437) AT3G18240 | Symbols: | unknown protein | chr3:6255810-6257695 FORWARDhighly similar to ( 570) loc_os08g40230 12008.m08003 protein expressed protein seq=cds; coord=3:164251842..164255565:-1; parent_gene=GRMZM2G151285	5.57276	3.79097	4.07253	3.64168
GRMZM2G049155	GRMZM2G049155_T01	35.2	not assigned.unknown	moderately similar to ( 330) AT5G13020 | Symbols: | emsy N terminus domain-containing protein / ENT domain-containing protein | chr5:4129691-4132089 REVERSEhighly similar to ( 501) loc_os09g10710 12009.m059948 protein ENT domain containing protein, expressed seq=cds; coord=7:74116473..74125320:-1; parent_gene=GRMZM2G049155	5.48903	3.88644	4.04365	3.61498
GRMZM2G106133	GRMZM2G106133_T01	35.2	not assigned.unknown	seq=cds; coord=1:215329050..215330563:1; parent_gene=GRMZM2G106133	7.53086	5.08821	5.15348	4.39249
GRMZM2G002559	GRMZM2G002559_T01	35.2	not assigned.unknown	moderately similar to ( 373) AT1G50660 | Symbols: | unknown protein | chr1:18771386-18774385 FORWARDhighly similar to ( 943) loc_os04g53350 12004.m10226 protein expressed protein seq=cds; coord=2:8808453..8813074:1; parent_gene=GRMZM2G002559	7.01799	4.10817	4.34019	3.51067
GRMZM2G158153	GRMZM2G158153_T01	35.2	not assigned.unknown	weakly similar to ( 199) AT4G10070 | Symbols: | KH domain-containing protein | chr4:6295608-6299759 REVERSEmoderately similar to ( 481) loc_os08g01930 12008.m04341 protein far upstream element-binding protein 1, putative, expressed seq=cds; coord=4:39092198..39097412:-1; parent_gene=GRMZM2G158153	5.3668	4.14132	4.13172	3.7223
GRMZM2G150772	GRMZM2G150772_T02	35.2	not assigned.unknown	nearly identical (1938) AT3G50590 | Symbols: | nucleotide binding | chr3:18771292-18779220 FORWARDnearly identical (1409) loc_os09g24260 12009.m05582 protein nucleotide binding protein, putative, expressed seq=cds; coord=1:256071969..256085112:1; parent_gene=GRMZM2G150772	6.98562	5.61107	5.71556	5.31477
GRMZM2G352132	GRMZM2G352132_T01	35.2	not assigned.unknown	moderately similar to ( 266) AT5G58000 | Symbols: | LOCATED IN: endoplasmic reticulum, chloroplast; CONTAINS InterPro DOMAIN/s: Reticulon (InterPro:IPR003388); BEST Arabidopsis thaliana protein match is: reticulon family protein (TAIR:AT4G28430.1); Has 1047 Blast hits to 1034 proteins in 125 species: Archae - 0; Bacteria - 2; Metazoa - 715; Fungi - 46; Plants - 58; Viruses - 4; Other Eukaryotes -…	3.60463	0.329799	0.134338	-0.955467
GRMZM2G469380	GRMZM2G469380_T01	35.2	not assigned.unknown	weakly similar to ( 199) AT2G39050 | Symbols: | hydroxyproline-rich glycoprotein family protein | chr2:16303427-16305336 FORWARDmoderately similar to ( 438) loc_os07g48490 12007.m29023 protein expressed protein seq=cds; coord=7:173553684..173555507:-1; parent_gene=GRMZM2G469380	3.62328	0.283493	0.395461	-0.50992
GRMZM2G050684	GRMZM2G050684_T01	35.2	not assigned.unknown	highly similar to ( 571) AT2G14520 | Symbols: | CBS domain-containing protein | chr2:6182362-6184648 REVERSEhighly similar to ( 709) loc_os03g47120 12003.m09725 protein CBS domain containing protein, expressed seq=cds; coord=1:257205408..257215980:-1; parent_gene=GRMZM2G050684	3.97007	1.91152	2.00218	1.42695
GRMZM2G067156	GRMZM2G067156_T01	35.2	not assigned.unknown	very weakly similar to (80.5) AT5G59050 | Symbols: | unknown protein | chr5:23841849-23842519 REVERSEmoderately similar to ( 314) loc_os05g37930 12005.m07972 protein expressed protein seq=cds; coord=6:150803460..150806109:-1; parent_gene=GRMZM2G067156	5.27618	2.15402	2.33999	1.54564
GRMZM2G134104	GRMZM2G134104_T01	35.2	not assigned.unknown	weakly similar to ( 101) AT5G65120 | Symbols: | unknown protein | chr5:26013274-26014504 FORWARDmoderately similar to ( 314) loc_os02g51640 12002.m10195 protein expressed protein seq=cds; coord=4:181183618..181188099:1; parent_gene=GRMZM2G134104	4.87457	2.73761	3.50833	3.30911
GRMZM2G039711	GRMZM2G039711_T01	35.2	not assigned.unknown	moderately similar to ( 332) AT5G08540 | Symbols: | unknown protein | chr5:2763914-2765431 FORWARDmoderately similar to ( 444) loc_os04g44560 12004.m09415 protein expressed protein seq=cds; coord=2:26613076..26618367:-1; parent_gene=GRMZM2G039711	5.10672	3.86372	3.78806	3.36811
GRMZM2G127386	GRMZM2G127386_T01	35.2	not assigned.unknown	very weakly similar to (81.6) AT1G69230 | Symbols: SP1L2 | SP1L2 (SPIRAL1-LIKE2) | chr1:26026543-26027085 REVERSEweakly similar to ( 140) loc_os12g31780 12012.m06986 protein nitrilase-associated protein, putative, expressed seq=cds; coord=10:17675697..17679188:1; parent_gene=GRMZM2G127386	5.91311	3.27334	3.5983	3.01598
GRMZM2G300624	GRMZM2G300624_T01	35.2	not assigned.unknown	highly similar to ( 782) AT4G22970 | Symbols: AESP | AESP (ARABIDOPSIS HOMOLOG OF SEPARASE); peptidase | chr4:12033703-12043572 REVERSEnearly identical (1265) loc_os02g53120 12002.m10341 protein peptidase, putative, expressed seq=cds; coord=4:177872838..177892461:1; parent_gene=GRMZM2G300624	3.2305	0.471146	1.79925	1.27334
GRMZM2G360688	GRMZM2G360688_T01	35.2	not assigned.unknown	weakly similar to ( 166) AT4G26190 | Symbols: | FUNCTIONS IN: molecular_function unknown; INVOLVED IN: biological_process unknown; LOCATED IN: cellular_component unknown; EXPRESSED IN: 23 plant structures; EXPRESSED DURING: 13 growth stages; CONTAINS InterPro DOMAIN/s: NLI interacting factor (InterPro:IPR004274); BEST Arabidopsis thaliana protein match is: unknown protein (TAIR:AT2G36550.1); Has …	5.23519	3.05237	3.4912	3.09529
GRMZM5G824843	GRMZM5G824843_T02	35.2	not assigned.unknown	moderately similar to ( 326) AT5G24710 | Symbols: | FUNCTIONS IN: molecular_function unknown; INVOLVED IN: biological_process unknown; LOCATED IN: plasma membrane; EXPRESSED IN: 23 plant structures; EXPRESSED DURING: 14 growth stages; CONTAINS InterPro DOMAIN/s: WD40 repeat-like (InterPro:IPR011046), WD40 repeat, region (InterPro:IPR017986), WD40 repeat (InterPro:IPR001680), WD40/YVTN repeat-like…	6.16067	4.89493	4.75656	4.33333
GRMZM2G420469	GRMZM2G420469_T02	35.2	not assigned.unknown	highly similar to ( 560) AT3G15470 | Symbols: | WD-40 repeat family protein | chr3:5216630-5219868 REVERSEhighly similar to ( 731) loc_os02g42590 12002.m100047 protein signal transducer, putative, expressed seq=cds; coord=5:188713704..188719811:1; parent_gene=GRMZM2G420469	4.61601	3.21636	3.12966	2.6585
GRMZM2G155096	GRMZM2G155096_T02	35.2	not assigned.unknown	very weakly similar to (91.7) AT4G15790 | Symbols: | unknown protein | chr4:8982390-8984069 FORWARDweakly similar to ( 167) loc_os12g35620 12012.m07355 protein expressed protein seq=cds; coord=3:132847204..132851253:-1; parent_gene=GRMZM2G155096	5.43238	4.16	4.08716	3.69038
GRMZM2G440943	GRMZM2G440943_T01	35.2	not assigned.unknown	moderately similar to ( 499) AT3G24880 | Symbols: | DNA binding | chr3:9086457-9095537 REVERSEweakly similar to ( 115) loc_os08g08000 12008.m04936 protein DNA binding protein, putative, expressed seq=cds; coord=3:220283164..220299248:1; parent_gene=GRMZM2G440943	4.37529	3.03789	3.24124	2.98448
GRMZM2G449779	GRMZM2G449779_T01	35.2	not assigned.unknown	highly similar to ( 523) AT1G72320 | Symbols: APUM23 | APUM23 (Arabidopsis Pumilio 23); RNA binding / binding | chr1:27228984-27232514 REVERSEnearly identical (1076) loc_os10g25110 12010.m05461 protein RNA binding protein, putative, expressed seq=cds; coord=1:141269683..141284918:-1; parent_gene=GRMZM2G449779	4.43001	2.4927	3.18856	3.0198
GRMZM2G408598	GRMZM2G408598_T01	35.2	not assigned.unknown	moderately similar to ( 452) AT5G06350 | Symbols: | binding | chr5:1938781-1944197 FORWARDnearly identical (1308) loc_os04g39220 12004.m08911 protein expressed protein seq=cds; coord=2:40338277..40351553:1; parent_gene=GRMZM2G408598	4.39058	3.36787	3.45212	3.20709
GRMZM2G011491	GRMZM2G011491_T01	35.2	not assigned.unknown	moderately similar to ( 451) AT4G35850 | Symbols: | pentatricopeptide (PPR) repeat-containing protein | chr4:16983638-16986681 FORWARDhighly similar to ( 656) loc_os05g05320 12005.m27700 protein expressed protein seq=cds; coord=8:128128073..128133700:1; parent_gene=GRMZM2G011491	5.58672	4.08266	4.33927	4.03496
GRMZM2G481069	GRMZM2G481069_T01	35.2	not assigned.unknown	moderately similar to ( 305) AT1G77620 | Symbols: | nucleoside-triphosphatase/ nucleotide binding | chr1:29167934-29172867 REVERSEnearly identical (1169) loc_os03g15580 12003.m06995 protein AT hook motif family protein, expressed seq=cds; coord=9:141321433..141334944:1; parent_gene=GRMZM2G481069	4.39786	0.997155	2.01226	1.62905
GRMZM5G836588	GRMZM5G836588_T01	35.2	not assigned.unknown	highly similar to ( 832) AT1G69340 | Symbols: | appr-1-p processing enzyme family protein | chr1:26066298-26069644 FORWARDhighly similar to ( 985) loc_os10g30750 12010.m05934 protein appr-1-p processing enzyme family protein, expressed seq=cds; coord=1:236803871..236819731:-1; parent_gene=GRMZM5G836588	4.47802	3.23867	3.22051	2.88232
GRMZM2G084928	GRMZM2G084928_T01	35.2	not assigned.unknown	moderately similar to ( 211) AT1G53800 | Symbols: | endonuclease | chr1:20081888-20084320 FORWARDmoderately similar to ( 301) loc_os10g12354 12010.m50407 protein NUMOD3 motif family protein, expressed seq=cds; coord=2:1812531..1818697:1; parent_gene=GRMZM2G084928	4.47637	2.80222	3.0255	2.70794
GRMZM2G053557	GRMZM2G053557_T01	35.2	not assigned.unknown	weakly similar to ( 196) AT3G07565 | Symbols: | DNA binding | chr3:2413823-2415872 FORWARDmoderately similar to ( 303) loc_os04g41830 12004.m09157 protein myb-like DNA-binding domain containing protein, expressed seq=cds; coord=2:33177957..33181376:1; parent_gene=GRMZM2G053557	5.3945	4.06643	4.27236	4.02415
GRMZM2G018142	GRMZM2G018142_T01	35.2	not assigned.unknown	moderately similar to ( 266) AT3G24880 | Symbols: | DNA binding | chr3:9086457-9095537 REVERSE seq=cds; coord=8:78242788..78257571:-1; parent_gene=GRMZM2G018142	4.2138	2.96806	3.15494	2.91757
GRMZM2G031523	GRMZM2G031523_T01	35.2	not assigned.unknown	moderately similar to ( 434) AT5G58370 | Symbols: | GTP binding | chr5:23593358-23595645 FORWARDhighly similar to ( 661) loc_os03g60180 12003.m10911 protein GTP binding protein, putative, expressed seq=cds; coord=1:292276775..292281197:-1; parent_gene=GRMZM2G031523	4.66141	3.3633	3.41439	3.11046
GRMZM2G000177	GRMZM2G000177_T01	35.2	not assigned.unknown	highly similar to ( 787) AT5G24710 | Symbols: | FUNCTIONS IN: molecular_function unknown; INVOLVED IN: biological_process unknown; LOCATED IN: plasma membrane; EXPRESSED IN: 23 plant structures; EXPRESSED DURING: 14 growth stages; CONTAINS InterPro DOMAIN/s: WD40 repeat-like (InterPro:IPR011046), WD40 repeat, region (InterPro:IPR017986), WD40 repeat (InterPro:IPR001680), WD40/YVTN repeat-like (In…	5.83158	4.55979	4.34106	3.91607
GRMZM2G004140	GRMZM2G004140_T01	35.2	not assigned.unknown	moderately similar to ( 306) AT4G16100 | Symbols: | unknown protein | chr4:9105809-9107986 FORWARDmoderately similar to ( 467) loc_os03g61580 12003.m11039 protein expressed protein seq=cds; coord=5:1681775..1686570:-1; parent_gene=GRMZM2G004140	5.1302	3.78248	3.99008	3.7533
GRMZM2G449123	GRMZM2G449123_T01	35.2	not assigned.unknown	moderately similar to ( 283) AT3G20250 | Symbols: APUM5 | APUM5 (Arabidopsis Pumilio 5); RNA binding / binding | chr3:7059098-7062660 REVERSEhighly similar to ( 927) loc_os08g40830 12008.m61965 protein pumilio domain-containing protein PPD1, putative, expressed seq=cds; coord=1:190752665..190762129:-1; parent_gene=GRMZM2G449123	4.92737	3.61238	3.4418	3.03237
GRMZM2G070054	GRMZM2G070054_T03	35.2	not assigned.unknown	moderately similar to ( 480) AT5G48385 | Symbols: | FUNCTIONS IN: molecular_function unknown; INVOLVED IN: biological_process unknown; LOCATED IN: cellular_component unknown; CONTAINS InterPro DOMAIN/s: Frigida-like (InterPro:IPR012474); BEST Arabidopsis thaliana protein match is: hydroxyproline-rich glycoprotein family protein (TAIR:AT3G22440.1); Has 987 Blast hits to 921 proteins in 78 species:…	6.88798	5.75792	5.56876	5.18157
GRMZM2G158526	GRMZM2G158526_T01	35.2	not assigned.unknown	seq=cds; coord=6:155249197..155253742:-1; parent_gene=GRMZM2G158526	4.30283	0.946798	1.08476	0.316884
GRMZM2G020843	GRMZM2G020843_T02	35.2	not assigned.unknown	weakly similar to ( 121) AT1G60670 | Symbols: | unknown protein | chr1:22344099-22347140 FORWARDmoderately similar to ( 448) loc_os04g57700 12004.m35225 protein expressed protein seq=cds; coord=2:2103142..2108774:1; parent_gene=GRMZM2G020843	5.32578	3.59727	3.26491	2.69343
GRMZM2G058374	GRMZM2G058374_T01	35.2	not assigned.unknown	highly similar to ( 564) AT2G05120 | Symbols: | LOCATED IN: chloroplast; EXPRESSED IN: 16 plant structures; EXPRESSED DURING: 9 growth stages; CONTAINS InterPro DOMAIN/s: Nup133, N-terminal (InterPro:IPR014908); Has 103 Blast hits to 103 proteins in 31 species: Archae - 0; Bacteria - 0; Metazoa - 79; Fungi - 0; Plants - 19; Viruses - 0; Other Eukaryotes - 5 (source: NCBI BLink). | chr2:1842069-18…	4.46965	3.27283	3.3227	3.06672
GRMZM2G165681	GRMZM2G165681_T01	35.2	not assigned.unknown	highly similar to ( 612) AT5G60620 | Symbols: | phospholipid/glycerol acyltransferase family protein | chr5:24367266-24369647 FORWARDhighly similar to ( 733) loc_os07g34730 12007.m07729 protein 1-acyl-sn-glycerol-3-phosphate acyltransferase zeta precursor, putative, expressed seq=cds; coord=7:154456152..154468243:-1; parent_gene=GRMZM2G165681	4.91985	3.6865	4.05363	3.92961
GRMZM2G011031	GRMZM2G011031_T01	35.2	not assigned.unknown	moderately similar to ( 339) AT3G49720 | Symbols: | unknown protein | chr3:18440192-18441655 REVERSEmoderately similar to ( 473) loc_os01g05070 12001.m42860 protein expressed protein seq=cds; coord=8:14071917..14076010:-1; parent_gene=GRMZM2G011031	5.84416	4.59599	4.99798	4.88782
GRMZM2G131026	GRMZM2G131026_T01	23.2	nucleotide metabolism.degradation	highly similar to ( 524) AT3G04080 | Symbols: ATAPY1 | ATAPY1 (APYRASE 1); ATPase/ calmodulin binding / nucleotide diphosphatase | chr3:1068068-1070917 REVERSEmoderately similar to ( 420) NTPA_PEA Nucleoside-triphosphatase (EC 3.6.1.15) (Nucleoside triphosphate phosphohydrolase) (NTPase) (Apyrase) - Pisum sativum (Garden pea)highly similar to ( 720) loc_os07g48430 12007.m29410 protein nucleoside-…	4.48309	3.22737	3.7279	2.91938
GRMZM2G137724	GRMZM2G137724_T01	23.2	nucleotide metabolism.degradation	moderately similar to ( 279) AT4G04880 | Symbols: | adenosine/AMP deaminase family protein | chr4:2465055-2467103 REVERSEmoderately similar to ( 395) loc_os07g46630 12007.m08880 protein deaminase, putative, expressed seq=cds; coord=2:215289702..215293217:1; parent_gene=GRMZM2G137724	4.52069	2.97594	3.44703	2.57109
GRMZM2G132847	GRMZM2G132847_T01	23.2	nucleotide metabolism.degradation	moderately similar to ( 366) AT1G68720 | Symbols: TADA | TADA (TRNA ARGININE ADENOSINE DEAMINASE); catalytic/ hydrolase/ zinc ion binding | chr1:25804547-25808820 FORWARDnearly identical (1457) loc_os06g29430 12006.m07487 protein deaminase, putative, expressed seq=cds; coord=9:47438466..47452569:-1; parent_gene=GRMZM2G132847	4.91898	3.44681	3.74158	2.75992
GRMZM2G086882	GRMZM2G086882_T01	23.4.1	nucleotide metabolism.phosphotransfer and pyrophosphatases.adenylate kinase	moderately similar to ( 408) AT5G63400 | Symbols: ADK1 | ADK1 (ADENYLATE KINASE 1); ATP binding / adenylate kinase/ nucleobase, nucleoside, nucleotide kinase | chr5:25393502-25394817 REVERSEmoderately similar to ( 442) KAD2_ORYSA Adenylate kinase B (EC 2.7.4.3) (ATP-AMP transphosphorylase) - Oryza sativa (Rice)moderately similar to ( 442) loc_os11g20790 12011.m06153 protein adenylate kinase B, pu…	5.72679	2.93659	4.21156	3.18803
GRMZM2G178576	GRMZM2G178576_T02	23.4.10	nucleotide metabolism.phosphotransfer and pyrophosphatases.nucleoside diphosphate kinase	moderately similar to ( 265) AT4G09320 | Symbols: NDPK1 | NDPK1; ATP binding / nucleoside diphosphate kinase | chr4:5923424-5924366 FORWARDmoderately similar to ( 296) NDK1_SACOF Nucleoside diphosphate kinase 1 (EC 2.7.4.6) (Nucleoside diphosphate kinase I) (NDK I) (NDP kinase I) (NDPK I) (PP18) - Saccharum officinarum (Sugarcane)moderately similar to ( 271) loc_os10g41410 12010.m06905 protein nu…	6.66039	5.27628	5.57134	5.20779
GRMZM2G147213	GRMZM2G147213_T01	23.3	nucleotide metabolism.salvage	highly similar to ( 592) AT1G72040 | Symbols: | deoxynucleoside kinase family | chr1:27112159-27114248 REVERSEhighly similar to ( 762) loc_os05g35520 12005.m28016 protein ATP binding protein, putative, expressed seq=cds; coord=8:101822367..101828733:1; parent_gene=GRMZM2G147213	5.13566	2.33576	3.14358	1.66788
GRMZM2G540538	GRMZM2G540538_T01	23.3.2.1	nucleotide metabolism.salvage.nucleoside kinases.adenosine kinase	highly similar to ( 582) AT5G03300 | Symbols: ADK2 | ADK2 (ADENOSINE KINASE 2); adenosine kinase/ copper ion binding / kinase | chr5:796573-798997 FORWARDmoderately similar to ( 479) ADK_PHYPA Adenosine kinase (EC 2.7.1.20) (AK) (Adenosine 5-phosphotransferase) - Physcomitrella patens (Moss)highly similar to ( 654) loc_os02g41590 12002.m09195 protein adenosine kinase 2, putative, expressed seq=cd…	7.91576	5.92862	6.83349	5.46717
GRMZM2G153058	GRMZM2G153058_T01	23.1.1.10	nucleotide metabolism.synthesis.pyrimidine.CTP synthetase	highly similar to ( 853) AT3G12670 | Symbols: emb2742 | emb2742 (embryo defective 2742); CTP synthase/ catalytic | chr3:4020351-4024086 REVERSEnearly identical (1030) loc_os01g43020 12001.m10565 protein CTP synthase, putative, expressed seq=cds; coord=8:143937613..143944853:-1; parent_gene=GRMZM2G153058	4.54514	2.11511	2.99004	2.14416
GRMZM2G130230	GRMZM2G130230_T01	7.1.1	OPP.oxidative PP.G6PD	highly similar to ( 775) AT5G40760 | Symbols: G6PD6 | G6PD6 (GLUCOSE-6-PHOSPHATE DEHYDROGENASE 6); glucose-6-phosphate dehydrogenase | chr5:16311284-16314556 FORWARDhighly similar to ( 788) G6PD_SOLTU Glucose-6-phosphate 1-dehydrogenase, cytoplasmic isoform (EC 1.1.1.49) (G6PD) - Solanum tuberosum (Potato)highly similar to ( 865) loc_os02g38840 12002.m77828 protein glucose-6-phosphate 1-dehydroge…	8.12821	6.79089	7.16309	6.38356
GRMZM2G046932	GRMZM2G046932_T01	29.1.17	protein.aa activation.glutamate-tRNA ligase	nearly identical (1024) AT5G26710 | Symbols: | glutamate-tRNA ligase, putative / glutamyl-tRNA synthetase, putatuve / GluRS, putative | chr5:9305673-9308247 FORWARDmoderately similar to ( 239) SYQ_LUPLU Glutaminyl-tRNA synthetase (EC 6.1.1.18) (Glutamine--tRNA ligase) (GlnRS) - Lupinus luteus (European yellow lupin)nearly identical (1308) loc_os10g22380 12010.m065249 protein glutamyl-tRNA synthet…	6.26432	4.79157	5.12342	4.57882
GRMZM2G386714	GRMZM2G386714_T01	29.1.6	protein.aa activation.lysine-tRNA ligase	highly similar to ( 854) AT3G11710 | Symbols: ATKRS-1 | ATKRS-1 (ARABIDOPSIS THALIANA LYSYL-TRNA SYNTHETASE 1); ATP binding / aminoacyl-tRNA ligase/ lysine-tRNA ligase/ nucleic acid binding / nucleotide binding | chr3:3702359-3705613 REVERSEhighly similar to (1000) SYK_ORYSA Lysyl-tRNA synthetase (EC 6.1.1.6) (Lysine--tRNA ligase) (LysRS) - Oryza sativa (Rice)highly similar to (1000) loc_os03g389…	4.30514	2.43602	2.93215	2.17525
GRMZM2G118062	GRMZM2G118062_T01	29.1.6	protein.aa activation.lysine-tRNA ligase	moderately similar to ( 231) AT3G13490 | Symbols: OVA5, ATKRS-2 | OVA5 (OVULE ABORTION 5); ATP binding / aminoacyl-tRNA ligase/ lysine-tRNA ligase/ nucleic acid binding / nucleotide binding | chr3:4395984-4399302 REVERSEmoderately similar to ( 296) loc_os02g41470 12002.m33780 protein lysyl-tRNA synthetase, putative, expressed seq=cds; coord=1:296166334..296168421:1; parent_gene=GRMZM2G118062	4.85737	2.52503	3.17756	2.47382
GRMZM2G155899	GRMZM2G155899_T01	29.1.6	protein.aa activation.lysine-tRNA ligase	highly similar to ( 514) AT3G13490 | Symbols: OVA5, ATKRS-2 | OVA5 (OVULE ABORTION 5); ATP binding / aminoacyl-tRNA ligase/ lysine-tRNA ligase/ nucleic acid binding / nucleotide binding | chr3:4395984-4399302 REVERSEmoderately similar to ( 255) SYK_ORYSA Lysyl-tRNA synthetase (EC 6.1.1.6) (Lysine--tRNA ligase) (LysRS) - Oryza sativa (Rice)highly similar to ( 600) loc_os02g41470 12002.m33780 prote…	5.26296	2.69416	3.42916	2.70081
GRMZM2G146589	GRMZM2G146589_T01	29.1.6	protein.aa activation.lysine-tRNA ligase	highly similar to ( 849) AT3G11710 | Symbols: ATKRS-1 | ATKRS-1 (ARABIDOPSIS THALIANA LYSYL-TRNA SYNTHETASE 1); ATP binding / aminoacyl-tRNA ligase/ lysine-tRNA ligase/ nucleic acid binding / nucleotide binding | chr3:3702359-3705613 REVERSEhighly similar to ( 999) SYK_ORYSA Lysyl-tRNA synthetase (EC 6.1.1.6) (Lysine--tRNA ligase) (LysRS) - Oryza sativa (Rice)highly similar to ( 999) loc_os03g389…	6.50905	5.40594	5.64343	5.43919
GRMZM2G143450	GRMZM2G143450_T01	29.1.10	protein.aa activation.methionine-tRNA ligase	nearly identical (1174) AT4G13780 | Symbols: | methionine--tRNA ligase, putative / methionyl-tRNA synthetase, putative / MetRS, putative | chr4:7993366-7998433 REVERSEnearly identical (1429) SYM_ORYSA Probable methionyl-tRNA synthetase (EC 6.1.1.10) (Methionine--tRNA ligase) (MetRS) - Oryza sativa (Rice)nearly identical (1429) loc_os06g31210 12006.m07662 protein methionyl-tRNA synthetase, putativ…	5.64699	4.0269	4.54564	3.84405
GRMZM5G871297	GRMZM5G871297_T01	29.1.9	protein.aa activation.valine-tRNA ligase	highly similar to ( 603) AT5G16715 | Symbols: EMB2247 | EMB2247 (embryo defective 2247); ATP binding / aminoacyl-tRNA ligase/ nucleotide binding / valine-tRNA ligase | chr5:5485353-5493229 FORWARDhighly similar to ( 715) loc_os07g06940 12007.m05154 protein valyl-tRNA synthetase, putative, expressed seq=cds; coord=2:234031969..234040756:-1; parent_gene=GRMZM5G871297	5.00586	3.28357	3.91408	2.6474
GRMZM2G131650	GRMZM2G131650_T02	29.5	protein.degradation	moderately similar to ( 422) AT1G10750 | Symbols: | unknown protein | chr1:3574986-3578310 REVERSEhighly similar to ( 504) loc_os05g07764 12005.m083632 protein carboxyl-terminal proteinase, putative, expressed seq=cds; coord=6:129494142..129496565:1; parent_gene=GRMZM2G131650	3.13747	-1.13261	1.47413	-0.926018
GRMZM2G122843	GRMZM2G122843_T01	29.5	protein.degradation	highly similar to ( 764) AT1G73990 | Symbols: SPPA | SPPA; serine-type endopeptidase | chr1:27824465-27828807 FORWARDnearly identical (1096) loc_os02g49570 12002.m09991 protein protease 4, putative, expressed seq=cds; coord=4:165639394..165662761:-1; parent_gene=GRMZM2G122843	4.11477	2.37295	3.13914	2.53632
GRMZM2G313649	GRMZM2G313649_T06	29.5	protein.degradation	moderately similar to ( 344) AT5G26110 | Symbols: | ATP binding / protein kinase | chr5:9118239-9118990 REVERSEmoderately similar to ( 410) loc_os10g28640 12010.m05743 protein RIO1 family protein, expressed seq=cds; coord=5:33291630..33421404:1; parent_gene=GRMZM2G313649	4.78969	3.58686	4.30117	3.25812
GRMZM2G016210	GRMZM2G016210_T01	29.5	protein.degradation	moderately similar to ( 477) AT5G18460 | Symbols: | unknown protein | chr5:6123205-6126505 FORWARDhighly similar to ( 579) loc_os08g45170 12008.m080243 protein carboxyl-terminal proteinase, putative, expressed seq=cds; coord=1:201637755..201642564:1; parent_gene=GRMZM2G016210	3.54149	-2.15784	0.0796597	-2.27318
GRMZM2G155580	GRMZM2G155580_T01	29.5	protein.degradation	highly similar to ( 797) AT5G13520 | Symbols: | peptidase M1 family protein | chr5:4342117-4344571 REVERSEnearly identical (1127) loc_os03g60460 12003.m10935 protein leukotriene A-4 hydrolase, putative, expressed seq=cds; coord=1:292988864..292997657:1; parent_gene=GRMZM2G155580	4.90716	3.74626	4.14753	3.8087
GRMZM2G076329	GRMZM2G076329_T01	29.5	protein.degradation	highly similar to ( 590) AT4G19130 | Symbols: | DNA binding / nucleic acid binding / zinc ion binding | chr4:10466618-10469092 REVERSEhighly similar to ( 872) loc_os05g02040 12005.m04740 protein DNA binding protein, putative, expressed seq=cds; coord=6:38271466..38275598:-1; parent_gene=GRMZM2G076329	4.03045	2.16351	2.78857	1.64218
GRMZM2G067242	GRMZM2G067242_T01	29.5.9	protein.degradation.AAA type	highly similar to ( 694) AT5G16930 | Symbols: | AAA-type ATPase family protein | chr5:5568578-5571565 FORWARDhighly similar to ( 810) loc_os02g46990 12002.m09735 protein ATPase family AAA domain-containing protein 3, putative, expressed seq=cds; coord=5:199435305..199440833:1; parent_gene=GRMZM2G067242	4.56191	2.81834	3.54328	2.39689
GRMZM2G457381	GRMZM2G457381_T01	29.5.9	protein.degradation.AAA type	highly similar to ( 934) AT5G22010 | Symbols: AtRFC1 | AtRFC1 (replication factor C 1); ATP binding / DNA binding / DNA clamp loader/ nucleoside-triphosphatase/ nucleotide binding | chr5:7280632-7287037 REVERSEnearly identical (1254) loc_os11g36390 12011.m07491 protein replication factor C subunit 1, putative, expressed seq=cds; coord=2:226314027..226323829:1; parent_gene=GRMZM2G457381	5.89794	3.54399	3.90909	3.40992
GRMZM2G335978	GRMZM2G335978_T01	29.5.4	protein.degradation.aspartate protease	moderately similar to ( 456) AT5G10080 | Symbols: | aspartyl protease family protein | chr5:3150843-3153380 FORWARDvery weakly similar to (85.9) ASP1_ORYSA Aspartic proteinase Asp1 precursor (EC 3.4.23.-) (OsAsp1) (OSAP1) (Nucellin-like protein) - Oryza sativa (Rice)highly similar to ( 796) loc_os02g51540 12002.m10187 protein pepsin A, putative, expressed seq=cds; coord=5:208060721..208065128:1; …	4.66009	2.11159	2.25598	1.69669
GRMZM2G177324	GRMZM2G177324_T01	29.5.3	protein.degradation.cysteine protease	weakly similar to ( 168) AT1G09730 | Symbols: | Ulp1 protease family protein | chr1:3148017-3154236 REVERSEmoderately similar to ( 226) loc_os05g11770 12005.m05646 protein cysteine-type peptidase, putative, expressed seq=cds; coord=8:167268110..167283247:1; parent_gene=GRMZM2G177324	6.31914	5.10357	5.19817	4.73727
GRMZM2G002879	GRMZM2G002879_T01	29.5.7	protein.degradation.metalloprotease	moderately similar to ( 412) AT1G13270 | Symbols: MAP1C, MAP1B | MAP1C (METHIONINE AMINOPEPTIDASE 1B); aminopeptidase/ metalloexopeptidase | chr1:4544999-4547155 FORWARDhighly similar to ( 548) loc_os07g32590 12007.m07522 protein methionine aminopeptidase 1B, chloroplast precursor, putative, expressed seq=cds; coord=2:202635758..202642342:1; parent_gene=GRMZM2G002879	5.39223	3.13098	3.43919	2.89191
GRMZM2G101271	GRMZM2G101271_T01	29.5.7	protein.degradation.metalloprotease	highly similar to ( 729) AT3G19170 | Symbols: ATPREP1, ATZNMP | ATPREP1 (PRESEQUENCE PROTEASE 1); metalloendopeptidase | chr3:6625578-6631874 REVERSEhighly similar to ( 875) loc_os02g52390 12002.m77746 protein protein hypA, putative, expressed seq=cds; coord=5:209679052..209683163:1; parent_gene=GRMZM2G101271	6.07508	4.75966	4.98815	4.7855
GRMZM2G347743	GRMZM2G347743_T01	29.5.5	protein.degradation.serine protease	moderately similar to ( 434) AT3G12203 | Symbols: scpl17 | scpl17 (serine carboxypeptidase-like 17); serine-type carboxypeptidase | chr3:3891357-3893956 REVERSEmoderately similar to ( 385) CBP1_ORYSA Serine carboxypeptidase 1 precursor (EC 3.4.16.5) (Serine carboxypeptidase I) (Carboxypeptidase C) - Oryza sativa (Rice)highly similar to ( 588) loc_os10g01110 12010.m03539 protein serine carboxypept…	3.96506	0.483782	2.21724	0.574892
GRMZM2G123815	GRMZM2G123815_T01	29.5.5	protein.degradation.serine protease	highly similar to ( 573) AT3G17180 | Symbols: scpl33 | scpl33 (serine carboxypeptidase-like 33); serine-type carboxypeptidase | chr3:5855861-5859157 REVERSEmoderately similar to ( 410) CBP2_WHEAT Serine carboxypeptidase 2 (EC 3.4.16.6) (Serine carboxypeptidase II) (Carboxypeptidase D) (CPDW-II) (CP-WII) [Contains: Serine carboxypeptidase 2 chain A (Serine carboxypeptidase II chain A); Serine carb…	4.08923	0.776924	2.48009	1.24655
GRMZM2G052507	GRMZM2G052507_T01	29.5.5	protein.degradation.serine protease	highly similar to ( 647) AT1G28110 | Symbols: SCPL45 | SCPL45 (SERINE CARBOXYPEPTIDASE-LIKE 45 PRECURSOR); serine-type carboxypeptidase | chr1:9804153-9806832 REVERSEmoderately similar to ( 316) CBP2_WHEAT Serine carboxypeptidase 2 (EC 3.4.16.6) (Serine carboxypeptidase II) (Carboxypeptidase D) (CPDW-II) (CP-WII) [Contains: Serine carboxypeptidase 2 chain A (Serine carboxypeptidase II chain A); S…	3.38442	-9.96578	-3.28915	-9.96578
GRMZM2G030072	GRMZM2G030072_T01	29.5.5	protein.degradation.serine protease	moderately similar to ( 307) AT1G09130 | Symbols: | ATP-dependent Clp protease proteolytic subunit, putative | chr1:2940063-2942217 REVERSEvery weakly similar to (91.3) CLPP_CHAGL ATP-dependent Clp protease proteolytic subunit (EC 3.4.21.92) (Endopeptidase Clp) - Chaetosphaeridium globosummoderately similar to ( 481) loc_os03g22430 12003.m35229 protein ATP-dependent Clp protease proteolytic subun…	5.31973	4.09642	4.48593	3.56605
AC196090.3	AC196090.3_FGT006	29.5.1	protein.degradation.subtilases	moderately similar to ( 442) AT1G04110 | Symbols: SDD1 | SDD1 (STOMATAL DENSITY AND DISTRIBUTION); serine-type endopeptidase | chr1:1061457-1063784 REVERSEnearly identical (1095) loc_os03g02750 12003.m05815 protein xylem serine proteinase 1 precursor, putative, expressed seq=cds; coord=9:154016088..154018334:1; parent_gene=AC196090.3_FG006	3.73997	0.465141	3.14743	1.01277
GRMZM2G354373	GRMZM2G354373_T01	29.5.1	protein.degradation.subtilases	highly similar to ( 888) AT3G14240 | Symbols: | subtilase family protein | chr3:4741637-4743964 REVERSEnearly identical (1187) loc_os08g35090 12008.m07498 protein subtilisin-like protease precursor, putative, expressed seq=cds; coord=4:62793116..62796058:1; parent_gene=GRMZM2G354373	2.73211	-2.50911	0.535745	-2.03949
GRMZM5G837606	GRMZM5G837606_T01	29.5.1	protein.degradation.subtilases	moderately similar to ( 395) AT4G20430 | Symbols: | subtilase family protein | chr4:11017656-11021105 REVERSEhighly similar to ( 536) loc_os01g56320 12001.m11788 protein peptidase/ subtilase, putative, expressed seq=cds; coord=8:172699566..172702043:-1; parent_gene=GRMZM5G837606	6.42583	0.816473	3.20598	-0.468792
GRMZM2G099452	GRMZM2G099452_T01	29.5.1	protein.degradation.subtilases	nearly identical (1045) AT4G30020 | Symbols: | subtilase family protein | chr4:14678251-14681762 FORWARDnearly identical (1348) loc_os06g48650 12006.m091776 protein SLP3, putative, expressed seq=cds; coord=5:56356752..56363755:1; parent_gene=GRMZM2G099452	6.43105	2.00647	2.96886	0.00660498
GRMZM2G052365	GRMZM2G052365_T01	29.5.1	protein.degradation.subtilases	highly similar to ( 991) AT5G44530 | Symbols: | subtilase family protein | chr5:17937931-17941193 FORWARDnearly identical (1287) loc_os01g56320 12001.m11788 protein peptidase/ subtilase, putative, expressed seq=cds; coord=3:193637409..193648778:-1; parent_gene=GRMZM2G052365	5.30611	1.9855	2.65596	1.00767
GRMZM2G414915	GRMZM2G414915_T01	29.5.1	protein.degradation.subtilases	highly similar to ( 931) AT5G51750 | Symbols: ATSBT1.3, SBT1.3 | ATSBT1.3 (ARABIDOPSIS THALIANA SUBTILASE 1.3); identical protein binding / serine-type endopeptidase | chr5:21020266-21022608 FORWARDnearly identical (1236) loc_os04g48416 12004.m101731 protein subtilisin-like protease precursor, putative, expressed seq=cds; coord=10:136292132..136296887:1; parent_gene=GRMZM2G414915	6.78118	4.84836	5.18745	4.33888
GRMZM2G097739	GRMZM2G097739_T01	29.5.11	protein.degradation.ubiquitin	highly similar to ( 593) AT1G16860 | Symbols: | merozoite surface protein-related | chr1:5768280-5770183 FORWARDhighly similar to ( 800) loc_os08g13350 12008.m26625 protein cysteine-type endopeptidase/ ubiquitin thiolesterase, putative, expressed seq=cds; coord=10:67757410..67763156:-1; parent_gene=GRMZM2G097739	5.57771	1.87636	3.56285	1.92329
GRMZM2G002830	GRMZM2G002830_T01	29.5.11.3	protein.degradation.ubiquitin.E2	moderately similar to ( 240) AT1G50490 | Symbols: UBC20 | UBC20 (ubiquitin-conjugating enzyme 20); ubiquitin-protein ligase | chr1:18705005-18706303 REVERSEweakly similar to ( 121) UBC2_WHEAT Ubiquitin-conjugating enzyme E2-17 kDa (EC 6.3.2.19) (Ubiquitin-protein ligase) (Ubiquitin carrier protein) - Triticum aestivum (Wheat)moderately similar to ( 281) loc_os01g16650 12001.m08261 protein ubiquit…	3.88514	-9.96578	-1.51714	-9.96578
GRMZM2G341089	GRMZM2G341089_T01	29.5.11.3	protein.degradation.ubiquitin.E2	weakly similar to ( 154) AT3G57870 | Symbols: AHUS5, EMB1637, SCE1, SCE1A, ATSCE1 | SCE1 (SUMO CONJUGATION ENZYME 1); SUMO ligase | chr3:21428831-21430110 REVERSEweakly similar to ( 108) UBC2_WHEAT Ubiquitin-conjugating enzyme E2-17 kDa (EC 6.3.2.19) (Ubiquitin-protein ligase) (Ubiquitin carrier protein) - Triticum aestivum (Wheat)weakly similar to ( 166) loc_os04g49130 12004.m101634 protein ubiq…	2.76076	-2.65846	0.694514	-1.18884
GRMZM2G157605	GRMZM2G157605_T01	29.5.11.3	protein.degradation.ubiquitin.E2	moderately similar to ( 249) AT3G24515 | Symbols: UBC37 | UBC37 (ubiquitin-conjugating enzyme 37); small conjugating protein ligase/ ubiquitin-protein ligase | chr3:8934569-8936207 REVERSEweakly similar to ( 102) UBC2_WHEAT Ubiquitin-conjugating enzyme E2-17 kDa (EC 6.3.2.19) (Ubiquitin-protein ligase) (Ubiquitin carrier protein) - Triticum aestivum (Wheat)highly similar to ( 571) loc_os01g42040 …	3.20904	0.370107	0.470102	-0.397311
GRMZM2G153924	GRMZM2G153924_T01	29.5.11.3	protein.degradation.ubiquitin.E2	moderately similar to ( 311) AT5G05080 | Symbols: UBC22 | UBC22 (ubiquitin-conjugating enzyme 22); ubiquitin-protein ligase | chr5:1498727-1499972 REVERSEvery weakly similar to (99.0) UBC2_WHEAT Ubiquitin-conjugating enzyme E2-17 kDa (EC 6.3.2.19) (Ubiquitin-protein ligase) (Ubiquitin carrier protein) - Triticum aestivum (Wheat)moderately similar to ( 402) loc_os06g45000 12006.m32132 protein ubiq…	7.47807	3.20661	4.36438	3.87854
GRMZM2G471733	GRMZM2G471733_T01	29.5.11.4.2	protein.degradation.ubiquitin.E3.RING	highly similar to ( 526) AT1G71020 | Symbols: | armadillo/beta-catenin repeat family protein / U-box domain-containing protein | chr1:26790825-26792357 REVERSEmoderately similar to ( 435) SPL11_ORYSA Spotted leaf protein 11 (Spotted leaf11) (Cell death-related protein SPL11) - Oryza sativa (Rice)highly similar to ( 827) loc_os02g49950 12002.m10029 protein spotted leaf protein 11, putative, expres…	4.22766	1.78652	3.5859	1.90822
GRMZM2G021498	GRMZM2G021498_T01	29.5.11.4.2	protein.degradation.ubiquitin.E3.RING	moderately similar to ( 211) AT3G63530 | Symbols: BB, BB2 | BB (BIG BROTHER); protein binding / ubiquitin-protein ligase/ zinc ion binding | chr3:23456407-23457787 REVERSEmoderately similar to ( 429) loc_os03g07790 12003.m06291 protein protein binding protein, putative, expressed seq=cds; coord=1:15511502..15516460:-1; parent_gene=GRMZM2G021498	3.91175	-1.03996	1.07201	-0.570341
GRMZM2G135909	GRMZM2G135909_T01	29.5.11.4.2	protein.degradation.ubiquitin.E3.RING	moderately similar to ( 240) AT5G45290 | Symbols: | zinc finger (C3HC4-type RING finger) family protein | chr5:18350011-18352092 REVERSEhighly similar to ( 578) loc_os05g32350 12005.m07468 protein protein binding protein, putative, expressed seq=cds; coord=6:143404659..143416431:1; parent_gene=GRMZM2G135909	4.24447	1.59157	2.7136	1.29936
GRMZM2G060999	GRMZM2G060999_T01	29.5.11.4.2	protein.degradation.ubiquitin.E3.RING	moderately similar to ( 263) AT5G45290 | Symbols: | zinc finger (C3HC4-type RING finger) family protein | chr5:18350011-18352092 REVERSEhighly similar to ( 587) loc_os05g32350 12005.m07468 protein protein binding protein, putative, expressed seq=cds; coord=8:113657561..113670103:1; parent_gene=GRMZM2G060999	4.72325	1.90328	3.1241	2.09988
GRMZM2G331154	GRMZM2G331154_T01	29.5.11.4.2	protein.degradation.ubiquitin.E3.RING	weakly similar to ( 178) AT5G03450 | Symbols: | zinc finger (C3HC4-type RING finger) family protein | chr5:858954-862238 REVERSEmoderately similar to ( 375) loc_os03g01790 12003.m05723 protein transposon protein, putative, unclassified seq=cds; coord=9:126630634..126643646:-1; parent_gene=GRMZM2G331154	3.36908	0.878071	1.53061	-0.23727
GRMZM2G180195	GRMZM2G180195_T01	29.5.11.4.2	protein.degradation.ubiquitin.E3.RING	moderately similar to ( 267) AT2G30580 | Symbols: DRIP2 | DRIP2 (DREB2A-INTERACTING PROTEIN 2); protein binding / ubiquitin-protein ligase/ zinc ion binding | chr2:13026444-13030363 FORWARDmoderately similar to ( 420) loc_os12g40790 12012.m07862 protein protein binding protein, putative, expressed seq=cds; coord=1:170187580..170193325:-1; parent_gene=GRMZM2G180195	3.51978	1.37866	1.96408	0.710775
GRMZM2G136830	GRMZM2G136830_T01	29.5.11.4.2	protein.degradation.ubiquitin.E3.RING	weakly similar to ( 197) AT3G56590 | Symbols: | hydroxyproline-rich glycoprotein family protein | chr3:20965105-20967784 FORWARDmoderately similar to ( 379) loc_os01g71220 12001.m13165 protein RING zinc finger protein, putative, expressed seq=cds; coord=3:153257985..153262820:1; parent_gene=GRMZM2G136830	4.47932	1.93225	2.50461	0.855379
GRMZM2G115000	GRMZM2G115000_T01	29.5.11.4.2	protein.degradation.ubiquitin.E3.RING	highly similar to ( 769) AT1G27910 | Symbols: PUB45, ATPUB45 | PUB45 (PLANT U-BOX 45); ubiquitin-protein ligase | chr1:9720962-9723975 REVERSEweakly similar to ( 138) SPL11_ORYSA Spotted leaf protein 11 (Spotted leaf11) (Cell death-related protein SPL11) - Oryza sativa (Rice)nearly identical (1274) loc_os01g67500 12001.m42788 protein ubiquitin-protein ligase, putative, expressed seq=cds; coord=3:…	5.31403	3.00516	3.3887	2.07127
GRMZM2G391413	GRMZM2G391413_T01	29.5.11.4.2	protein.degradation.ubiquitin.E3.RING	moderately similar to ( 348) AT4G10930 | Symbols: | unknown protein | chr4:6705178-6708846 REVERSEnearly identical (1045) loc_os12g10700 12012.m05053 protein expressed protein seq=cds; coord=4:239318755..239331611:1; parent_gene=GRMZM2G391413	4.51712	3.43481	3.55779	2.96679
GRMZM2G141084	GRMZM2G141084_T01	29.5.11.4.2	protein.degradation.ubiquitin.E3.RING	moderately similar to ( 217) AT3G63530 | Symbols: BB, BB2 | BB (BIG BROTHER); protein binding / ubiquitin-protein ligase/ zinc ion binding | chr3:23456407-23457787 REVERSEmoderately similar to ( 419) loc_os03g07790 12003.m06291 protein protein binding protein, putative, expressed seq=cds; coord=9:150974703..150980168:-1; parent_gene=GRMZM2G141084	4.61114	1.90335	2.23396	1.37297
GRMZM2G162184	GRMZM2G162184_T01	29.5.11.4.2	protein.degradation.ubiquitin.E3.RING	highly similar to ( 611) AT2G44950 | Symbols: RDO4, HUB1 | HUB1 (HISTONE MONO-UBIQUITINATION 1); protein binding / protein homodimerization/ ubiquitin-protein ligase/ zinc ion binding | chr2:18542602-18548247 REVERSEnearly identical (1090) loc_os04g46450 12004.m09594 protein zinc finger, C3HC4 type family protein, expressed seq=cds; coord=5:55215117..55232888:1; parent_gene=GRMZM2G162184	5.55451	4.28827	4.33178	3.9155
GRMZM5G866954	GRMZM5G866954_T04	29.5.11.4.3.2	protein.degradation.ubiquitin.E3.SCF.FBOX	highly similar to ( 546) AT1G25280 | Symbols: AtTLP10 | AtTLP10 (TUBBY LIKE PROTEIN 10); phosphoric diester hydrolase/ transcription factor | chr1:8865676-8866608 FORWARDhighly similar to ( 755) loc_os01g64700 12001.m150787 protein tubby-like protein, putative, expressed seq=cds; coord=3:175691328..175695080:-1; parent_gene=GRMZM5G866954	5.40298	4.10982	4.67747	3.87643
GRMZM2G176340	GRMZM2G176340_T01	29.5.11.4.3.2	protein.degradation.ubiquitin.E3.SCF.FBOX	moderately similar to ( 409) AT1G47270 | Symbols: AtTLP6 | AtTLP6 (TUBBY LIKE PROTEIN 6); phosphoric diester hydrolase/ transcription factor | chr1:17326828-17328564 FORWARDhighly similar to ( 640) loc_os02g47640 12002.m09798 protein tubby-like protein, putative, expressed seq=cds; coord=4:159977929..159981488:1; parent_gene=GRMZM2G176340	5.32471	3.06314	3.23651	2.33113
GRMZM2G029039	GRMZM2G029039_T01	29.5.11.4.3.2	protein.degradation.ubiquitin.E3.SCF.FBOX	moderately similar to ( 440) AT5G60570 | Symbols: | kelch repeat-containing F-box family protein | chr5:24348713-24349894 FORWARDhighly similar to ( 764) loc_os04g52830 12004.m10176 protein kelch motif family protein, expressed seq=cds; coord=10:142791476..142794430:1; parent_gene=GRMZM2G029039	3.07053	0.491827	0.492287	-0.497982
GRMZM2G059865	GRMZM2G059865_T01	29.5.11.4.3.1	protein.degradation.ubiquitin.E3.SCF.SKP	weakly similar to ( 154) AT5G42190 | Symbols: ASK2, SKP1B | ASK2 (ARABIDOPSIS SKP1-LIKE 2); protein binding / ubiquitin-protein ligase | chr5:16854495-16855516 REVERSEweakly similar to ( 169) loc_os09g36830 12009.m06632 protein SKP1-like protein 1B, putative, expressed seq=cds; coord=1:4854..9652:-1; parent_gene=GRMZM2G059865	4.95206	2.73215	3.40777	2.4955
GRMZM2G109725	GRMZM2G109725_T01	29.5.11.4.3.1	protein.degradation.ubiquitin.E3.SCF.SKP	moderately similar to ( 389) AT3G61415 | Symbols: ASK21 | ASK21 (ARABIDOPSIS SKP1-LIKE 21); protein binding / ubiquitin-protein ligase | chr3:22723052-22725577 REVERSEhighly similar to ( 535) loc_os03g01660 12003.m05712 protein ASK20, putative, expressed seq=cds; coord=1:2207877..2212485:-1; parent_gene=GRMZM2G109725	3.86173	1.65401	2.16905	0.886596
GRMZM2G142825	GRMZM2G142825_T01	29.5.11.4.3.1	protein.degradation.ubiquitin.E3.SCF.SKP	moderately similar to ( 353) AT3G61415 | Symbols: ASK21 | ASK21 (ARABIDOPSIS SKP1-LIKE 21); protein binding / ubiquitin-protein ligase | chr3:22723052-22725577 REVERSEmoderately similar to ( 489) loc_os03g01660 12003.m05712 protein ASK20, putative, expressed seq=cds; coord=4:26610035..26613946:1; parent_gene=GRMZM2G142825	4.66583	3.05396	3.50091	2.96099
GRMZM2G091069	GRMZM2G091069_T01	29.5.11.5	protein.degradation.ubiquitin.ubiquitin protease	moderately similar to ( 308) AT5G46740 | Symbols: UBP21 | UBP21 (UBIQUITIN-SPECIFIC PROTEASE 21); ubiquitin thiolesterase/ ubiquitin-specific protease | chr5:18965410-18968492 REVERSEhighly similar to ( 512) loc_os02g46650 12002.m09702 protein ubiquitin-specific protease 21, putative, expressed seq=cds; coord=4:157552399..157556550:1; parent_gene=GRMZM2G091069	4.21567	2.93867	3.64184	2.50141
GRMZM2G106222	GRMZM2G106222_T01	29.5.11.5	protein.degradation.ubiquitin.ubiquitin protease	highly similar to ( 723) AT5G22030 | Symbols: UBP8 | UBP8 (UBIQUITIN-SPECIFIC PROTEASE 8); ubiquitin thiolesterase/ ubiquitin-specific protease | chr5:7290155-7296344 REVERSEnearly identical (1260) loc_os07g06610 12007.m05121 protein ubiquitin-specific protease-like protein, putative, expressed seq=cds; coord=7:6297220..6303621:1; parent_gene=GRMZM2G106222	4.31411	2.75669	3.74886	3.10886
GRMZM2G028733	GRMZM2G028733_T02	29.5.11.5	protein.degradation.ubiquitin.ubiquitin protease	highly similar to ( 505) AT3G21280 | Symbols: UBP7 | UBP7 (UBIQUITIN-SPECIFIC PROTEASE 7); ubiquitin thiolesterase/ ubiquitin-specific protease | chr3:7478166-7482037 REVERSEhighly similar to ( 764) loc_os01g36930 12001.m43049 protein ubiquitin carboxyl-terminal hydrolase 6, putative, expressed seq=cds; coord=8:136579799..136603057:1; parent_gene=GRMZM2G028733	3.45176	1.22984	1.67885	0.326008
GRMZM2G147667	GRMZM2G147667_T01	29.5.11.5	protein.degradation.ubiquitin.ubiquitin protease	moderately similar to ( 317) AT4G39370 | Symbols: UBP27 | UBP27 (UBIQUITIN-SPECIFIC PROTEASE 27); ubiquitin thiolesterase/ ubiquitin-specific protease | chr4:18306392-18308625 FORWARDhighly similar to ( 563) loc_os04g34984 12004.m08591 protein UBP27, putative, expressed seq=cds; coord=2:51815271..51819205:-1; parent_gene=GRMZM2G147667	3.642	1.10637	1.57833	0.991025
GRMZM2G327635	GRMZM2G327635_T01	29.5.11.5	protein.degradation.ubiquitin.ubiquitin protease	moderately similar to ( 435) AT4G30890 | Symbols: UBP24 | UBP24 (UBIQUITIN-SPECIFIC PROTEASE 24); ubiquitin thiolesterase/ ubiquitin-specific protease | chr4:15036383-15038825 REVERSEhighly similar to ( 677) loc_os07g46660 12007.m29298 protein UBP24, putative, expressed seq=cds; coord=2:215399478..215404610:1; parent_gene=GRMZM2G327635	6.04969	4.69988	4.86895	4.49891
GRMZM2G015967	GRMZM2G015967_T01	29.6	protein.folding	highly similar to ( 616) AT3G01480 | Symbols: CYP38 | CYP38 (cyclophilin 38); peptidyl-prolyl cis-trans isomerase | chr3:188569-190252 FORWARDhighly similar to ( 622) TLP40_SPIOL Peptidyl-prolyl cis-trans isomerase, chloroplast precursor (EC 5.2.1.8) (40 kDa thylakoid lumen PPIase) (40 kDa thylakoid lumen rotamase) - Spinacia oleracea (Spinach)highly similar to ( 742) loc_os08g29370 12008.m26493 …	4.75259	3.30614	4.07416	2.95634
GRMZM2G024811	GRMZM2G024811_T01	29.6	protein.folding	moderately similar to ( 203) AT4G25340 | Symbols: | immunophilin-related / FKBP-type peptidyl-prolyl cis-trans isomerase-related | chr4:12959657-12962632 REVERSEvery weakly similar to (90.9) FKB15_VICFA FK506-binding protein 2 precursor (EC 5.2.1.8) (Peptidyl-prolyl cis-trans isomerase) (PPIase) (Rotamase) (15 kDa FKBP) (FKBP-15) - Vicia faba (Broad bean)moderately similar to ( 417) loc_os04g3689…	6.4087	4.72804	5.45576	4.04442
GRMZM2G127393	GRMZM2G127393_T01	29.6	protein.folding	highly similar to ( 523) AT5G55220 | Symbols: | trigger factor type chaperone family protein | chr5:22397677-22400678 FORWARDhighly similar to ( 772) loc_os06g20320 12006.m06689 protein trigger factor-like protein, putative, expressed seq=cds; coord=10:2654215..2662976:-1; parent_gene=GRMZM2G127393	3.49655	1.74132	2.29355	1.7887
GRMZM2G083095	GRMZM2G083095_T01	29.6	protein.folding	highly similar to ( 892) AT3G03960 | Symbols: | chaperonin, putative | chr3:1024432-1027604 FORWARDmoderately similar to ( 206) TCPE2_AVESA T-complex protein 1 subunit epsilon (TCP-1-epsilon) (CCT-epsilon) (TCP-K36) - Avena sativa (Oat)nearly identical (1010) loc_os03g59020 12003.m10803 protein T-complex protein 1 subunit theta, putative, expressed seq=cds; coord=2:226447069..226451914:1; parent_…	6.46178	4.39925	5.01937	4.24327
GRMZM2G039263	GRMZM2G039263_T01	29.6	protein.folding	highly similar to ( 894) AT3G20050 | Symbols: ATTCP-1 | ATTCP-1; ATP binding / protein binding / unfolded protein binding | chr3:6998544-7002266 REVERSEmoderately similar to ( 242) TCPE1_AVESA T-complex protein 1 subunit epsilon (TCP-1-epsilon) (CCT-epsilon) (TCP-K19) - Avena sativa (Oat)highly similar to ( 986) loc_os04g46620 12004.m09610 protein T-complex protein 1 subunit alpha, putative, expr…	7.19452	5.60804	6.0674	5.02579
GRMZM2G133698	GRMZM2G133698_T02	29.6	protein.folding	weakly similar to ( 127) AT5G56500 | Symbols: | ATP binding / protein binding | chr5:22874058-22876966 FORWARDweakly similar to ( 124) RUBB_BRANA RuBisCO large subunit-binding protein subunit beta, chloroplast precursor (60 kDa chaperonin subunit beta) (CPN-60 beta) - Brassica napus (Rape)weakly similar to ( 163) loc_os06g02380 12006.m31823 protein ruBisCO large subunit-binding protein subunit be…	5.76411	3.70055	4.17251	3.25263
GRMZM2G058276	GRMZM2G058276_T01	29.6	protein.folding	highly similar to ( 866) AT5G20890 | Symbols: | chaperonin, putative | chr5:7087020-7089906 REVERSEmoderately similar to ( 266) TCPE1_AVESA T-complex protein 1 subunit epsilon (TCP-1-epsilon) (CCT-epsilon) (TCP-K19) - Avena sativa (Oat)highly similar to ( 931) loc_os03g42220 12003.m35316 protein T-complex protein 1 subunit beta, putative, expressed seq=cds; coord=8:6280491..6291108:-1; parent_gen…	5.98448	3.7941	4.18618	3.426
GRMZM2G095252	GRMZM2G095252_T01	29.6	protein.folding	highly similar to ( 532) AT1G55490 | Symbols: CPN60B, LEN1 | CPN60B (CHAPERONIN 60 BETA); ATP binding / protein binding | chr1:20715717-20718673 REVERSEhighly similar to ( 571) RUBB_SECCE RuBisCO large subunit-binding protein subunit beta, chloroplast (60 kDa chaperonin subunit beta) (CPN-60 beta) (Fragment) - Secale cereale (Rye)highly similar to ( 574) loc_os06g02380 12006.m31823 protein ruBisC…	7.34968	5.08404	5.65119	5.15511
GRMZM2G091189	GRMZM2G091189_T01	29.6	protein.folding	moderately similar to ( 323) AT5G20720 | Symbols: CPN20, CPN10, CHCPN10, ATCPN21, CPN21 | CPN20 (CHAPERONIN 20); calmodulin binding | chr5:7015015-7016354 FORWARDmoderately similar to ( 298) CH10C_SPIOL 20 kDa chaperonin, chloroplast precursor (Protein Cpn21) (Chloroplast protein Cpn10) (Chloroplast chaperonin 10) (Ch-CPN10) - Spinacia oleracea (Spinach)moderately similar to ( 357) loc_os06g09679…	6.46755	2.97916	3.9171	3.32326
GRMZM2G039089	GRMZM2G039089_T01	29.6	protein.folding	weakly similar to ( 177) AT5G06130 | Symbols: | chaperone protein dnaJ-related | chr5:1853754-1855763 REVERSEmoderately similar to ( 229) loc_os02g33149 12002.m100716 protein expressed protein seq=cds; coord=5:169576839..169579921:-1; parent_gene=GRMZM2G039089	4.85481	2.38204	3.54702	3.08612
GRMZM2G080231	GRMZM2G080231_T01	29.7	protein.glycosylation	highly similar to ( 607) AT2G32430 | Symbols: | galactosyltransferase family protein | chr2:13771626-13774102 FORWARDhighly similar to ( 701) loc_os03g38050 12003.m08906 protein beta-1,3-galactosyltransferase sqv-2, putative, expressed seq=cds; coord=5:20488460..20493017:1; parent_gene=GRMZM2G080231	4.79325	1.30097	3.51644	1.37005
GRMZM2G144873	GRMZM2G144873_T01	29.7	protein.glycosylation	moderately similar to ( 413) AT1G32930 | Symbols: | galactosyltransferase family protein | chr1:11931980-11934399 REVERSEhighly similar to ( 526) loc_os08g02370 12008.m04381 protein transferase, transferring glycosyl groups, putative, expressed seq=cds; coord=6:4799137..4803652:-1; parent_gene=GRMZM2G144873	4.81704	2.16454	2.91661	1.91991
GRMZM2G019567	GRMZM2G019567_T01	29.4	protein.postranslational modification	moderately similar to ( 351) AT3G14370 | Symbols: WAG2 | WAG2; kinase/ protein serine/threonine kinase | chr3:4798026-4799468 REVERSEmoderately similar to ( 291) G11A_ORYSA Protein kinase G11A (EC 2.7.11.1) - Oryza sativa (Rice)highly similar to ( 600) loc_os03g14840 12003.m06921 protein csPK3, putative, expressed seq=cds; coord=1:34955987..34957951:1; parent_gene=GRMZM2G019567	2.4404	-9.96578	0.185617	-9.96578
GRMZM2G013465	GRMZM2G013465_T01	29.4	protein.postranslational modification	highly similar to ( 641) AT5G25510 | Symbols: | serine/threonine protein phosphatase 2A (PP2A) regulatory subunit B, putative | chr5:8882728-8884325 REVERSEhighly similar to ( 746) loc_os05g48150 12005.m08886 protein transposon protein, putative, unclassified, expressed seq=cds; coord=8:66473072..66475799:1; parent_gene=GRMZM2G013465	3.37963	-1.27663	1.3759	-1.07004
GRMZM2G028637	GRMZM2G028637_T01	29.4	protein.postranslational modification	highly similar to ( 527) AT5G25510 | Symbols: | serine/threonine protein phosphatase 2A (PP2A) regulatory subunit B, putative | chr5:8882728-8884325 REVERSEhighly similar to ( 687) loc_os05g08560 12005.m05372 protein transposon protein, putative, unclassified, expressed seq=cds; coord=3:10092176..10095691:1; parent_gene=GRMZM2G028637	3.91977	0.855774	2.60517	1.02994
GRMZM2G107565	GRMZM2G107565_T01	29.4	protein.postranslational modification	moderately similar to ( 452) AT4G03415 | Symbols: | catalytic/ protein serine/threonine phosphatase | chr4:1503789-1505510 REVERSEhighly similar to ( 662) loc_os07g37890 12007.m08038 protein catalytic/ protein phosphatase type 2C, putative, expressed seq=cds; coord=7:158156507..158160970:-1; parent_gene=GRMZM2G107565	4.27926	0.928623	2.75108	0.813283
GRMZM2G172900	GRMZM2G172900_T01	29.4	protein.postranslational modification	moderately similar to ( 408) AT3G20860 | Symbols: ATNEK5 | ATNEK5 (NIMA-RELATED KINASE5); ATP binding / kinase/ protein kinase/ protein serine/threonine kinase/ protein tyrosine kinase | chr3:7306147-7308434 FORWARDweakly similar to ( 118) M2K1_ORYSA Mitogen-activated protein kinase kinase 1 (EC 2.7.12.2) (MAP kinase kinase 1) (MAPKK1) (OsMEK1) - Oryza sativa (Rice)highly similar to ( 804) loc_os…	4.47659	2.37212	3.27082	2.73741
GRMZM2G006429	GRMZM2G006429_T01	29.4	protein.postranslational modification	highly similar to ( 570) AT1G09160 | Symbols: | protein phosphatase 2C-related / PP2C-related | chr1:2953199-2955059 REVERSEhighly similar to ( 763) loc_os03g18970 12003.m07315 protein protein phosphatase 2C-like, putative, expressed seq=cds; coord=9:136552200..136555676:1; parent_gene=GRMZM2G006429	4.92364	0.910326	3.51395	1.41166
GRMZM2G068192	GRMZM2G068192_T01	29.4	protein.postranslational modification	moderately similar to ( 468) AT2G40120 | Symbols: | protein kinase family protein | chr2:16755137-16757258 REVERSEweakly similar to ( 112) MPK10_ORYSA Mitogen-activated protein kinase 10 (EC 2.7.11.24) (MAP kinase 10) - Oryza sativa (Rice)highly similar to ( 613) loc_os05g39080 12005.m08087 protein ATP binding protein, putative, expressed seq=cds; coord=8:117869638..117874477:-1; parent_gene=GRMZ…	4.32694	2.17234	3.19052	2.18945
GRMZM2G146750	GRMZM2G146750_T01	29.4	protein.postranslational modification	weakly similar to ( 144) AT2G30500 | Symbols: | kinase interacting family protein | chr2:12998329-13000072 REVERSEhighly similar to ( 630) loc_os05g07680 12005.m083629 protein CENP-E like kinetochore protein, putative, expressed seq=cds; coord=6:123677373..123687894:1; parent_gene=GRMZM2G146750	4.90255	2.3508	3.73736	1.47873
GRMZM2G097878	GRMZM2G097878_T01	29.4	protein.postranslational modification	moderately similar to ( 419) AT5G58950 | Symbols: | protein kinase family protein | chr5:23801136-23803025 REVERSEweakly similar to ( 110) NORK_MEDTR Nodulation receptor kinase precursor (EC 2.7.11.1) (Does not make infections protein 2) (Symbiosis receptor-like kinase) (MtSYMRK) - Medicago truncatula (Barrel medic)highly similar to ( 809) loc_os01g10450 12001.m42915 protein protein kinase, putat…	3.21007	-0.560225	0.928813	-0.897958
GRMZM2G062524	GRMZM2G062524_T01	29.4	protein.postranslational modification	highly similar to ( 891) AT1G50240 | Symbols: FU | FU (FUSED); protein serine/threonine kinase | chr1:18607063-18614094 FORWARDweakly similar to ( 140) CIPK1_ORYSA CIPK-like protein 1 (EC 2.7.11.1) (OsCK1) - Oryza sativa (Rice)nearly identical (1665) loc_os12g24550 12012.m06286 protein expressed protein seq=cds; coord=3:151047728..151056788:1; parent_gene=GRMZM2G062524	3.77974	-1.13133	0.913522	-0.924745
GRMZM2G072107	GRMZM2G072107_T01	29.4	protein.postranslational modification	highly similar to ( 546) AT3G23340 | Symbols: ckl10 | ckl10 (Casein Kinase I-like 10); ATP binding / kinase/ protein kinase/ protein serine/threonine kinase | chr3:8351047-8353791 FORWARDhighly similar to ( 676) loc_os04g43490 12004.m101584 protein casein kinase I isoform delta-like, putative, expressed seq=cds; coord=10:130371934..130377683:1; parent_gene=GRMZM2G072107	4.79426	2.37504	3.46444	1.54601
GRMZM2G404132	GRMZM2G404132_T01	29.4	protein.postranslational modification	highly similar to ( 562) AT3G52890 | Symbols: KIPK | KIPK (KCBP-interacting protein kinase); kinase/ protein binding / protein kinase | chr3:19609150-19612032 FORWARDhighly similar to ( 505) G11A_ORYSA Protein kinase G11A (EC 2.7.11.1) - Oryza sativa (Rice)nearly identical (1182) loc_os12g29580 12012.m06772 protein protein kinase PVPK-1, putative, expressed seq=cds; coord=3:108141894..108146866:-…	4.86997	2.30963	3.27903	2.38377
GRMZM5G831712	GRMZM5G831712_T01	29.4	protein.postranslational modification	nearly identical (1174) AT2G31320 | Symbols: PARP2, ATPARP2 | PARP2 (POLY(ADP-RIBOSE) POLYMERASE 2); DNA binding / NAD or NADH binding / NAD+ ADP-ribosyltransferase/ zinc ion binding | chr2:13354046-13359578 REVERSEnearly identical (1923) PARP1_MAIZE Poly [ADP-ribose] polymerase 1 (EC 2.4.2.30) (PARP-1) (ADPRT 1) (NAD(+) ADP-ribosyltransferase 1) (Poly[ADP-ribose] synthetase 1) - Zea mays (Maize)…	5.05353	2.16342	3.40933	1.64145
GRMZM2G041125	GRMZM2G041125_T01	29.4	protein.postranslational modification	highly similar to ( 510) AT4G16970 | Symbols: | ATP binding / kinase/ protein kinase/ protein serine/threonine kinase | chr4:9551516-9555766 REVERSEnearly identical (1035) loc_os10g41390 12010.m06903 protein protein kinase domain containing protein, expressed seq=cds; coord=9:115055107..115060603:1; parent_gene=GRMZM2G041125	3.78497	1.75164	2.43813	1.37327
GRMZM2G324390	GRMZM2G324390_T01	29.4	protein.postranslational modification	moderately similar to ( 344) AT1G03080 | Symbols: | FUNCTIONS IN: molecular_function unknown; INVOLVED IN: biological_process unknown; LOCATED IN: plasma membrane; EXPRESSED IN: 22 plant structures; EXPRESSED DURING: 13 growth stages; CONTAINS InterPro DOMAIN/s: Prefoldin (InterPro:IPR009053), KIP1-like (InterPro:IPR011684); BEST Arabidopsis thaliana protein match is: kinase interacting family pr…	5.16545	0.497176	2.04662	-0.0838281
GRMZM2G181104	GRMZM2G181104_T01	29.4	protein.postranslational modification	highly similar to ( 643) AT5G25510 | Symbols: | serine/threonine protein phosphatase 2A (PP2A) regulatory subunit B, putative | chr5:8882728-8884325 REVERSEhighly similar to ( 765) loc_os05g48150 12005.m08886 protein transposon protein, putative, unclassified, expressed seq=cds; coord=6:163174659..163178151:1; parent_gene=GRMZM2G181104	6.67223	2.50288	3.62717	1.56651
GRMZM2G052658	GRMZM2G052658_T01	29.4	protein.postranslational modification	highly similar to ( 776) AT5G57610 | Symbols: | protein kinase family protein | chr5:23325307-23329099 FORWARDvery weakly similar to (85.9) NORK_MEDTR Nodulation receptor kinase precursor (EC 2.7.11.1) (Does not make infections protein 2) (Symbiosis receptor-like kinase) (MtSYMRK) - Medicago truncatula (Barrel medic)nearly identical (1683) loc_os02g54510 12002.m100392 protein protein kinase domai…	5.18359	3.35699	3.87913	3.23271
GRMZM2G330455	GRMZM2G330455_T01	29.4	protein.postranslational modification	very weakly similar to (90.9) AT1G48120 | Symbols: | calcineurin-like phosphoesterase family protein | chr1:17774238-17779624 REVERSEweakly similar to ( 154) loc_os06g12640 12006.m05980 protein expressed protein seq=cds; coord=4:198867575..198869584:1; parent_gene=GRMZM2G330455	4.27697	-2.44342	-0.468953	-2.55876
GRMZM2G045330	GRMZM2G045330_T01	29.4	protein.postranslational modification	highly similar to ( 664) AT4G18710 | Symbols: BIN2, DWF12, UCU1, ATSK21, SK21 | BIN2 (BRASSINOSTEROID-INSENSITIVE 2); glycogen synthase kinase 3/ kinase/ protein kinase | chr4:10296474-10298913 FORWARDhighly similar to ( 589) MSK1_TOBAC Shaggy-related protein kinase NtK-1 (EC 2.7.11.1) - Nicotiana tabacum (Common tobacco)highly similar to ( 721) loc_os01g10840 12001.m07704 protein shaggy-related …	5.49103	3.7791	4.17496	3.67171
GRMZM2G109624	GRMZM2G109624_T01	29.4	protein.postranslational modification	highly similar to ( 644) AT4G00720 | Symbols: ATSK32 | ATSK32 (SHAGGY-LIKE PROTEIN KINASE 32); ATP binding / kinase/ protein kinase/ protein serine/threonine kinase/ protein tyrosine kinase | chr4:294116-297002 REVERSEhighly similar to ( 630) KSGT_BRANA Shaggy-related protein kinase theta (EC 2.7.11.1) (ASK-theta) - Brassica napus (Rape)highly similar to ( 842) loc_os10g37740 12010.m06562 protein…	5.93979	4.69968	4.98717	4.54924
GRMZM5G835235	GRMZM5G835235_T02	29.4	protein.postranslational modification	highly similar to ( 579) AT5G26751 | Symbols: ATSK11, SK 11 | ATSK11; protein kinase/ protein serine/threonine kinase | chr5:9399582-9401839 REVERSEhighly similar to ( 590) MSK3_MEDSA Glycogen synthase kinase-3 homolog MsK-3 (EC 2.7.11.1) - Medicago sativa (Alfalfa)highly similar to ( 629) loc_os01g14860 12001.m43459 protein glycogen synthase kinase-3 homolog MsK-3, putative, expressed seq=cds; c…	5.8718	3.56413	4.17859	3.684
GRMZM2G147811	GRMZM2G147811_T01	29.4	protein.postranslational modification	highly similar to ( 664) AT3G25840 | Symbols: | protein kinase family protein | chr3:9452993-9456322 REVERSEweakly similar to ( 127) MMK1_MEDSA Mitogen-activated protein kinase homolog MMK1 (EC 2.7.11.24) (MAP kinase MSK7) (MAP kinase ERK1) - Medicago sativa (Alfalfa)nearly identical (1021) loc_os12g44330 12012.m26999 protein serine/threonine-protein kinase PRP4, putative, expressed seq=cds; coor…	5.68598	4.38176	4.60847	4.15329
GRMZM2G062394	GRMZM2G062394_T01	29.4	protein.postranslational modification	highly similar to ( 613) AT3G58500 | Symbols: PP2A-3, EP7 | PP2A-3 (PROTEIN PHOSPHATASE 2A-3); protein serine/threonine phosphatase | chr3:21635503-21638911 REVERSEhighly similar to ( 645) PP2A2_ORYSA Serine/threonine-protein phosphatase PP2A-2 catalytic subunit (EC 3.1.3.16) - Oryza sativa (Rice)highly similar to ( 645) loc_os03g59060 12003.m35470 protein OsPP2Ac-2 - Phosphatase 2A isoform 2 bel…	5.78061	4.49698	4.70053	4.33041
GRMZM2G308083	GRMZM2G308083_T01	29.4	protein.postranslational modification	moderately similar to ( 277) AT1G48120 | Symbols: | calcineurin-like phosphoesterase family protein | chr1:17774238-17779624 REVERSEnearly identical (1003) loc_os02g37950 12002.m100258 protein hydrolase/ protein serine/threonine phosphatase, putative, expressed seq=cds; coord=9:8602597..8609612:1; parent_gene=GRMZM2G308083	5.04934	3.5847	3.74857	3.35746
GRMZM2G140612	GRMZM2G140612_T01	29.4	protein.postranslational modification	highly similar to ( 565) AT2G24360 | Symbols: | serine/threonine/tyrosine kinase, putative | chr2:10364742-10366075 REVERSEweakly similar to ( 106) NORK_MEDTR Nodulation receptor kinase precursor (EC 2.7.11.1) (Does not make infections protein 2) (Symbiosis receptor-like kinase) (MtSYMRK) - Medicago truncatula (Barrel medic)highly similar to ( 686) loc_os08g12750 12008.m080037 protein serine/thre…	5.22037	3.88569	3.86249	3.54208
GRMZM2G032337	GRMZM2G032337_T01	29.4.1.56	protein.postranslational modification.kinase.receptor like cytoplasmatic kinase VI	highly similar to ( 505) AT1G21590 | Symbols: | protein kinase family protein | chr1:7566613-7569694 REVERSEweakly similar to ( 196) NORK_MEDTR Nodulation receptor kinase precursor (EC 2.7.11.1) (Does not make infections protein 2) (Symbiosis receptor-like kinase) (MtSYMRK) - Medicago truncatula (Barrel medic)highly similar to ( 755) loc_os11g08950 12011.m05092 protein ATP binding protein, putati…	3.68804	1.86858	2.03569	1.64632
GRMZM2G040964	GRMZM2G040964_T01	29.4.1.57	protein.postranslational modification.kinase.receptor like cytoplasmatic kinase VII	moderately similar to ( 499) AT1G01540 | Symbols: | protein kinase family protein | chr1:195980-198383 FORWARDmoderately similar to ( 241) PSKR_DAUCA Phytosulfokine receptor precursor (EC 2.7.11.1) (Phytosulfokine LRR receptor kinase) - Daucus carota (Carrot)highly similar to ( 658) loc_os02g34430 12002.m08532 protein BRASSINOSTEROID INSENSITIVE 1-associated receptor kinase 1 precursor, putative,…	4.11377	-0.758626	2.53777	-0.873967
GRMZM2G404647	GRMZM2G404647_T02	29.4.1.57	protein.postranslational modification.kinase.receptor like cytoplasmatic kinase VII	weakly similar to ( 191) AT2G11520 | Symbols: CRCK3 | CRCK3; ATP binding / kinase/ protein kinase/ protein serine/threonine kinase | chr2:4619145-4621448 FORWARDweakly similar to ( 118) CRI4_MAIZE Putative receptor protein kinase CRINKLY4 precursor (EC 2.7.11.1) - Zea mays (Maize)moderately similar to ( 227) loc_os09g03620 12009.m03732 protein nodulation receptor kinase precursor, putative, expre…	4.92795	3.24103	3.92131	3.49447
GRMZM2G085246	GRMZM2G085246_T02	29.4.1.57	protein.postranslational modification.kinase.receptor like cytoplasmatic kinase VII	moderately similar to ( 318) AT4G03390 | Symbols: SRF3 | SRF3 (STRUBBELIG-RECEPTOR FAMILY 3); ATP binding / kinase/ protein serine/threonine kinase | chr4:1490912-1494553 REVERSEweakly similar to ( 179) PSKR_DAUCA Phytosulfokine receptor precursor (EC 2.7.11.1) (Phytosulfokine LRR receptor kinase) - Daucus carota (Carrot)highly similar to ( 557) loc_os06g45020 12006.m09029 protein LRR receptor-li…	5.95534	4.21888	5.0594	3.94657
GRMZM2G335638	GRMZM2G335638_T01	29.4.1.57	protein.postranslational modification.kinase.receptor like cytoplasmatic kinase VII	moderately similar to ( 350) AT4G03390 | Symbols: SRF3 | SRF3 (STRUBBELIG-RECEPTOR FAMILY 3); ATP binding / kinase/ protein serine/threonine kinase | chr4:1490912-1494553 REVERSEweakly similar to ( 166) NORK_MEDTR Nodulation receptor kinase precursor (EC 2.7.11.1) (Does not make infections protein 2) (Symbiosis receptor-like kinase) (MtSYMRK) - Medicago truncatula (Barrel medic)highly similar to …	5.58441	2.64407	3.2718	1.31722
GRMZM2G147051	GRMZM2G147051_T01	29.4.1.57	protein.postranslational modification.kinase.receptor like cytoplasmatic kinase VII	weakly similar to ( 168) AT1G01540 | Symbols: | protein kinase family protein | chr1:195980-198383 FORWARDmoderately similar to ( 282) loc_os05g36050 12005.m07835 protein BRASSINOSTEROID INSENSITIVE 1-associated receptor kinase 1 precursor, putative, expressed seq=cds; coord=8:101176458..101179684:1; parent_gene=GRMZM2G147051	5.07157	-1.49449	0.158044	-2.1948
GRMZM2G048703	GRMZM2G048703_T01	29.2.3	protein.synthesis.initiation	moderately similar to ( 335) AT5G18110 | Symbols: NCBP | NCBP (NOVEL CAP-BINDING PROTEIN); RNA binding / translation initiation factor | chr5:5989105-5990588 REVERSEweakly similar to ( 121) IF4E2_MAIZE Eukaryotic translation initiation factor 4E-2 (eIF4E-2) (eIF-4E-2) (mRNA cap-binding protein) (eIF-(iso)4F 25 kDa subunit) (eIF-(iso)4F p28 subunit) - Zea mays (Maize)moderately similar to ( 372) l…	6.02633	4.95901	5.43752	5.0939
GRMZM2G083689	GRMZM2G083689_T01	29.2.3	protein.synthesis.initiation	highly similar to ( 961) AT2G13540 | Symbols: ENS, ABH1, CBP80, ATCBP80 | ABH1 (ABA HYPERSENSITIVE 1); RNA cap binding | chr2:5637053-5642813 FORWARDnearly identical (1402) loc_os03g22570 12003.m07658 protein ABH1, putative, expressed seq=cds; coord=1:59061226..59087208:1; parent_gene=GRMZM2G083689	5.89694	4.79964	5.0281	4.4865
GRMZM2G027995	GRMZM2G027995_T02	29.2.3	protein.synthesis.initiation	highly similar to ( 756) AT3G13920 | Symbols: EIF4A1, RH4, TIF4A1 | EIF4A1 (EUKARYOTIC TRANSLATION INITIATION FACTOR 4A1); ATP-dependent helicase/ translation initiation factor | chr3:4592635-4594094 REVERSEhighly similar to ( 801) IF4A_ORYSA Eukaryotic initiation factor 4A (EC 3.6.1.-) (ATP-dependent RNA helicase eIF4A) (eIF-4A) - Oryza sativa (Rice)highly similar to ( 804) loc_os02g05330 12002.…	8.56076	7.28001	7.582	7.10065
GRMZM2G104649	GRMZM2G104649_T02	29.2.3	protein.synthesis.initiation	moderately similar to ( 371) AT1G10840 | Symbols: TIF3H1 | TIF3H1; translation initiation factor | chr1:3607885-3610299 REVERSEmoderately similar to ( 448) loc_os04g30780 12004.m35281 protein eukaryotic translation initiation factor 3 subunit 3, putative, expressed seq=cds; coord=10:107585020..107607547:1; parent_gene=GRMZM2G104649	6.44977	5.10519	5.29962	4.95405
GRMZM2G088218	GRMZM2G088218_T01	29.2.3	protein.synthesis.initiation	highly similar to ( 732) AT5G11170 | Symbols: | ATP binding / ATP-dependent helicase/ helicase/ nucleic acid binding | chr5:3553334-3556646 FORWARDmoderately similar to ( 242) IF4A_WHEAT Eukaryotic initiation factor 4A (EC 3.6.1.-) (ATP-dependent RNA helicase eIF4A) (eIF-4A) - Triticum aestivum (Wheat)highly similar to ( 768) loc_os01g36920 12001.m150622 protein spliceosome RNA helicase BAT1, put…	5.38395	4.10854	4.27455	4.02587
GRMZM2G070487	GRMZM2G070487_T01	29.2.3	protein.synthesis.initiation	weakly similar to ( 185) AT4G11420 | Symbols: EIF3A, ATEIF3A-1, EIF3A-1, ATTIF3A1, TIF3A1 | EIF3A (EUKARYOTIC TRANSLATION INITIATION FACTOR 3A); translation initiation factor | chr4:6947834-6952053 REVERSEmoderately similar to ( 316) IF3A_MAIZE Eukaryotic translation initiation factor 3 subunit 10 (eIF-3 theta) (Eukaryotic translation initiation factor 3 large subunit) (eIF3a) - Zea mays (Maize)m…	6.66036	4.8142	4.91751	4.521
GRMZM2G116034	GRMZM2G116034_T01	29.2.3	protein.synthesis.initiation	highly similar to ( 750) AT3G13920 | Symbols: EIF4A1, RH4, TIF4A1 | EIF4A1 (EUKARYOTIC TRANSLATION INITIATION FACTOR 4A1); ATP-dependent helicase/ translation initiation factor | chr3:4592635-4594094 REVERSEhighly similar to ( 793) IF4A_ORYSA Eukaryotic initiation factor 4A (EC 3.6.1.-) (ATP-dependent RNA helicase eIF4A) (eIF-4A) - Oryza sativa (Rice)highly similar to ( 796) loc_os02g05330 12002.…	7.76276	6.53883	6.60325	6.34066
GRMZM2G418604	GRMZM2G418604_T02	29.2.99	protein.synthesis.misc	nearly identical (1299) AT2G39260 | Symbols: | RNA binding / binding / protein binding | chr2:16392288-16399588 REVERSEnearly identical (1680) loc_os02g42040 12002.m09241 protein regulator of nonsense transcripts 2, putative, expressed seq=cds; coord=4:144283094..144298364:-1; parent_gene=GRMZM2G418604	6.3503	4.76881	4.67243	4.17179
GRMZM2G069518	GRMZM2G069518_T01	29.2.2.50	protein.synthesis.misc ribosomal protein.BRIX	moderately similar to ( 375) AT3G23620 | Symbols: | brix domain-containing protein | chr3:8480147-8481873 FORWARDhighly similar to ( 533) BXDC1_ORYSA Brix domain-containing protein 1 homolog - Oryza sativa (Rice)highly similar to ( 533) loc_os01g33030 12001.m09620 protein brix domain-containing protein 1, putative, expressed seq=cds; coord=6:157500253..157504185:-1; parent_gene=GRMZM2G069518	5.28417	3.81216	3.88365	3.19562
GRMZM2G446960	GRMZM2G446960_T01	29.2.1.2.1.10	protein.synthesis.ribosomal protein.eukaryotic.40S subunit.S10	weakly similar to ( 164) AT5G52650 | Symbols: | 40S ribosomal protein S10 (RPS10C) | chr5:21355781-21357003 REVERSEweakly similar to ( 183) RS10_ORYSA 40S ribosomal protein S10 - Oryza sativa (Rice)weakly similar to ( 196) loc_os01g73160 12001.m13345 protein 40S ribosomal protein S10, putative, expressed seq=cds; coord=8:157237785..157240528:-1; parent_gene=GRMZM2G446960	6.05308	4.06866	4.67761	4.10016
GRMZM5G852185	GRMZM5G852185_T03	29.2.1.2.1.13	protein.synthesis.ribosomal protein.eukaryotic.40S subunit.S13	moderately similar to ( 207) AT4G00100 | Symbols: ATRPS13A, RPS13, PFL2 | ATRPS13A (ARABIDOPSIS THALIANA RIBOSOMAL PROTEIN S13A); structural constituent of ribosome | chr4:37172-38123 FORWARDmoderately similar to ( 229) RS13_MAIZE 40S ribosomal protein S13 - Zea mays (Maize)moderately similar to ( 226) loc_os08g02410 12008.m04385 protein 40S ribosomal protein S13, putative, expressed seq=cds; coo…	6.86338	4.83697	5.24233	4.9497
GRMZM2G171426	GRMZM2G171426_T01	29.2.1.2.1.24	protein.synthesis.ribosomal protein.eukaryotic.40S subunit.S24	moderately similar to ( 214) AT3G04920 | Symbols: | 40S ribosomal protein S24 (RPS24A) | chr3:1360989-1362065 FORWARDmoderately similar to ( 230) loc_os01g52490 12001.m11423 protein 40S ribosomal protein S24, putative, expressed seq=cds; coord=3:201782882..201788032:1; parent_gene=GRMZM2G171426	8.18804	6.48382	6.9486	5.97127
GRMZM2G151252	GRMZM2G151252_T01	29.2.1.2.1.24	protein.synthesis.ribosomal protein.eukaryotic.40S subunit.S24	moderately similar to ( 217) AT3G04920 | Symbols: | 40S ribosomal protein S24 (RPS24A) | chr3:1360989-1362065 FORWARDmoderately similar to ( 230) loc_os01g52490 12001.m11423 protein 40S ribosomal protein S24, putative, expressed seq=cds; coord=8:155644343..155646847:-1; parent_gene=GRMZM2G151252	7.06383	5.77633	5.99815	5.61343
GRMZM2G334239	GRMZM2G334239_T01	29.2.1.2.1.4	protein.synthesis.ribosomal protein.eukaryotic.40S subunit.S4	weakly similar to ( 103) AT5G58420 | Symbols: | 40S ribosomal protein S4 (RPS4D) | chr5:23619599-23620896 FORWARDweakly similar to ( 110) RS4_MAIZE 40S ribosomal protein S4 - Zea mays (Maize)weakly similar to ( 116) loc_os07g48350 12007.m28915 protein expressed protein seq=cds; coord=6:36485688..36489904:1; parent_gene=GRMZM2G334239	5.33559	3.2117	4.1983	3.67453
GRMZM2G053652	GRMZM2G053652_T01	29.2.1.2.1.7	protein.synthesis.ribosomal protein.eukaryotic.40S subunit.S7	moderately similar to ( 296) AT1G48830 | Symbols: | 40S ribosomal protein S7 (RPS7A) | chr1:18059854-18060935 REVERSEmoderately similar to ( 352) RS7_SECCE 40S ribosomal protein S7 - Secale cereale (Rye)moderately similar to ( 356) loc_os03g18570 12003.m07279 protein 40S ribosomal protein S7, putative, expressed seq=cds; coord=9:137069559..137072594:-1; parent_gene=GRMZM2G053652	7.41718	6.27428	6.53279	6.19478
GRMZM2G009876	GRMZM2G009876_T01	29.2.1.2.1.8	protein.synthesis.ribosomal protein.eukaryotic.40S subunit.S8	moderately similar to ( 416) AT5G06360 | Symbols: | ribosomal protein S8e family protein | chr5:1944835-1946512 FORWARDmoderately similar to ( 462) loc_os07g47580 12007.m079786 protein TGF-beta-inducible nuclear protein 1, putative, expressed seq=cds; coord=2:216550379..216553037:-1; parent_gene=GRMZM2G009876	4.90803	3.51855	4.11267	3.49202
GRMZM5G813584	GRMZM5G813584_T03	29.2.1.2.2.11	protein.synthesis.ribosomal protein.eukaryotic.60S subunit.L11	moderately similar to ( 312) AT5G45775 | Symbols: | 60S ribosomal protein L11 (RPL11D) | chr5:18565281-18566496 REVERSEmoderately similar to ( 317) RL11_ORYSA 60S ribosomal protein L11 - Oryza sativa (Rice)moderately similar to ( 317) loc_os02g14059 12002.m77785 protein 60S ribosomal protein L11-1, putative, expressed seq=cds; coord=8:93429662..93432293:1; parent_gene=GRMZM5G813584	7.04659	5.83993	6.49247	5.88545
GRMZM2G081102	GRMZM2G081102_T01	29.2.1.2.2.13	protein.synthesis.ribosomal protein.eukaryotic.60S subunit.L13	moderately similar to ( 294) AT3G49010 | Symbols: ATBBC1, BBC1, RSU2 | ATBBC1 (ARABIDOPSIS THALIANA BREAST BASIC CONSERVED 1); structural constituent of ribosome | chr3:18166971-18168047 REVERSEmoderately similar to ( 298) RL132_BRANA 60S ribosomal protein L13-2 (Cold-induced protein C24B) - Brassica napus (Rape)moderately similar to ( 338) loc_os06g02510 12006.m091580 protein 60S ribosomal prote…	7.7006	6.5117	6.8073	6.47332
GRMZM5G887054	GRMZM5G887054_T01	29.2.1.2.2.19	protein.synthesis.ribosomal protein.eukaryotic.60S subunit.L19	moderately similar to ( 241) AT1G02780 | Symbols: emb2386 | emb2386 (embryo defective 2386); structural constituent of ribosome | chr1:608120-609391 REVERSEweakly similar to ( 111) RL19_MAIZE 60S ribosomal protein L19 (Fragment) - Zea mays (Maize)moderately similar to ( 258) loc_os03g21940 12003.m07598 protein 60S ribosomal protein L19-3, putative, expressed seq=cds; coord=5:81155197..81157909:-1…	8.30908	7.19497	7.40785	6.84136
GRMZM2G089421	GRMZM2G089421_T01	29.2.1.2.2.21	protein.synthesis.ribosomal protein.eukaryotic.60S subunit.L21	moderately similar to ( 306) AT1G57860 | Symbols: | 60S ribosomal protein L21 | chr1:21430034-21430827 REVERSEmoderately similar to ( 325) loc_os03g04750 12003.m06002 protein 60S ribosomal protein L21, putative, expressed seq=cds; coord=9:152133375..152135613:1; parent_gene=GRMZM2G089421	6.32196	5.05802	5.60947	5.28827
AC197246.3	AC197246.3_FGT003	29.2.1.2.2.32	protein.synthesis.ribosomal protein.eukaryotic.60S subunit.L32	moderately similar to ( 207) AT4G18100 | Symbols: | 60S ribosomal protein L32 (RPL32A) | chr4:10035715-10036475 REVERSEmoderately similar to ( 236) loc_os08g41300 12008.m08108 protein 60S ribosomal protein L32, putative, expressed seq=cds; coord=1:191987932..191990561:1; parent_gene=AC197246.3_FG003	6.0931	4.77597	5.34235	4.63957
GRMZM2G152552	GRMZM2G152552_T01	29.2.1.2.2.34	protein.synthesis.ribosomal protein.eukaryotic.60S subunit.L34	weakly similar to ( 172) AT1G26880 | Symbols: | 60S ribosomal protein L34 (RPL34A) | chr1:9315798-9316681 REVERSEweakly similar to ( 175) RL34_TOBAC 60S ribosomal protein L34 - Nicotiana tabacum (Common tobacco)weakly similar to ( 188) loc_os09g24690 12009.m05623 protein 60S ribosomal protein L34, putative, expressed seq=cds; coord=1:212949285..212951440:1; parent_gene=GRMZM2G152552	4.35159	2.68909	3.38513	2.65948
GRMZM5G820996	GRMZM5G820996_T01	29.2.1.2.2.34	protein.synthesis.ribosomal protein.eukaryotic.60S subunit.L34	weakly similar to ( 131) AT1G26880 | Symbols: | 60S ribosomal protein L34 (RPL34A) | chr1:9315798-9316681 REVERSEweakly similar to ( 130) RL34_TOBAC 60S ribosomal protein L34 - Nicotiana tabacum (Common tobacco)weakly similar to ( 140) loc_os09g24690 12009.m05623 protein 60S ribosomal protein L34, putative, expressed seq=cds; coord=4:83574518..83576640:-1; parent_gene=GRMZM5G820996	6.26918	4.86376	5.25327	4.34403
GRMZM2G009214	GRMZM2G009214_T01	29.2.1.2.2.34	protein.synthesis.ribosomal protein.eukaryotic.60S subunit.L34	moderately similar to ( 295) AT3G20260 | Symbols: | structural constituent of ribosome | chr3:7064190-7065751 REVERSEhighly similar to ( 535) loc_os08g40820 12008.m26749 protein expressed protein seq=cds; coord=4:41890329..41895220:-1; parent_gene=GRMZM2G009214	4.2915	-0.135058	0.958051	-1.47279
GRMZM2G090738	GRMZM2G090738_T01	29.2.1.2.2.5	protein.synthesis.ribosomal protein.eukaryotic.60S subunit.L5	moderately similar to ( 421) AT3G25520 | Symbols: ATL5, PGY3, OLI5, RPL5A | ATL5 (A. THALIANA RIBOSOMAL PROTEIN L5); 5S rRNA binding / structural constituent of ribosome | chr3:9269573-9271327 REVERSEmoderately similar to ( 469) RL51_ORYSA 60S ribosomal protein L5-1 - Oryza sativa (Rice)moderately similar to ( 469) loc_os01g67134 12001.m150881 protein 60S ribosomal protein L5-1, putative, express…	5.59009	3.37919	3.44676	2.87682
GRMZM2G170870	GRMZM2G170870_T01	29.2.1.2.2.6	protein.synthesis.ribosomal protein.eukaryotic.60S subunit.L6	moderately similar to ( 292) AT1G05190 | Symbols: emb2394 | emb2394 (embryo defective 2394); structural constituent of ribosome | chr1:1502515-1503738 REVERSEvery weakly similar to (90.1) RM06_PROWI Mitochondrial 60S ribosomal protein L6 - Prototheca wickerhamiimoderately similar to ( 393) loc_os03g24020 12003.m07748 protein 50S ribosomal protein L6, putative, expressed seq=cds; coord=9:128657170…	4.96331	3.28273	3.8445	3.36442
GRMZM5G870752	GRMZM5G870752_T01	29.2.1.2.2.57	protein.synthesis.ribosomal protein.eukaryotic.60S subunit.L7A	moderately similar to ( 357) AT3G62870 | Symbols: | 60S ribosomal protein L7A (RPL7aB) | chr3:23242862-23244273 REVERSEmoderately similar to ( 403) RL7A_ORYSA 60S ribosomal protein L7a - Oryza sativa (Rice)moderately similar to ( 403) loc_os09g32976 12009.m22160 protein 60S ribosomal protein L7a, putative, expressed seq=cds; coord=7:136147089..136149526:1; parent_gene=GRMZM5G870752	8.31776	6.96159	7.24245	6.80763
GRMZM2G126706	GRMZM2G126706_T01	29.2.1.2.2.57	protein.synthesis.ribosomal protein.eukaryotic.60S subunit.L7A	weakly similar to ( 135) AT4G01790 | Symbols: | ribosomal protein L7Ae/L30e/S12e/Gadd45 family protein / ribonuclease P-related | chr4:769868-770728 FORWARDmoderately similar to ( 247) loc_os07g44230 12007.m079764 protein ribonuclease P, putative, expressed seq=cds; coord=7:168482609..168486998:1; parent_gene=GRMZM2G126706	5.10419	3.7824	4.00609	3.60386
GRMZM2G032315	GRMZM2G032315_T01	29.2.1.2.2.81	protein.synthesis.ribosomal protein.eukaryotic.60S subunit.P1	very weakly similar to (92.0) AT5G24510 | Symbols: | 60s acidic ribosomal protein P1, putative | chr5:8369295-8369866 REVERSEweakly similar to ( 120) RLA1_MAIZE 60S acidic ribosomal protein P1 (L12) - Zea mays (Maize)very weakly similar to (97.1) loc_os08g02340 12008.m080029 protein 60S acidic ribosomal protein P1, putative, expressed seq=cds; coord=6:4593924..4606490:1; parent_gene=GRMZM2G032315	7.26485	6.26394	6.75822	6.2912
GRMZM2G125784	GRMZM2G125784_T01	29.2.1.2.2.99	protein.synthesis.ribosomal protein.eukaryotic.60S subunit.unknown	weakly similar to ( 126) AT5G40080 | Symbols: | 60S ribosomal protein-related | chr5:16040190-16041529 REVERSEweakly similar to ( 160) loc_os02g40490 12002.m09135 protein conserved hypothetical protein seq=cds; coord=5:1578552..1582765:-1; parent_gene=GRMZM2G125784	5.1617	3.00456	4.16157	3.52904
AC195860.3	AC195860.3_FGT006	29.2.1.2.2.99	protein.synthesis.ribosomal protein.eukaryotic.60S subunit.unknown	moderately similar to ( 203) AT3G58660 | Symbols: | 60S ribosomal protein-related | chr3:21701574-21702914 FORWARDmoderately similar to ( 378) loc_os05g48422 12005.m27477 protein structural constituent of ribosome, putative, expressed seq=cds; coord=6:163868874..163870703:-1; parent_gene=AC195860.3_FG006	4.54073	3.19634	3.28594	2.83999
GRMZM2G361569	GRMZM2G361569_T01	29.2.1.1.1.1.83	protein.synthesis.ribosomal protein.prokaryotic.chloroplast.30S subunit.PSRP3	weakly similar to ( 147) AT1G68590 | Symbols: | plastid-specific 30S ribosomal protein 3, putative / PSRP-3, putative | chr1:25757593-25758169 REVERSEmoderately similar to ( 223) RRP3_HORVU Plastid-specific 30S ribosomal protein 3, chloroplast precursor (PSRP-3) - Hordeum vulgare (Barley)moderately similar to ( 234) loc_os04g38750 12004.m08864 protein plastid-specific 30S ribosomal protein 3, chl…	4.43996	1.18424	2.53722	1.65386
GRMZM2G005973	GRMZM2G005973_T01	29.2.1.1.1.2.1	protein.synthesis.ribosomal protein.prokaryotic.chloroplast.50S subunit.L1	moderately similar to ( 410) AT3G63490 | Symbols: | ribosomal protein L1 family protein | chr3:23444269-23445777 FORWARDmoderately similar to ( 399) RK1_SPIOL 50S ribosomal protein L1, chloroplast precursor (CL1) - Spinacia oleracea (Spinach)moderately similar to ( 491) loc_os05g32220 12005.m07455 protein 50S ribosomal protein L1, putative, expressed seq=cds; coord=6:143129124..143134721:1; paren…	5.5851	4.33491	4.92986	4.41847
GRMZM2G309193	GRMZM2G309193_T02	29.2.1.1.1.2.2	protein.synthesis.ribosomal protein.prokaryotic.chloroplast.50S subunit.L2	moderately similar to ( 233) ATCG01310 | Symbols: RPL2.2 | encodes a chloroplast ribosomal protein L2, a constituent of the large subunit of the ribosomal complex | chrC:152806-154312 FORWARDmoderately similar to ( 251) RK2_SACOF Chloroplast 50S ribosomal protein L2 - Saccharum officinarum (Sugarcane)moderately similar to ( 248) loc_osp1g01100 11562.m00100 protein ribosomal protein L2 seq=cds; co…	3.38643	-0.121604	1.53093	0.0525621
GRMZM2G176662	GRMZM2G176662_T01	29.2.1.1.3.2.4	protein.synthesis.ribosomal protein.prokaryotic.unknown organellar.50S subunit.L4	moderately similar to ( 385) AT2G20060 | Symbols: | ribosomal protein L4 family protein | chr2:8659384-8661227 FORWARDweakly similar to ( 105) RK4_TOBAC 50S ribosomal protein L4, chloroplast precursor (CL4) (R-protein L4) - Nicotiana tabacum (Common tobacco)moderately similar to ( 479) loc_os11g37510 12011.m07596 protein 50S ribosomal protein L4, putative, expressed seq=cds; coord=1:289566227..28…	5.54203	3.83751	4.29319	3.69242
GRMZM2G122811	GRMZM2G122811_T01	29.2.1.1.3.99	protein.synthesis.ribosomal protein.prokaryotic.unknown organellar.unknown	moderately similar to ( 211) AT5G08180 | Symbols: | ribosomal protein L7Ae/L30e/S12e/Gadd45 family protein | chr5:2631843-2633374 REVERSEmoderately similar to ( 260) loc_os06g16290 12006.m06342 protein h/ACA ribonucleoprotein complex subunit 2, putative, expressed seq=cds; coord=4:165665650..165670188:-1; parent_gene=GRMZM2G122811	6.21502	4.90084	5.43228	4.44201
GRMZM2G157157	GRMZM2G157157_T01	29.3.3	protein.targeting.chloroplast	moderately similar to ( 379) AT5G05000 | Symbols: TOC34, ATTOC34, OEP34 | TOC34 (TRANSLOCON AT THE OUTER ENVELOPE MEMBRANE OF CHLOROPLASTS 34); GTP binding | chr5:1474262-1475772 REVERSEmoderately similar to ( 355) TOC34_PEA Translocase of chloroplast 34 (EC 3.6.5.-) (34 kDa chloroplast outer envelope protein) (GTP-binding protein OEP34) (GTP-binding protein IAP34) - Pisum sativum (Garden pea)hig…	4.85771	3.5335	4.30322	3.37307
GRMZM2G043983	GRMZM2G043983_T01	29.3.2	protein.targeting.mitochondria	moderately similar to ( 431) AT3G20000 | Symbols: TOM40 | TOM40; P-P-bond-hydrolysis-driven protein transmembrane transporter/ voltage-gated anion channel | chr3:6967685-6970247 FORWARDhighly similar to ( 575) loc_os03g20750 12003.m07482 protein mitochondrial import receptor subunit TOM40 homolog 1, putative, expressed seq=cds; coord=9:133391326..133398430:-1; parent_gene=GRMZM2G043983	5.65075	3.23153	3.87415	2.38579
GRMZM2G344924	GRMZM2G344924_T01	29.3.1	protein.targeting.nucleus	highly similar to ( 528) AT1G10390 | Symbols: | nucleoporin family protein | chr1:3407265-3412045 REVERSEhighly similar to ( 753) loc_os12g06890 12012.m04679 protein nucleoporin nup189, putative, expressed seq=cds; coord=3:228983044..228988506:-1; parent_gene=GRMZM2G344924	6.05321	4.45765	4.81436	4.0498
GRMZM2G148723	GRMZM2G148723_T03	29.3.1	protein.targeting.nucleus	moderately similar to ( 283) AT5G11390 | Symbols: | unknown protein | chr5:3633971-3636418 FORWARDhighly similar to ( 563) loc_os05g15140 12005.m083658 protein expressed protein seq=cds; coord=3:1600739..1613176:1; parent_gene=GRMZM2G148723	5.1997	4.1944	4.40832	3.91401
GRMZM2G091119	GRMZM2G091119_T01	29.3.1	protein.targeting.nucleus	highly similar to ( 805) AT4G16143 | Symbols: IMPA-2 | IMPA-2 (IMPORTIN ALPHA ISOFORM 2); binding / protein transporter | chr4:9134450-9137134 REVERSEhighly similar to ( 889) IMA1A_ORYSA Importin alpha-1a subunit - Oryza sativa (Rice)highly similar to ( 889) loc_os01g14950 12001.m08096 protein importin alpha-1b subunit, putative, expressed seq=cds; coord=3:35659936..35665816:1; parent_gene=GRMZM2…	7.01652	5.58878	5.73243	4.92621
GRMZM2G010452	GRMZM2G010452_T01	29.3.1	protein.targeting.nucleus	nearly identical (1074) AT3G08947 | Symbols: | binding / protein transporter | chr3:2724007-2726722 FORWARDnearly identical (1426) loc_os05g28510 12005.m083698 protein importin beta-1 subunit, putative, expressed seq=cds; coord=8:115785909..115791621:-1; parent_gene=GRMZM2G010452	3.89709	2.32793	2.59714	2.08706
GRMZM2G022258	GRMZM2G022258_T01	29.3.1	protein.targeting.nucleus	nearly identical (1717) AT5G17020 | Symbols: XPO1A, ATCRM1, ATXPO1, XPO1 | XPO1A; protein binding / protein transporter/ receptor | chr5:5594904-5602467 FORWARDnearly identical (1887) loc_os03g64080 12003.m11273 protein retrotransposon protein, putative, unclassified seq=cds; coord=5:741455..752529:1; parent_gene=GRMZM2G022258	5.19627	3.92081	3.93591	3.29435
GRMZM2G084767	GRMZM2G084767_T01	29.3.1	protein.targeting.nucleus	nearly identical (1088) AT3G08947 | Symbols: | binding / protein transporter | chr3:2724007-2726722 FORWARDnearly identical (1456) loc_os05g28510 12005.m083698 protein importin beta-1 subunit, putative, expressed seq=cds; coord=6:141280696..141285603:-1; parent_gene=GRMZM2G084767	5.46523	3.41017	3.69855	3.05382
GRMZM2G088231	GRMZM2G088231_T01	29.3.1	protein.targeting.nucleus	highly similar to ( 531) AT3G06720 | Symbols: AT-IMP, ATKAP ALPHA, AIMP ALPHA | IMPA-1 (IMPORTIN ALPHA ISOFORM 1); binding / protein transporter | chr3:2120559-2123555 FORWARDhighly similar to ( 565) IMA1A_ORYSA Importin alpha-1a subunit - Oryza sativa (Rice)highly similar to ( 565) loc_os01g14950 12001.m08096 protein importin alpha-1b subunit, putative, expressed seq=cds; coord=8:5678043..568433…	6.52924	4.59957	5.03372	4.62796
GRMZM2G100242	GRMZM2G100242_T02	29.3.1	protein.targeting.nucleus	nearly identical (1590) AT1G14850 | Symbols: NUP155 | NUP155; nucleocytoplasmic transporter | chr1:5116921-5123259 REVERSEnearly identical (2406) loc_os06g20090 12006.m06666 protein NUP155, putative, expressed seq=cds; coord=1:28201204..28213317:1; parent_gene=GRMZM2G100242	5.80992	4.69818	4.75386	4.3309
GRMZM2G095810	GRMZM2G095810_T01	29.3.4.2	protein.targeting.secretory pathway.golgi	highly similar to ( 763) AT2G27460 | Symbols: | sec23/sec24 transport family protein | chr2:11740670-11744867 FORWARDnearly identical (1021) loc_os04g33690 12004.m08464 protein sec23/Sec24 trunk domain containing protein, expressed seq=cds; coord=10:114189640..114197766:1; parent_gene=GRMZM2G095810	3.88554	2.12577	2.94823	1.97727
GRMZM5G825854	GRMZM5G825854_T02	29.3.4.2	protein.targeting.secretory pathway.golgi	nearly identical (1122) AT1G73430 | Symbols: | sec34-like family protein | chr1:27604096-27610829 FORWARDnearly identical (1343) loc_os08g34970 12008.m07486 protein conserved oligomeric Golgi complex component 3, putative, expressed seq=cds; coord=1:209639600..209663756:-1; parent_gene=GRMZM5G825854	6.35189	5.05197	5.50892	4.56345
GRMZM2G314679	GRMZM2G314679_T01	29.3.4.99	protein.targeting.secretory pathway.unspecified	moderately similar to ( 258) AT3G09800 | Symbols: | protein binding | chr3:3007153-3007916 REVERSEmoderately similar to ( 335) loc_os02g21250 12002.m07365 protein coatomer subunit zeta-1, putative, expressed seq=cds; coord=7:128432401..128446113:-1; parent_gene=GRMZM2G314679	5.56982	4.53301	4.97164	4.47337
GRMZM2G044681	GRMZM2G044681_T01	29.3.4.99	protein.targeting.secretory pathway.unspecified	nearly identical (1122) AT1G21170 | Symbols: SEC5B | SEC5B | chr1:7413050-7419411 FORWARDnearly identical (1701) loc_os04g34450 12004.m08539 protein expressed protein seq=cds; coord=2:54028154..54043327:1; parent_gene=GRMZM2G044681	4.32752	3.25529	3.62003	3.43503
GRMZM2G436835	GRMZM2G436835_T01	29.3.4.99	protein.targeting.secretory pathway.unspecified	highly similar to ( 779) AT1G60780 | Symbols: HAP13 | HAP13 (HAPLESS 13); protein binding | chr1:22369289-22371885 REVERSEhighly similar to ( 842) loc_os01g50770 12001.m42699 protein AP-1 complex subunit mu-1, putative, expressed seq=cds; coord=8:153590269..153596029:1; parent_gene=GRMZM2G436835	5.71213	4.68212	4.93611	4.45026
GRMZM2G083016	GRMZM2G083016_T01	1.3.3	PS.calvin cycle.phosphoglycerate kinase	highly similar to ( 715) AT1G56190 | Symbols: | phosphoglycerate kinase, putative | chr1:21028622-21030454 FORWARDhighly similar to ( 752) PGKH_WHEAT Phosphoglycerate kinase, chloroplast precursor (EC 2.7.2.3) - Triticum aestivum (Wheat)highly similar to ( 765) loc_os05g41640 12005.m08338 protein phosphoglycerate kinase, chloroplast precursor, putative, expressed seq=cds; coord=8:120773908..12077…	3.47345	1.03716	2.35266	1.46614
GRMZM2G083344	GRMZM2G083344_T02	1.5.1	PS.carbon concentrating mechanism.C4	weakly similar to ( 162) AT5G46110 | Symbols: APE2, TPT | APE2 (ACCLIMATION OF PHOTOSYNTHESIS TO ENVIRONMENT 2); antiporter/ triose-phosphate transmembrane transporter | chr5:18697606-18700223 FORWARDweakly similar to ( 171) TPT_MAIZE Triose phosphate/phosphate translocator, chloroplast precursor (cTPT) - Zea mays (Maize)weakly similar to ( 197) loc_os05g15160 12005.m05925 protein triose phosphat…	5.14476	1.58478	2.90358	2.15533
GRMZM2G047404	GRMZM2G047404_T01	1.5.1	PS.carbon concentrating mechanism.C4	moderately similar to ( 482) AT5G33320 | Symbols: CUE1, PPT, ARAPPT | CUE1 (CAB UNDEREXPRESSED 1); antiporter/ triose-phosphate transmembrane transporter | chr5:12588950-12591408 FORWARDmoderately similar to ( 225) TPT_PEA Triose phosphate/phosphate translocator, chloroplast precursor (cTPT) (p36) (E30) - Pisum sativum (Garden pea)highly similar to ( 593) loc_os09g12600 12009.m22060 protein trios…	6.37981	5.01481	5.53626	4.78681
GRMZM2G110714	GRMZM2G110714_T02	1.5.1	PS.carbon concentrating mechanism.C4	nearly identical (1637) AT3G14940 | Symbols: ATPPC3 | ATPPC3 (PHOSPHOENOLPYRUVATE CARBOXYLASE 3); phosphoenolpyruvate carboxylase | chr3:5025584-5029476 FORWARDnearly identical (1880) CAPP1_SACHY Phosphoenolpyruvate carboxylase, housekeeping isozyme (EC 4.1.1.31) (PEPCase) (PEPC) - Saccharum hybrid (Sugarcane)nearly identical (1692) loc_os01g55350 12001.m11694 protein phosphoenolpyruvate carboxyl…	5.72767	3.80905	3.97196	3.35491
GRMZM2G075775	GRMZM2G075775_T01	1.1.5.2	PS.lightreaction.other electron carrier (ox/red).ferredoxin	weakly similar to ( 135) AT1G02180 | Symbols: | ferredoxin-related | chr1:413619-414505 REVERSEmoderately similar to ( 276) loc_os08g35710 12008.m07560 protein expressed protein seq=cds; coord=4:63419630..63429299:-1; parent_gene=GRMZM2G075775	4.83141	-0.102381	1.72008	-2.21772
GRMZM5G800925	GRMZM5G800925_T01	1.1.5.2	PS.lightreaction.other electron carrier (ox/red).ferredoxin	weakly similar to ( 146) AT5G07950 | Symbols: | unknown protein | chr5:2540530-2542047 REVERSEweakly similar to ( 192) loc_os03g11450 12003.m06596 protein expressed protein seq=cds; coord=9:147202569..147208034:-1; parent_gene=GRMZM5G800925	5.33227	3.7582	3.89261	3.03281
GRMZM2G092427	GRMZM2G092427_T01	1.1.1.1	PS.lightreaction.photosystem II.LHC-II	moderately similar to ( 279) AT1G15820 | Symbols: LHCB6, CP24 | LHCB6 (LIGHT HARVESTING COMPLEX PSII SUBUNIT 6); chlorophyll binding | chr1:5446685-5447676 REVERSEmoderately similar to ( 282) CB4_SPIOL Chlorophyll a-b binding protein CP24, chloroplast precursor - Spinacia oleracea (Spinach)moderately similar to ( 289) loc_os04g38410 12004.m08831 protein chlorophyll a-b binding protein CP24, chlor…	4.43271	-0.0271485	3.66101	-0.464417
GRMZM2G160268	GRMZM2G160268_T02	1.1.1.1	PS.lightreaction.photosystem II.LHC-II	moderately similar to ( 382) AT3G47470 | Symbols: LHCA4, CAB4 | LHCA4 (LIGHT-HARVESTING CHLOROPHYLL-PROTEIN COMPLEX I SUBUNIT A4); chlorophyll binding | chr3:17493622-17494773 REVERSEmoderately similar to ( 225) CB12_PETHY Chlorophyll a-b binding protein, chloroplast precursor (LHCI type II CAB) - Petunia hybrida (Petunia)moderately similar to ( 439) loc_os08g33820 12008.m080044 protein chlorophy…	5.1286	3.96334	5.04953	3.66867
GRMZM2G057281	GRMZM2G057281_T01	1.1.1.1	PS.lightreaction.photosystem II.LHC-II	moderately similar to ( 473) AT5G54270 | Symbols: LHCB3, LHCB3*1 | LHCB3 (LIGHT-HARVESTING CHLOROPHYLL B-BINDING PROTEIN 3); structural molecule | chr5:22038424-22039383 FORWARDhighly similar to ( 504) CB23_HORVU Chlorophyll a-b binding protein of LHCII type III, chloroplast precursor (CAB) - Hordeum vulgare (Barley)moderately similar to ( 494) loc_os07g37550 12007.m079717 protein chlorophyll a-b…	5.63499	3.01702	4.82034	2.69146
GRMZM2G018786	GRMZM2G018786_T01	1.2.7	PS.photorespiration.glycerate kinase	moderately similar to ( 420) AT1G80380 | Symbols: | phosphoribulokinase/uridine kinase-related | chr1:30217895-30219784 FORWARDmoderately similar to ( 484) loc_os01g48990 12001.m150688 protein protein Kinase C630.09c, putative, expressed seq=cds; coord=6:42609145..42613069:-1; parent_gene=GRMZM2G018786	3.61345	1.31352	1.8836	0.61322
GRMZM2G010321	GRMZM2G010321_T01	1.2.4.4	PS.photorespiration.glycine cleavage.H protein	moderately similar to ( 239) AT2G35120 | Symbols: | glycine cleavage system H protein, mitochondrial, putative | chr2:14805913-14807274 REVERSEweakly similar to ( 200) GCSH_FLAPR Glycine cleavage system H protein, mitochondrial precursor - Flaveria pringleimoderately similar to ( 271) loc_os02g07410 12002.m33576 protein glycine cleavage system H protein, mitochondrial precursor, putative, express…	5.95489	3.55453	4.03304	3.54454
GRMZM2G135283	GRMZM2G135283_T02	1.2.5	PS.photorespiration.serine hydroxymethyltransferase	moderately similar to ( 413) AT4G37930 | Symbols: SHM1, STM, SHMT1 | SHM1 (SERINE TRANSHYDROXYMETHYLTRANSFERASE 1); glycine hydroxymethyltransferase/ poly(U) binding | chr4:17831891-17834742 REVERSEmoderately similar to ( 414) GLYM_SOLTU Serine hydroxymethyltransferase, mitochondrial precursor (EC 2.1.2.1) (Serine methylase) (Glycine hydroxymethyltransferase) (SHMT) - Solanum tuberosum (Potato)mo…	6.53341	5.52073	6.34035	5.44502
GRMZM5G864335	GRMZM5G864335_T01	21.5.1	redox.peroxiredoxin.BAS1	moderately similar to ( 385) AT5G06290 | Symbols: 2-Cys Prx B | 2-Cys Prx B (2-Cysteine peroxiredoxin B); antioxidant/ peroxiredoxin | chr5:1919380-1921211 FORWARDmoderately similar to ( 382) BAS1_HORVU 2-cys peroxiredoxin BAS1, chloroplast precursor (EC 1.11.1.15) (Thiol-specific antioxidant protein) (Fragment) - Hordeum vulgare (Barley)moderately similar to ( 419) loc_os02g33450 12002.m100226 p…	6.0248	4.67473	5.2637	4.41565
GRMZM2G139680	GRMZM2G139680_T01	21.5.1	redox.peroxiredoxin.BAS1	moderately similar to ( 383) AT5G06290 | Symbols: 2-Cys Prx B | 2-Cys Prx B (2-Cysteine peroxiredoxin B); antioxidant/ peroxiredoxin | chr5:1919380-1921211 FORWARDmoderately similar to ( 374) BAS1_HORVU 2-cys peroxiredoxin BAS1, chloroplast precursor (EC 1.11.1.15) (Thiol-specific antioxidant protein) (Fragment) - Hordeum vulgare (Barley)moderately similar to ( 390) loc_os02g33450 12002.m100226 p…	5.83368	4.02349	4.60601	3.96765
GRMZM5G822426	GRMZM5G822426_T01	21.1	redox.thioredoxin	moderately similar to ( 413) AT1G53300 | Symbols: TTL1 | TTL1 (TETRATRICOPETIDE-REPEAT THIOREDOXIN-LIKE 1); binding | chr1:19879726-19882375 FORWARDhighly similar to ( 558) loc_os01g42960 12001.m10559 protein electron transporter, putative, expressed seq=cds; coord=8:76510774..76513535:-1; parent_gene=GRMZM5G822426	5.27219	3.2826	5.02379	3.5721
GRMZM2G093436	GRMZM2G093436_T01	21.1	redox.thioredoxin	moderately similar to ( 490) AT1G53300 | Symbols: TTL1 | TTL1 (TETRATRICOPETIDE-REPEAT THIOREDOXIN-LIKE 1); binding | chr1:19879726-19882375 FORWARDhighly similar to ( 828) loc_os01g42960 12001.m10559 protein electron transporter, putative, expressed seq=cds; coord=3:225545980..225550303:1; parent_gene=GRMZM2G093436	4.80129	0.492247	2.54917	-0.0101167
GRMZM2G112659	GRMZM2G112659_T01	21.1	redox.thioredoxin	highly similar to ( 585) AT1G53300 | Symbols: TTL1 | TTL1 (TETRATRICOPETIDE-REPEAT THIOREDOXIN-LIKE 1); binding | chr1:19879726-19882375 FORWARDhighly similar to ( 964) loc_os01g11920 12001.m07808 protein retrotransposon protein, putative, unclassified, expressed seq=cds; coord=8:25015288..25020706:-1; parent_gene=GRMZM2G112659	4.18906	1.09999	2.33748	1.2801
GRMZM2G052341	GRMZM2G052341_T01	27.1	RNA.processing	moderately similar to ( 293) AT5G44200 | Symbols: CBP20, ATCBP20 | CBP20 (CAP-BINDING PROTEIN 20); RNA binding / RNA cap binding | chr5:17802062-17803875 REVERSEmoderately similar to ( 359) loc_os02g39890 12002.m100719 protein nuclear cap-binding protein subunit 2, putative, expressed seq=cds; coord=5:183754685..183758176:-1; parent_gene=GRMZM2G052341	6.4232	4.37011	5.23075	3.82305
GRMZM2G422649	GRMZM2G422649_T01	27.1	RNA.processing	nearly identical (1030) AT1G61010 | Symbols: CPSF73-I | CPSF73-I (CLEAVAGE AND POLYADENYLATION SPECIFICITY FACTOR 73-I); protein binding | chr1:22474954-22477660 REVERSEweakly similar to ( 128) CPSF2_ORYSA Cleavage and polyadenylation specificity factor 100 kDa subunit (CPSF 100 kDa subunit) - Oryza sativa (Rice)nearly identical (1190) loc_os03g63590 12003.m11227 protein cleavage and polyadenylat…	4.39741	2.6387	3.30057	2.27894
GRMZM2G036050	GRMZM2G036050_T01	27.1	RNA.processing	nearly identical (1023) AT5G23880 | Symbols: EMB1265, CPSF100, ESP5, ATCPSF100 | CPSF100 (CLEAVAGE AND POLYADENYLATION SPECIFICITY FACTOR 100); DNA binding / protein binding | chr5:8052550-8058147 FORWARDnearly identical (1252) CPSF2_ORYSA Cleavage and polyadenylation specificity factor 100 kDa subunit (CPSF 100 kDa subunit) - Oryza sativa (Rice)nearly identical (1252) loc_os09g39590 12009.m06897…	4.29106	3.11321	3.52795	3.33668
GRMZM5G872417	GRMZM5G872417_T01	27.1	RNA.processing	weakly similar to ( 159) AT1G65700 | Symbols: | small nuclear ribonucleoprotein, putative / snRNP, putative / Sm protein, putative | chr1:24434463-24435870 REVERSEweakly similar to ( 180) loc_os05g51650 12005.m27993 protein LSM Sm-like protein family member, putative, expressed seq=cds; coord=6:162665670..162670473:1; parent_gene=GRMZM5G872417	6.033	4.9929	5.37815	4.7901
GRMZM2G040995	GRMZM2G040995_T01	27.1	RNA.processing	nearly identical (1472) AT1G59760 | Symbols: | ATP-dependent RNA helicase, putative | chr1:21984571-21990110 REVERSEnearly identical (1367) loc_os12g18140 12012.m05769 protein superkiller viralicidic activity 2-like 2, putative, expressed seq=cds; coord=9:27433269..27441935:-1; parent_gene=GRMZM2G040995	4.95447	3.38582	3.8168	3.07784
GRMZM2G003307	GRMZM2G003307_T01	27.1	RNA.processing	highly similar to ( 504) AT1G60170 | Symbols: emb1220 | emb1220 (embryo defective 1220) | chr1:22193008-22195177 FORWARDhighly similar to ( 657) loc_os04g46890 12004.m101611 protein pre-mRNA-splicing factor 31, putative, expressed seq=cds; coord=2:19037250..19041224:-1; parent_gene=GRMZM2G003307	6.11788	4.85027	5.19941	4.80176
GRMZM2G076399	GRMZM2G076399_T01	27.1	RNA.processing	weakly similar to ( 182) AT3G62840 | Symbols: | FUNCTIONS IN: molecular_function unknown; LOCATED IN: small nucleolar ribonucleoprotein complex, nucleus; EXPRESSED IN: 22 plant structures; EXPRESSED DURING: 13 growth stages; CONTAINS InterPro DOMAIN/s: Like-Sm ribonucleoprotein, core (InterPro:IPR001163), Like-Sm ribonucleoprotein, eukaryotic and archaea-type, core (InterPro:IPR006649), Like-Sm r…	4.60624	2.51793	2.96884	1.87903
GRMZM2G168252	GRMZM2G168252_T01	27.1	RNA.processing	weakly similar to ( 162) AT4G30220 | Symbols: RUXF | RUXF (SMALL NUCLEAR RIBONUCLEOPROTEIN F) | chr4:14803100-14804259 REVERSEweakly similar to ( 176) loc_os11g43620 12011.m28864 protein small nuclear ribonucleoprotein F, putative, expressed seq=cds; coord=4:235292810..235295656:1; parent_gene=GRMZM2G168252	5.90243	4.45844	4.69594	3.94257
GRMZM5G881296	GRMZM5G881296_T02	27.1	RNA.processing	highly similar to ( 738) AT5G13480 | Symbols: FY | FY; protein binding | chr5:4326638-4331557 REVERSEvery weakly similar to (94.7) GBLP_CHLRE Guanine nucleotide-binding protein subunit beta-like protein - Chlamydomonas reinhardtiihighly similar to ( 752) loc_os01g72220 12001.m13257 protein WD-repeat protein 33, putative, expressed seq=cds; coord=3:149228971..149242419:1; parent_gene=GRMZM5G881296	4.51108	3.07281	3.42837	2.87106
GRMZM2G392798	GRMZM2G392798_T01	27.1	RNA.processing	nearly identical (1060) AT5G14580 | Symbols: | polyribonucleotide nucleotidyltransferase, putative | chr5:4697612-4703013 REVERSEmoderately similar to ( 483) loc_os02g40460 12002.m09132 protein 3-5-exoribonuclease/ RNA binding protein, putative, expressed seq=cds; coord=5:184493678..184503895:-1; parent_gene=GRMZM2G392798	5.14915	2.93359	3.43726	2.58877
GRMZM2G021742	GRMZM2G021742_T01	27.1	RNA.processing	moderately similar to ( 298) AT1G09760 | Symbols: U2A | U2A (U2 small nuclear ribonucleoprotein A); protein binding | chr1:3159476-3161603 REVERSEmoderately similar to ( 419) loc_os02g13990 12002.m33623 protein U2 small nuclear ribonucleoprotein A, putative, expressed seq=cds; coord=1:298431972..298436349:1; parent_gene=GRMZM2G021742	6.17774	4.20833	4.47753	3.95428
GRMZM2G022041	GRMZM2G022041_T01	27.1	RNA.processing	weakly similar to ( 135) AT4G20440 | Symbols: | smB (small nuclear ribonucleoprotein associated protein B) | chr4:11022843-11023616 REVERSEweakly similar to ( 176) loc_os07g07220 12007.m05181 protein small nuclear ribonucleoprotein-associated protein B, putative, expressed seq=cds; coord=2:233798711..233801595:-1; parent_gene=GRMZM2G022041	5.01775	3.74926	3.60691	3.10785
GRMZM2G377761	GRMZM2G377761_T01	27.1	RNA.processing	nearly identical (1017) AT3G03710 | Symbols: RIF10 | RIF10 (resistant to inhibition with FSM 10); 3-5-exoribonuclease/ RNA binding / nucleic acid binding / polyribonucleotide nucleotidyltransferase | chr3:919542-924906 FORWARDnearly identical (1283) loc_os07g07310 12007.m079617 protein polynucleotide phosphorylase, putative, expressed seq=cds; coord=7:8178216..8194945:-1; parent_gene=GRMZM2G377761	3.38838	1.8883	2.08299	1.72143
GRMZM5G814985	GRMZM5G814985_T02	27.1.20	RNA.processing.degradation dicer	weakly similar to ( 196) AT3G43920 | Symbols: DCL3, ATDCL3 | ribonuclease III family protein | chr3:15753548-15760830 FORWARDmoderately similar to ( 303) loc_os01g68120 12001.m12915 protein DCL3, putative, expressed seq=cds; coord=3:164366218..164375491:1; parent_gene=GRMZM5G814985	5.53169	4.24534	4.46037	3.63306
GRMZM2G083620	GRMZM2G083620_T01	27.1.19	RNA.processing.ribonucleases	moderately similar to ( 297) AT3G46210 | Symbols: | 3 exoribonuclease family domain 1-containing protein | chr3:16976960-16978489 REVERSEmoderately similar to ( 398) loc_os03g63720 12003.m11240 protein exosome complex exonuclease RRP46, putative, expressed seq=cds; coord=5:896955..900899:1; parent_gene=GRMZM2G083620	3.63815	1.99654	2.64907	1.46616
GRMZM2G120954	GRMZM2G120954_T01	27.1.19	RNA.processing.ribonucleases	moderately similar to ( 493) AT2G26770 | Symbols: | plectin-related | chr2:11404257-11407743 REVERSEhighly similar to ( 735) loc_os07g44830 12007.m08704 protein expressed protein seq=cds; coord=7:169451699..169456757:1; parent_gene=GRMZM2G120954	4.92956	-2.87706	-0.902597	-2.9924
GRMZM2G438622	GRMZM2G438622_T01	27.1.19	RNA.processing.ribonucleases	moderately similar to ( 410) AT3G60500 | Symbols: CER7, G3 | CER7 (ECERIFERUM 7); 3-5-exoribonuclease/ RNA binding | chr3:22354245-22356440 FORWARDhighly similar to ( 515) loc_os02g34570 12002.m33717 protein exosome complex exonuclease RRP45, expressed seq=cds; coord=5:171362541..171368914:-1; parent_gene=GRMZM2G438622	4.83447	3.78479	3.79552	3.28041
GRMZM2G117642	GRMZM2G117642_T01	27.1.19	RNA.processing.ribonucleases	weakly similar to ( 130) AT3G20390 | Symbols: | endoribonuclease L-PSP family protein | chr3:7110227-7111695 REVERSEweakly similar to ( 140) loc_os07g33240 12007.m07585 protein expressed protein seq=cds; coord=7:153098952..153101687:1; parent_gene=GRMZM2G117642	7.34235	5.94814	5.87761	5.40373
GRMZM2G026371	GRMZM2G026371_T02	27.1.2	RNA.processing.RNA helicase	highly similar to ( 686) AT5G08610 | Symbols: | DEAD box RNA helicase (RH26) | chr5:2790341-2794059 FORWARDweakly similar to ( 196) DB10_NICSY ATP-dependent RNA helicase-like protein DB10 (EC 3.6.1.-) - Nicotiana sylvestris (Wood tobacco)highly similar to ( 912) loc_os01g43120 12001.m10575 protein ATP-dependent RNA helicase has1, putative, expressed seq=cds; coord=3:218257202..218260733:-1; paren…	4.25994	2.05663	2.95914	2.1581
GRMZM2G115633	GRMZM2G115633_T02	27.1.2	RNA.processing.RNA helicase	highly similar to ( 951) AT1G05460 | Symbols: SDE3 | SDE3 (SILENCING DEFECTIVE); RNA helicase | chr1:1601357-1604658 REVERSEnearly identical (1416) loc_os03g06440 12003.m35028 protein RNA helicase SDE3, putative, expressed seq=cds; coord=9:153038919..153043472:-1; parent_gene=GRMZM2G115633	4.92658	2.91852	3.60468	2.90815
GRMZM2G453111	GRMZM2G453111_T01	27.1.2	RNA.processing.RNA helicase	highly similar to ( 921) AT1G05460 | Symbols: SDE3 | SDE3 (SILENCING DEFECTIVE); RNA helicase | chr1:1601357-1604658 REVERSEnearly identical (1410) loc_os03g06440 12003.m35028 protein RNA helicase SDE3, putative, expressed seq=cds; coord=1:12343923..12348542:-1; parent_gene=GRMZM2G453111	3.26397	-0.375379	0.384073	-1.19116
GRMZM5G893381	GRMZM5G893381_T02	27.1.2	RNA.processing.RNA helicase	weakly similar to ( 119) AT3G01540 | Symbols: DRH1, ATDRH1 | DRH1 (DEAD BOX RNA HELICASE 1); ATP-dependent RNA helicase/ ATPase | chr3:213077-216142 REVERSEweakly similar to ( 110) DB10_NICSY ATP-dependent RNA helicase-like protein DB10 (EC 3.6.1.-) - Nicotiana sylvestris (Wood tobacco)weakly similar to ( 144) loc_os01g07740 12001.m42881 protein ATP-dependent RNA helicase-like protein DB10, putat…	4.86274	3.55044	3.90341	3.5726
GRMZM2G041732	GRMZM2G041732_T01	27.1.2	RNA.processing.RNA helicase	highly similar to ( 702) AT5G63630 | Symbols: | DEAD box RNA helicase, putative | chr5:25472598-25475196 REVERSEweakly similar to ( 170) DB10_NICSY ATP-dependent RNA helicase-like protein DB10 (EC 3.6.1.-) - Nicotiana sylvestris (Wood tobacco)highly similar to ( 825) loc_os06g33520 12006.m07889 protein ATP binding protein, putative, expressed seq=cds; coord=9:66904788..66924738:1; parent_gene=GRM…	4.26246	2.27017	2.43977	1.75628
GRMZM2G008663	GRMZM2G008663_T01	27.1.1	RNA.processing.splicing	moderately similar to ( 436) AT5G46400 | Symbols: AT PRP39-2, PRP39-2 | PRP39-2 | chr5:18820032-18824522 FORWARDhighly similar to ( 686) loc_os08g29124 12008.m06916 protein expressed protein seq=cds; coord=1:219723696..219761118:1; parent_gene=GRMZM2G008663	4.00984	0.874412	1.52695	-0.048284
GRMZM2G170365	GRMZM2G170365_T01	27.1.1	RNA.processing.splicing	moderately similar to ( 278) AT1G02840 | Symbols: SR1, ATSRP34, SRP34 | SR1; RNA binding / nucleic acid binding / nucleotide binding | chr1:626918-629583 FORWARDmoderately similar to ( 320) loc_os05g30140 12005.m64232 protein pre-mRNA-splicing factor SF2, putative, expressed seq=cds; coord=6:137824502..137828918:-1; parent_gene=GRMZM2G170365	5.4889	4.23213	4.39792	3.71047
GRMZM2G099317	GRMZM2G099317_T01	27.1.1	RNA.processing.splicing	weakly similar to ( 159) AT2G37340 | Symbols: RSZ33, ATRSZ33 | RSZ33; nucleic acid binding / nucleotide binding / zinc ion binding | chr2:15670372-15672331 REVERSEweakly similar to ( 194) loc_os05g02880 12005.m27529 protein splicing factor, arginine/serine-rich 7, putative, expressed seq=cds; coord=6:31415722..31419969:1; parent_gene=GRMZM2G099317	6.32408	4.70653	4.8925	3.97553
GRMZM2G324540	GRMZM2G324540_T01	27.1.1	RNA.processing.splicing	highly similar to ( 740) AT2G33340 | Symbols: | nucleotide binding / ubiquitin-protein ligase | chr2:14126703-14131000 REVERSEvery weakly similar to (95.5) PF20_CHLRE Flagellar WD repeat protein PF20 - Chlamydomonas reinhardtiihighly similar to ( 927) loc_os10g32880 12010.m21914 protein pre-mRNA-splicing factor 19, putative, expressed seq=cds; coord=5:30740679..30750954:1; parent_gene=GRMZM2G3245…	5.47678	3.70864	4.08586	3.61754
GRMZM2G037698	GRMZM2G037698_T01	27.1.1	RNA.processing.splicing	highly similar to ( 742) AT2G33340 | Symbols: | nucleotide binding / ubiquitin-protein ligase | chr2:14126703-14131000 REVERSEvery weakly similar to (94.7) PF20_CHLRE Flagellar WD repeat protein PF20 - Chlamydomonas reinhardtiihighly similar to ( 944) loc_os10g32880 12010.m21914 protein pre-mRNA-splicing factor 19, putative, expressed seq=cds; coord=1:233997474..234009065:-1; parent_gene=GRMZM2G0…	6.16513	4.79052	5.02407	4.57099
GRMZM2G099186	GRMZM2G099186_T02	27.1.1	RNA.processing.splicing	moderately similar to ( 258) AT2G37340 | Symbols: RSZ33, ATRSZ33 | RSZ33; nucleic acid binding / nucleotide binding / zinc ion binding | chr2:15670372-15672331 REVERSEmoderately similar to ( 300) loc_os05g02880 12005.m27529 protein splicing factor, arginine/serine-rich 7, putative, expressed seq=cds; coord=6:31411848..31415600:-1; parent_gene=GRMZM2G099186	6.72138	5.63751	5.76012	5.33409
GRMZM2G126839	GRMZM2G126839_T01	27.1.1	RNA.processing.splicing	weakly similar to ( 163) AT2G33440 | Symbols: | splicing factor family protein | chr2:14170790-14173226 FORWARDhighly similar to ( 637) loc_os03g04520 12003.m35006 protein RNA recognition motif family protein, expressed seq=cds; coord=9:151992698..151999977:-1; parent_gene=GRMZM2G126839	5.42908	4.2754	4.2673	3.87939
GRMZM2G175419	GRMZM2G175419_T01	27.1.1	RNA.processing.splicing	moderately similar to ( 261) AT2G37340 | Symbols: RSZ33, ATRSZ33 | RSZ33; nucleic acid binding / nucleotide binding / zinc ion binding | chr2:15670372-15672331 REVERSEmoderately similar to ( 294) loc_os05g02880 12005.m27529 protein splicing factor, arginine/serine-rich 7, putative, expressed seq=cds; coord=8:132517145..132520609:-1; parent_gene=GRMZM2G175419	6.803	5.71273	5.65222	5.35383
GRMZM2G053239	GRMZM2G053239_T01	27.1.1	RNA.processing.splicing	weakly similar to ( 118) AT4G36690 | Symbols: ATU2AF65A | ATU2AF65A; RNA binding / nucleic acid binding / nucleotide binding | chr4:17294591-17297609 REVERSEweakly similar to ( 143) loc_os11g41820 12011.m28690 protein splicing factor U2AF 65 kDa subunit, putative, expressed seq=cds; coord=2:229570004..229575706:1; parent_gene=GRMZM2G053239	6.05288	4.83981	5.11845	4.94141
GRMZM2G166230	GRMZM2G166230_T01	27.3	RNA.regulation of transcription	weakly similar to ( 200) AT1G14685 | Symbols: BPC2, BBR/BPC2, ATBPC2 | BPC2 (BASIC PENTACYSTEINE 2); DNA binding / transcription factor | chr1:5043086-5043925 FORWARDmoderately similar to ( 253) loc_os10g02584 12010.m065191 protein GAGA-binding protein, putative, expressed seq=cds; coord=2:157234438..157235974:-1; parent_gene=GRMZM2G166230	3.79539	0.644366	1.46683	0.529025
GRMZM5G829928	GRMZM5G829928_T01	27.3	RNA.regulation of transcription	moderately similar to ( 232) AT1G21600 | Symbols: PTAC6 | PTAC6 (PLASTID TRANSCRIPTIONALLY ACTIVE6) | chr1:7571514-7573782 REVERSEmoderately similar to ( 310) loc_os12g01950 12012.m26803 protein expressed protein seq=cds; coord=4:183905613..183908647:1; parent_gene=GRMZM5G829928	5.21637	3.26465	3.67208	3.20821
GRMZM2G016817	GRMZM2G016817_T02	27.3.2	RNA.regulation of transcription.Alfin-like	moderately similar to ( 305) AT5G26210 | Symbols: AL4 | AL4 (ALFIN-LIKE 4); DNA binding / methylated histone residue binding | chr5:9158566-9160221 REVERSEmoderately similar to ( 386) loc_os05g34640 12005.m07695 protein PHD finger protein, putative, expressed seq=cds; coord=6:147643515..147650880:1; parent_gene=GRMZM2G016817	6.63523	4.84404	5.05297	4.70732
GRMZM2G174347	GRMZM2G174347_T01	27.3.3	RNA.regulation of transcription.AP2/EREBP, APETALA2/Ethylene-responsive element binding protein family	weakly similar to ( 151) loc_os05g41780 12005.m08352 protein ethylene-responsive transcription factor 4, putative, expressed seq=cds; coord=8:120960110..120961302:-1; parent_gene=GRMZM2G174347	4.47154	0.793585	3.4234	1.4856
GRMZM2G171179	GRMZM2G171179_T01	27.3.3	RNA.regulation of transcription.AP2/EREBP, APETALA2/Ethylene-responsive element binding protein family	weakly similar to ( 150) AT1G53910 | Symbols: RAP2.12 | RAP2.12; DNA binding / transcription factor | chr1:20135242-20136581 FORWARDmoderately similar to ( 311) ERF1_ORYSA Ethylene-responsive transcription factor 1 (Ethylene-responsive element-binding factor 1) (EREBP-1) (OsEREBP1) - Oryza sativa (Rice)moderately similar to ( 367) loc_os06g09390 12006.m091636 protein ethylene-responsive element b…	6.0437	3.90721	4.85203	3.67741
GRMZM2G141679	GRMZM2G141679_T01	27.3.3	RNA.regulation of transcription.AP2/EREBP, APETALA2/Ethylene-responsive element binding protein family	weakly similar to ( 113) AT4G39780 | Symbols: | AP2 domain-containing transcription factor, putative | chr4:18458216-18459034 REVERSEmoderately similar to ( 211) loc_os09g20350 12009.m05242 protein DRE binding factor 1, putative, expressed seq=cds; coord=7:100239687..100241864:1; parent_gene=GRMZM2G141679	6.48102	5.31749	6.01025	5.32159
GRMZM2G013657	GRMZM2G013657_T01	27.3.3	RNA.regulation of transcription.AP2/EREBP, APETALA2/Ethylene-responsive element binding protein family	moderately similar to ( 294) AT2G41710 | Symbols: | ovule development protein, putative | chr2:17400274-17402903 REVERSEweakly similar to ( 140) BBM2_BRANA Protein BABY BOOM 2 (BnBBM2) - Brassica napus (Rape)highly similar to ( 515) loc_os05g32270 12005.m083578 protein AP2 domain transcription factor, putative, expressed seq=cds; coord=6:143296685..143303409:1; parent_gene=GRMZM2G013657	4.71041	-1.3933	0.133701	-3.09361
GRMZM2G080565	GRMZM2G080565_T01	27.3.3	RNA.regulation of transcription.AP2/EREBP, APETALA2/Ethylene-responsive element binding protein family	highly similar to ( 563) AT1G52630 | Symbols: | unknown protein | chr1:19606470-19607848 REVERSEhighly similar to ( 709) loc_os08g42550 12008.m080223 protein AP2 domain containing protein, expressed seq=cds; coord=1:195775782..195780071:1; parent_gene=GRMZM2G080565	4.12118	2.72015	3.03165	2.26377
GRMZM2G437460	GRMZM2G437460_T01	27.3.4	RNA.regulation of transcription.ARF, Auxin Response Factor family	moderately similar to ( 452) AT2G33860 | Symbols: ETT, ARF3 | ETT (ETTIN); DNA binding / transcription factor | chr2:14325444-14328613 REVERSEhighly similar to ( 967) loc_os01g48060 12001.m43135 protein auxin response factor 3, putative, expressed seq=cds; coord=3:210265410..210273272:1; parent_gene=GRMZM2G437460	3.52689	0.967489	2.20499	-0.0807379
GRMZM2G035405	GRMZM2G035405_T01	27.3.4	RNA.regulation of transcription.ARF, Auxin Response Factor family	moderately similar to ( 303) AT1G30330 | Symbols: ARF6 | ARF6 (AUXIN RESPONSE FACTOR 6); transcription factor | chr1:10686125-10690036 REVERSEhighly similar to ( 690) loc_os06g46410 12006.m091759 protein auxin response factor 6, putative, expressed seq=cds; coord=5:42299881..42304178:1; parent_gene=GRMZM2G035405	8.23712	6.01789	6.8484	5.36679
GRMZM2G017187	GRMZM2G017187_T02	27.3.4	RNA.regulation of transcription.ARF, Auxin Response Factor family	highly similar to ( 669) AT1G59750 | Symbols: ARF1 | ARF1 (AUXIN RESPONSE FACTOR 1); DNA binding / transcription factor | chr1:21980414-21984193 FORWARDhighly similar to ( 923) loc_os04g36054 12004.m35063 protein auxin response factor 1, putative, expressed seq=cds; coord=2:47506597..47511461:-1; parent_gene=GRMZM2G017187	7.69411	5.35025	5.99568	5.49972
AC189879.3	AC189879.3_FGT003	27.3.36	RNA.regulation of transcription.Argonaute	nearly identical (1375) AT5G43810 | Symbols: ZLL, PNH, AGO10 | ZLL (ZWILLE); translation initiation factor | chr5:17611939-17616562 FORWARDnearly identical (1598) loc_os06g39640 12006.m08501 protein PINHEAD protein, putative, expressed seq=cds; coord=9:86402098..86407999:1; parent_gene=AC189879.3_FG003	5.77813	2.09973	3.70741	2.5396
GRMZM2G361518	GRMZM2G361518_T01	27.3.36	RNA.regulation of transcription.Argonaute	nearly identical (1310) AT1G48410 | Symbols: AGO1 | AGO1 (ARGONAUTE 1); endoribonuclease/ miRNA binding / protein binding / siRNA binding | chr1:17886285-17891892 REVERSEnearly identical (1617) loc_os06g51310 12006.m091803 protein PINHEAD protein, putative, expressed seq=cds; coord=5:64763204..64768932:1; parent_gene=GRMZM2G361518	4.15555	-9.96578	-3.0374	-9.96578
GRMZM2G089743	GRMZM2G089743_T02	27.3.36	RNA.regulation of transcription.Argonaute	highly similar to ( 691) AT2G27040 | Symbols: AGO4, OCP11 | AGO4 (ARGONAUTE 4); nucleic acid binding | chr2:11536795-11541503 REVERSEhighly similar to ( 805) loc_os01g16870 12001.m150417 protein argonaute-like protein, putative, expressed seq=cds; coord=3:43645205..43656529:-1; parent_gene=GRMZM2G089743	7.04005	4.3062	5.24631	3.16948
GRMZM2G079080	GRMZM2G079080_T01	27.3.36	RNA.regulation of transcription.Argonaute	highly similar to ( 831) AT5G43810 | Symbols: ZLL, PNH, AGO10 | ZLL (ZWILLE); translation initiation factor | chr5:17611939-17616562 FORWARDhighly similar to ( 997) loc_os06g39640 12006.m08501 protein PINHEAD protein, putative, expressed seq=cds; coord=6:103122225..103129189:-1; parent_gene=GRMZM2G079080	3.17723	-2.79218	-1.13965	-2.90752
GRMZM2G141818	GRMZM2G141818_T01	27.3.36	RNA.regulation of transcription.Argonaute	highly similar to ( 597) AT2G27040 | Symbols: AGO4, OCP11 | AGO4 (ARGONAUTE 4); nucleic acid binding | chr2:11536795-11541503 REVERSEhighly similar to ( 809) loc_os04g06770 12004.m35113 protein argonaute-like protein, putative, expressed seq=cds; coord=6:168434966..168442955:-1; parent_gene=GRMZM2G141818	6.45599	2.40458	3.24432	2.08413
GRMZM2G347402	GRMZM2G347402_T01	27.3.36	RNA.regulation of transcription.Argonaute	highly similar to ( 691) AT2G27040 | Symbols: AGO4, OCP11 | AGO4 (ARGONAUTE 4); nucleic acid binding | chr2:11536795-11541503 REVERSEhighly similar to ( 702) loc_os01g16870 12001.m150417 protein argonaute-like protein, putative, expressed seq=cds; coord=7:72026102..72035106:-1; parent_gene=GRMZM2G347402	3.58927	-1.261	-0.438536	-1.37634
GRMZM2G409974	GRMZM2G409974_T01	27.3.5	RNA.regulation of transcription.ARR	moderately similar to ( 338) AT2G25180 | Symbols: ARR12 | ARR12 (ARABIDOPSIS RESPONSE REGULATOR 12); transcription factor/ two-component response regulator | chr2:10724490-10726961 REVERSEvery weakly similar to (93.6) PRR95_ORYSA Two-component response regulator-like PRR95 (Pseudo-response regulator 95) (OsPRR95) - Oryza sativa (Rice)highly similar to ( 816) loc_os06g08440 12006.m05563 protein tw…	3.82783	-0.420665	1.51727	-0.728651
GRMZM2G133262	GRMZM2G133262_T01	27.3.5	RNA.regulation of transcription.ARR	very weakly similar to (90.5) AT5G58080 | Symbols: ARR18 | ARR18 (ARABIDOPSIS RESPONSE REGULATOR 18); transcription factor/ two-component response regulator | chr5:23501785-23504099 REVERSEvery weakly similar to (93.2) loc_os01g67770 12001.m12881 protein two-component response regulator ARR11, putative, expressed seq=cds; coord=5:58805731..58817464:-1; parent_gene=GRMZM2G133262	3.49941	1.80508	2.43625	1.46026
GRMZM2G171600	GRMZM2G171600_T01	27.3.39	RNA.regulation of transcription.AtSR Transcription Factor family	moderately similar to ( 390) AT1G67310 | Symbols: | calmodulin binding / transcription regulator | chr1:25198182-25203126 REVERSEnearly identical (1118) loc_os01g69910 12001.m43354 protein calmodulin-binding transcription activator 4, putative, expressed seq=cds; coord=3:158895757..158901970:-1; parent_gene=GRMZM2G171600	4.03513	1.51391	2.07087	1.69813
GRMZM2G344521	GRMZM2G344521_T01	27.3.41	RNA.regulation of transcription.B3 transcription factor family	moderately similar to ( 345) loc_os03g42230 12003.m09281 protein B3 DNA binding domain containing protein, expressed seq=cds; coord=1:254530577..254534616:-1; parent_gene=GRMZM2G344521	3.63499	-0.110733	0.459342	-0.226073
GRMZM2G114873	GRMZM2G114873_T01	27.3.6	RNA.regulation of transcription.bHLH,Basic Helix-Loop-Helix family	very weakly similar to (99.8) AT1G05805 | Symbols: | basic helix-loop-helix (bHLH) family protein | chr1:1744843-1747427 FORWARDmoderately similar to ( 301) loc_os01g67480 12001.m12852 protein helix-loop-helix DNA-binding domain containing protein, expressed seq=cds; coord=3:166448837..166452009:-1; parent_gene=GRMZM2G114873	4.30466	2.88544	3.71383	2.44148
GRMZM2G031656	GRMZM2G031656_T01	27.3.6	RNA.regulation of transcription.bHLH,Basic Helix-Loop-Helix family	moderately similar to ( 314) AT2G27230 | Symbols: LHW | LHW (LONESOME HIGHWAY); protein homodimerization/ transcription activator/ transcription factor | chr2:11650895-11653840 FORWARDnearly identical (1246) loc_os12g06330 12012.m04623 protein expressed protein seq=cds; coord=10:7121194..7126844:1; parent_gene=GRMZM2G031656	3.7141	0.666845	0.85995	-0.448496
GRMZM2G460472	GRMZM2G460472_T01	27.3.6	RNA.regulation of transcription.bHLH,Basic Helix-Loop-Helix family	moderately similar to ( 266) AT2G27230 | Symbols: LHW | LHW (LONESOME HIGHWAY); protein homodimerization/ transcription activator/ transcription factor | chr2:11650895-11653840 FORWARDnearly identical (1065) loc_os11g06010 12011.m04797 protein helix-loop-helix DNA-binding, putative, expressed seq=cds; coord=2:140657254..140663126:-1; parent_gene=GRMZM2G460472	4.78853	1.37196	1.98702	1.39748
GRMZM2G092609	GRMZM2G092609_T01	27.3.35	RNA.regulation of transcription.bZIP transcription factor family	weakly similar to ( 151) AT5G04840 | Symbols: | bZIP protein | chr5:1406005-1407648 FORWARDmoderately similar to ( 392) loc_os02g33560 12002.m08449 protein expressed protein seq=cds; coord=5:170063633..170068142:-1; parent_gene=GRMZM2G092609	3.96074	2.04699	3.25093	2.49993
GRMZM2G060216	GRMZM2G060216_T01	27.3.35	RNA.regulation of transcription.bZIP transcription factor family	moderately similar to ( 404) AT1G08320 | Symbols: | bZIP family transcription factor | chr1:2622113-2627451 REVERSEmoderately similar to ( 337) HBP1C_WHEAT Transcription factor HBP-1b(c1) (Fragment) - Triticum aestivum (Wheat)highly similar to ( 741) loc_os01g64020 12001.m43286 protein transcription factor HBP-1b, putative, expressed seq=cds; coord=3:176800215..176808889:1; parent_gene=GRMZM2G060…	2.87295	-1.47588	0.0511206	-1.59123
GRMZM2G112483	GRMZM2G112483_T01	27.3.35	RNA.regulation of transcription.bZIP transcription factor family	weakly similar to ( 193) AT1G06070 | Symbols: | bZIP transcription factor, putative (bZIP69) | chr1:1835201-1837116 REVERSEmoderately similar to ( 211) RF2A_ORYSA Transcription factor RF2a - Oryza sativa (Rice)moderately similar to ( 372) loc_os04g41820 12004.m09156 protein transcription factor RF2a, putative seq=cds; coord=2:33341529..33346323:1; parent_gene=GRMZM2G112483	3.8481	-1.70628	0.11618	-0.821622
GRMZM5G897473	GRMZM5G897473_T01	27.3.35	RNA.regulation of transcription.bZIP transcription factor family	moderately similar to ( 406) AT4G35240 | Symbols: | unknown protein | chr4:16761479-16764324 REVERSEhighly similar to ( 867) loc_os09g37520 12009.m06699 protein expressed protein seq=cds; coord=7:147335464..147340170:-1; parent_gene=GRMZM5G897473	4.15452	0.913301	1.47273	-0.20204
GRMZM2G095299	GRMZM2G095299_T01	27.3.7	RNA.regulation of transcription.C2C2(Zn) CO-like, Constans-like zinc finger family	moderately similar to ( 210) AT1G06040 | Symbols: STO | STO (SALT TOLERANCE); DNA binding / protein binding / transcription factor/ zinc ion binding | chr1:1828662-1829659 REVERSEmoderately similar to ( 325) loc_os02g39360 12002.m09024 protein salt tolerance-like protein, putative, expressed seq=cds; coord=5:182436034..182437499:-1; parent_gene=GRMZM2G095299	6.61891	2.96957	3.15554	1.30674
GRMZM2G405368	GRMZM2G405368_T01	27.3.7	RNA.regulation of transcription.C2C2(Zn) CO-like, Constans-like zinc finger family	weakly similar to ( 195) AT3G02380 | Symbols: COL2 | COL2 (constans-like 2); transcription factor/ zinc ion binding | chr3:487438-488624 REVERSEmoderately similar to ( 367) loc_os06g16370 12006.m06350 protein zinc finger protein CONSTANS, putative, expressed seq=cds; coord=9:34628528..34633066:1; parent_gene=GRMZM2G405368	5.05157	1.94429	2.80194	2.24399
GRMZM2G110295	GRMZM2G110295_T01	27.3.9	RNA.regulation of transcription.C2C2(Zn) GATA transcription factor family	weakly similar to ( 149) AT2G45050 | Symbols: | zinc finger (GATA type) family protein | chr2:18582958-18583845 FORWARDmoderately similar to ( 308) loc_os10g40810 12010.m06851 protein GATA transcription factor 9, putative, expressed seq=cds; coord=1:286399279..286401536:-1; parent_gene=GRMZM2G110295	2.90132	-9.96578	-2.37994	-9.96578
GRMZM2G379005	GRMZM2G379005_T02	27.3.9	RNA.regulation of transcription.C2C2(Zn) GATA transcription factor family	weakly similar to ( 134) AT3G54810 | Symbols: BME3-ZF, BME3 | zinc finger (GATA type) family protein | chr3:20296957-20298236 FORWARDmoderately similar to ( 350) loc_os02g56250 12002.m10648 protein GATA zinc finger family protein, expressed seq=cds; coord=4:172760261..172765319:-1; parent_gene=GRMZM2G379005	5.55134	3.72446	5.16126	3.1554
GRMZM2G142502	GRMZM2G142502_T02	27.3.11	RNA.regulation of transcription.C2H2 zinc finger family	moderately similar to ( 344) AT4G25610 | Symbols: | zinc finger (C2H2 type) family protein | chr4:13063801-13066970 FORWARDhighly similar to ( 550) loc_os09g39660 12009.m22031 protein zinc finger, C2H2 type family protein, expressed seq=cds; coord=2:164881116..164886628:-1; parent_gene=GRMZM2G142502	4.92241	3.44194	3.77897	3.1631
GRMZM2G407287	GRMZM2G407287_T01	27.3.13	RNA.regulation of transcription.CCAAT box binding factor family, DR1	highly similar to ( 596) AT1G72440 | Symbols: EDA25 | EDA25 (embryo sac development arrest 25) | chr1:27268325-27273596 REVERSEhighly similar to ( 801) loc_os09g02810 12009.m03653 protein CBF/Mak21 family protein, expressed seq=cds; coord=1:27388378..27398728:-1; parent_gene=GRMZM2G407287	5.01306	3.74493	4.08273	3.59454
GRMZM2G177165	GRMZM2G177165_T01	27.3.44	RNA.regulation of transcription.Chromatin Remodeling Factors	highly similar to ( 881) AT5G66750 | Symbols: DDM1, CHR01, CHR1, CHA1, SOM4, SOM1, ATDDM1 | CHR1 (CHROMATIN REMODELING 1); ATPase/ helicase | chr5:26649050-26652869 FORWARDmoderately similar to ( 445) ISW2_ORYSA Probable chromatin remodelling complex ATPase chain (EC 3.6.1.-) (ISW2-like) (Sucrose nonfermenting protein 2 homolog) - Oryza sativa (Rice)nearly identical (1130) loc_os03g51230 12003.m1…	4.35825	2.10798	3.16188	1.81931
GRMZM2G300866	GRMZM2G300866_T01	27.3.44	RNA.regulation of transcription.Chromatin Remodeling Factors	highly similar to ( 676) loc_os02g02050 12002.m05555 protein SNF2 family N-terminal domain containing protein, expressed seq=cds; coord=5:68516146..68523742:-1; parent_gene=GRMZM2G300866	3.51402	1.31719	2.42172	1.02852
[truncated: 298 more rows]

## Sheet: cluster 2
Cluster 2
Locus	The longest transcript ID	Bin (MapMan)	Bin Name (MapMan)	Description (MapMan)	LOG2(IMS_RPKM)	LOG2(MS_RPKM)	LOG2(20MAP_RPKM)	LOG2(3HAP_RPKM)
[truncated: 828 more rows]

## Sheet: cluster 3
Cluster 3
Locus	The longest transcript ID	Bin (MapMan)	Bin Name (MapMan)	Description (MapMan)	LOG2(IMS_RPKM)	LOG2(MS_RPKM)	LOG2(20MAP_RPKM)	LOG2(3HAP_RPKM)
[truncated: 425 more rows]

## Sheet: cluster 4
Cluster 4
[truncated: 159 more rows]

## Sheet: cluster 5
Cluster 5
[truncated: 312 more rows]

## Sheet: cluster 6
Cluster 6
[truncated: 186 more rows]

## Sheet: cluster 7
Cluster 7
[truncated: 726 more rows]

## Sheet: cluster 8
Cluster 8
[truncated: 614 more rows]

## Sheet: cluster 9
Cluster 9
[truncated: 412 more rows]

[truncated: 3 more sheets: cluster 10, cluster 11, cluster 12]
