# Supplementary material for: Transcript Profile Analyses of Maize Silks Reveal Effective Activation of Genes Involved in Microtubule-Based Movement, Ubiquitin-Dependent Protein Degradation, and Transport in the Pollination Process
Source: PLoS One. 2013 Jan 3;8(1):e53545. doi: 10.1371/journal.pone.0053545 (PMC3536752; doi:10.1371/journal.pone.0053545)
Supplement: Table S6 — Conserved genes shared in both our SDEG dataset and those identified from previous microarray data. (XLS) [file pone.0053545.s006.xls]

## Sheet: Table S6
	Conserved genes shared in both our SDEG dataset and those identified from previous microarray data
Locus	The longest transcript ID	Locus	Representative gene model	Identity (%)	E-value	Bit score
GRMZM2G128549	GRMZM2G128549_T01	AT2G26450	AT2G26450.1	51.49	2e-101	367
GRMZM2G386824	GRMZM2G386824_T01	AT4G35010	AT4G35010.1	48.57	0	828
GRMZM2G129064	GRMZM2G129064_T01	AT3G13390	AT3G13390.1	62.1	0	684
GRMZM2G142584	GRMZM2G142584_T01	AT3G13390	AT3G13390.1	62.36	0	686
GRMZM2G049510	GRMZM2G049510_T01	AT1G09720	AT1G09720.1	32.58	3e-122	436
AC155434.2	AC155434.2_FGT001	AT5G17780	AT5G17780.1	48.98	7e-68	254
GRMZM2G403076	GRMZM2G403076_T01	AT1G30710	AT1G30710.1	43.92	2e-116	416
GRMZM2G175779	GRMZM2G175779_T01	AT2G16730	AT2G16730.1	51.49	0	877
GRMZM2G012966	GRMZM2G012966_T02	AT5G12000	AT5G12000.1	59.43	1e-159	560
GRMZM2G471779	GRMZM2G471779_T01	AT3G20530	AT3G20530.1	65.59	2e-128	455
GRMZM2G340224	GRMZM2G340224_T01	AT5G12180	AT5G12180.1	83.05	0	825
GRMZM2G173729	GRMZM2G173729_T01	AT1G52240	AT1G52240.1	60.62	7e-140	494
GRMZM2G346133	GRMZM2G346133_T01	AT1G52240	AT1G52240.2	73.03	3e-36	146
GRMZM2G021378	GRMZM2G021378_T01	AT3G03800	AT3G03800.1	59.22	3e-88	321
GRMZM2G016890	GRMZM2G016890_T01	AT5G44640	AT5G44640.1	46.3	6e-123	437
GRMZM2G139300	GRMZM2G139300_T01	AT3G52600	AT3G52600.1	58.63	0	645
GRMZM2G056629	GRMZM2G056629_T01	AT5G15140	AT5G15140.1	50.44	1e-104	376
GRMZM2G071100	GRMZM2G071100_T01	AT3G07490	AT3G07490.1	39.05	3e-24	108
GRMZM2G062673	GRMZM2G062673_T01	AT4G03290	AT4G03290.1	61.16	4e-35	144
GRMZM2G377615	GRMZM2G377615_T01	AT1G79860	AT1G79860.1	57.11	5e-118	421
GRMZM2G315401	GRMZM2G315401_T01	AT5G15140	AT5G15140.1	46.87	1e-87	320
GRMZM2G061764	GRMZM2G061764_T01	AT2G33100	AT2G33100.1	68.38	0	1378
GRMZM2G177104	GRMZM2G177104_T01	AT4G21200	AT4G21200.1	49.68	4e-83	305
GRMZM2G067156	GRMZM2G067156_T01	AT5G59050	AT5G59050.1	47.44	1e-10	64.3
GRMZM2G119894	GRMZM2G119894_T01	AT2G47000	AT2G47000.1	69.07	0	1584
GRMZM2G349749	GRMZM2G349749_T01	AT2G26560	AT2G26560.1	59.69	2e-128	455
GRMZM2G074871	GRMZM2G074871_T01	AT3G26210	AT3G26210.1	36.74	9e-87	317
GRMZM2G027976	GRMZM2G027976_T01	AT3G58120	AT3G58120.1	75	3e-45	178
GRMZM2G052102	GRMZM2G052102_T01	AT3G58120	AT3G58120.1	87.64	1e-37	152
GRMZM2G158313	GRMZM2G158313_T01	AT3G58120	AT3G58120.1	89.47	5e-42	167
GRMZM2G374309	GRMZM2G374309_T01	AT4G23140	AT4G23140.1	42.9	3e-139	492
GRMZM2G076943	GRMZM2G076943_T01	AT4G23160	AT4G23160.1	39.73	3e-119	426
GRMZM2G045716	GRMZM2G045716_T01	AT3G48090	AT3G48090.1	37.81	2e-105	380
GRMZM2G107851	GRMZM2G107851_T01	AT5G17540	AT5G17540.1	38.87	8e-75	278
GRMZM2G301885	GRMZM2G301885_T01	AT2G16120	AT2G16120.1	57.76	3e-162	568
GRMZM2G006964	GRMZM2G006964_T01	AT4G21200	AT4G21200.1	49.42	2e-90	328
GRMZM2G153359	GRMZM2G153359_T01	AT4G21200	AT4G21200.1	50.83	9e-88	320
GRMZM2G061403	GRMZM2G061403_T01	AT3G57260	AT3G57260.1	49.52	4e-66	248
GRMZM2G099088	GRMZM2G099088_T01	AT5G03760	AT5G03760.1	64.2	8e-157	550
GRMZM2G029815	GRMZM2G029815_T01	AT1G65920	AT1G65920.1	40.45	5e-152	535
GRMZM2G114140	GRMZM2G114140_T01	AT5G55180	AT5G55180.2	47.61	1e-114	410
GRMZM2G151227	GRMZM2G151227_T01	AT5G13930	AT5G13930.1	82.23	0	669
GRMZM2G144610	GRMZM2G144610_T01	AT4G12730	AT4G12730.1	39.94	3e-53	206
GRMZM2G081841	GRMZM2G081841_T01	AT1G72970	AT1G72970.1	61.18	0	694
GRMZM2G438386	GRMZM2G438386_T01	AT4G12420	AT4G12420.1	71.53	0	788
GRMZM2G103512	GRMZM2G103512_T01	AT1G09560	AT1G09560.1	66.67	1e-73	272
GRMZM2G384780	GRMZM2G384780_T01	AT5G33370	AT5G33370.1	65.07	2e-133	472
GRMZM2G161255	GRMZM2G161255_T01	AT5G57520	AT5G57520.1	41.38	6e-13	69.3
GRMZM2G139689	GRMZM2G139689_T01	AT5G14760	AT5G14760.1	75.48	0	902
GRMZM2G107739	GRMZM2G107739_T01	AT3G08860	AT3G08860.1	75.51	0	717
GRMZM2G127350	GRMZM2G127350_T01	AT3G08860	AT3G08860.1	76.54	0	731
GRMZM2G028535	GRMZM2G028535_T01	AT3G55610	AT3G55610.1	71.45	0	984
GRMZM2G151755	GRMZM2G151755_T01	AT3G07820	AT3G07820.1	42.66	5e-85	311
GRMZM2G031311	GRMZM2G031311_T02	AT1G78570	AT1G78570.1	81.53	0	1146
GRMZM2G152328	GRMZM2G152328_T01	AT3G12110	AT3G12110.1	97.88	0	773
GRMZM2G047055	GRMZM2G047055_T01	AT3G12110	AT3G12110.1	97.88	0	773
GRMZM2G104511	GRMZM2G104511_T01	AT5G15740	AT5G15740.1	74.05	0	766
GRMZM5G833406	GRMZM5G833406_T01	AT1G51760	AT1G51760.1	59.95	2e-119	426
GRMZM2G091540	GRMZM2G091540_T01	AT1G51760	AT1G51760.1	60.26	8e-120	427
GRMZM2G178892	GRMZM2G178892_T01	AT5G20410	AT5G20410.1	76.31	1e-172	602
GRMZM2G012263	GRMZM2G012263_T01	AT4G11290	AT4G11290.1	42.86	6e-58	221
GRMZM2G323888	GRMZM2G323888_T01	AT3G15630	AT3G15630.1	46.58	8e-12	65.5
GRMZM5G871336	GRMZM5G871336_T01	AT5G59960	AT5G59960.1	67.45	2e-136	482
GRMZM2G021074	GRMZM2G021074_T01	AT1G54130	AT1G54130.1	60.03	0	765
GRMZM2G007647	GRMZM2G007647_T01	AT2G31810	AT2G31810.1	75.97	0	635
GRMZM2G407044	GRMZM2G407044_T01	AT2G31810	AT2G31810.1	75.73	0	637
GRMZM2G178880	GRMZM2G178880_T01	AT5G03760	AT5G03760.1	61.18	2e-176	615
GRMZM2G105844	GRMZM2G105844_T01	AT1G69530	AT1G69530.2	79.3	4e-87	318
GRMZM2G072911	GRMZM2G072911_T01	AT1G63000	AT1G63000.1	82.81	5e-142	500
GRMZM2G166767	GRMZM2G166767_T01	AT1G78570	AT1G78570.1	84.1	0	1192
GRMZM2G169270	GRMZM2G169270_T01	AT1G20980	AT1G20980.1	45.68	0	671
GRMZM2G553379	GRMZM2G553379_T08	AT1G69120	AT1G69120.1	70	8e-63	236
GRMZM2G043338	GRMZM2G043338_T01	AT1G56220	AT1G56220.3	45.07	1e-15	78.6
GRMZM2G073755	GRMZM2G073755_T01	AT1G56220	AT1G56220.3	44.44	3e-16	80.5
GRMZM2G162445	GRMZM2G162445_T01	AT5G46280	AT5G46280.1	67.18	0	1038
GRMZM2G450055	GRMZM2G450055_T01	AT2G07690	AT2G07690.1	73.5	0	1109
GRMZM2G075978	GRMZM2G075978_T01	AT2G07690	AT2G07690.1	73.63	0	1115
GRMZM2G139894	GRMZM2G139894_T01	AT1G44900	AT1G44900.1	72.66	0	1321
GRMZM2G140051	GRMZM2G140051_T01	AT2G19480	AT2G19480.2	75.57	2e-112	402
GRMZM2G069911	GRMZM2G069911_T01	AT2G18050	AT2G18050.1	56.52	2e-17	86.3
GRMZM2G080274	GRMZM2G080274_T01	AT2G18050	AT2G18050.1	63.38	2e-21	98.6
GRMZM2G442658	GRMZM2G442658_T03	AT1G77120	AT1G77120.1	81.17	4e-169	590
GRMZM2G098346	GRMZM2G098346_T01	AT1G77120	AT1G77120.1	79.84	0	633
GRMZM2G051004	GRMZM2G051004_T01	AT1G16300	AT1G16300.1	82.84	3e-176	614
GRMZM2G104632	GRMZM2G104632_T01	AT1G79530	AT1G79530.1	85.36	2e-177	618
GRMZM2G126002	GRMZM2G126002_T01	AT4G33670	AT4G33670.1	74.68	6e-138	486
GRMZM2G003762	GRMZM2G003762_T01	AT5G19140	AT5G19140.1	69.43	8e-76	279
GRMZM2G036217	GRMZM2G036217_T01	AT5G22500	AT5G22500.1	45.38	2e-112	403
GRMZM2G139041	GRMZM2G139041_T01	AT1G07230	AT1G07230.1	76.32	0	805
GRMZM2G126397	GRMZM2G126397_T01	AT5G01870	AT5G01870.1	46.81	2e-19	90.5
GRMZM2G098900	GRMZM2G098900_T01	AT4G16130	AT4G16130.1	69.77	0	1400
GRMZM2G165931	GRMZM2G165931_T01	AT4G16130	AT4G16130.1	72.23	0	1152
GRMZM2G392513	GRMZM2G392513_T02	AT2G22240	AT2G22240.2	68.07	1e-129	459
GRMZM2G010768	GRMZM2G010768_T01	AT2G22240	AT2G22240.1	85.87	1e-89	325
GRMZM2G004528	GRMZM2G004528_T02	AT2G22240	AT2G22240.1	86.12	0	825
GRMZM2G109405	GRMZM2G109405_T01	AT5G63140	AT5G63140.1	61.49	5e-129	457
GRMZM2G143202	GRMZM2G143202_T01	AT3G53130	AT3G53130.1	78.02	4e-172	600
GRMZM2G129860	GRMZM2G129860_T01	AT3G14690	AT3G14690.1	57.41	6e-164	574
GRMZM2G450233	GRMZM2G450233_T01	AT1G05260	AT1G05260.1	51.77	3e-78	288
GRMZM2G165390	GRMZM2G165390_T01	AT5G17050	AT5G17050.1	40.94	4e-67	252
GRMZM2G077054	GRMZM2G077054_T01	AT5G53460	AT5G53460.1	79.1	0	3322
GRMZM2G085078	GRMZM2G085078_T01	AT5G53460	AT5G53460.1	78.98	0	3313
GRMZM2G046601	GRMZM2G046601_T02	AT5G16570	AT5G16570.1	83.1	3e-31	129
GRMZM2G378762	GRMZM2G378762_T01	AT5G40690	AT5G40690.1	39.62	2e-13	72.4
GRMZM2G085116	GRMZM2G085116_T01	AT5G19860	AT5G19860.1	44.14	2e-26	115
GRMZM2G300624	GRMZM2G300624_T01	AT4G22970	AT4G22970.1	32.32	0	744
GRMZM2G116614	GRMZM2G116614_T01	AT1G74950	AT1G74950.1	38.58	2e-17	85.5
GRMZM2G023220	GRMZM2G023220_T01	AT1G80280	AT1G80280.1	55.26	1e-168	590
GRMZM2G085932	GRMZM2G085932_T01	AT5G02050	AT5G02050.1	41.33	5e-33	137
GRMZM2G087712	GRMZM2G087712_T01	AT4G04940	AT4G04940.1	69.11	0	1285
GRMZM2G101769	GRMZM2G101769_T01	AT1G74950	AT1G74950.1	37.55	5e-28	120
GRMZM2G077299	GRMZM2G077299_T01	AT3G10740	AT3G10740.1	64.15	0	833
GRMZM2G504401	GRMZM2G504401_T01	AT2G35820	AT2G35820.1	62.43	5e-62	234
GRMZM2G089736	GRMZM2G089736_T01	AT1G74950	AT1G74950.1	36.6	1e-24	109
GRMZM2G399320	GRMZM2G399320_T01	AT1G06720	AT1G06720.1	63.01	2e-144	509
GRMZM2G130425	GRMZM2G130425_T03	AT4G33270	AT4G33270.1	69.68	0	655
GRMZM2G083847	GRMZM2G083847_T04	AT2G39570	AT2G39570.1	61.74	3e-47	184
GRMZM2G045070	GRMZM2G045070_T01	AT5G63190	AT5G63190.2	61.47	0	786
GRMZM2G396553	GRMZM2G396553_T01	AT4G34710	AT4G34710.2	67.17	0	785
GRMZM2G366392	GRMZM2G366392_T01	AT3G25570	AT3G25570.1	54.34	2e-93	339
GRMZM2G175593	GRMZM2G175593_T01	AT3G50930	AT3G50930.1	55.46	2e-103	372
GRMZM2G040803	GRMZM2G040803_T01	AT4G03510	AT4G03510.2	33.94	1e-26	116
GRMZM2G078526	GRMZM2G078526_T01	AT4G03510	AT4G03510.2	33.64	2e-23	105
GRMZM2G417089	GRMZM2G417089_T01	AT1G62310	AT1G62310.1	47.81	0	668
GRMZM2G481452	GRMZM2G481452_T01	AT2G25490	AT2G25490.1	49.15	1e-158	557
GRMZM2G153075	GRMZM2G153075_T01	AT1G21410	AT1G21410.1	70.25	2e-42	167
GRMZM2G030312	GRMZM2G030312_T01	AT4G26780	AT4G26780.1	78.36	1e-70	263
GRMZM2G024811	GRMZM2G024811_T01	AT4G25340	AT4G25340.1	70.43	2e-43	174
GRMZM2G173035	GRMZM2G173035_T01	AT4G18593	AT4G18593.1	53.21	1e-34	144
GRMZM2G121826	GRMZM2G121826_T01	AT5G59010	AT5G59010.1	63.35	0	649
GRMZM2G167554	GRMZM2G167554_T01	AT4G33080	AT4G33080.1	67.63	5e-76	280
GRMZM2G010953	GRMZM2G010953_T01	AT2G42960	AT2G42960.1	81.08	2e-99	358
AC195860.3	AC195860.3_FGT006	AT3G58660	AT3G58660.1	41.86	1e-53	207
GRMZM2G089365	GRMZM2G089365_T01	AT2G01140	AT2G01140.1	85.71	0	655
GRMZM2G414528	GRMZM2G414528_T01	AT4G33580	AT4G33580.1	60.39	8e-88	320
GRMZM2G145101	GRMZM2G145101_T01	AT4G33580	AT4G33580.1	61.66	2e-88	322
GRMZM2G180720	GRMZM2G180720_T01	AT1G61800	AT1G61800.1	78.57	7e-154	540
GRMZM2G057281	GRMZM2G057281_T01	AT5G54270	AT5G54270.1	86.25	3e-133	471
GRMZM2G402936	GRMZM2G402936_T01	AT2G34420	AT2G34420.1	78.65	9e-30	127
AC207722.2	AC207722.2_FGT009	AT2G34420	AT2G34420.1	88.66	3e-125	444
GRMZM2G039238	GRMZM2G039238_T01	AT4G13930	AT4G13930.1	80.89	0	784
GRMZM2G078143	GRMZM2G078143_T01	AT4G13930	AT4G13930.1	85.99	0	834
GRMZM2G156227	GRMZM2G156227_T01	AT4G09010	AT4G09010.1	64.33	3e-125	444
GRMZM2G565140	GRMZM2G565140_T01	AT3G22330	AT3G22330.1	70.18	3e-151	531
GRMZM5G867185	GRMZM5G867185_T01	AT3G13570	AT3G13570.1	75.47	1e-11	65.5
GRMZM2G115357	GRMZM2G115357_T01	AT1G04240	AT1G04240.1	56.72	3e-14	73.6
GRMZM2G366373	GRMZM2G366373_T02	AT1G04240	AT1G04240.1	42.92	1e-36	149
GRMZM2G012654	GRMZM2G012654_T01	AT2G27470	AT2G27470.1	62.37	7e-29	123
GRMZM2G109821	GRMZM2G109821_T01	AT2G39570	AT2G39570.1	53.81	3e-107	386
GRMZM2G313553	GRMZM2G313553_T01	AT5G07810	AT5G07810.1	44.52	3e-147	519
GRMZM2G071025	GRMZM2G071025_T01	AT5G66750	AT5G66750.1	66.27	0	873
GRMZM2G177165	GRMZM2G177165_T01	AT5G66750	AT5G66750.1	65.43	0	914
GRMZM2G032339	GRMZM2G032339_T01	AT1G69120	AT1G69120.1	55.17	3e-22	101
GRMZM2G367834	GRMZM2G367834_T01	AT5G24470	AT5G24470.1	45.25	2e-61	233
GRMZM2G146472	GRMZM2G146472_T01	AT1G20220	AT1G20220.1	68.31	3e-46	181
GRMZM2G108712	GRMZM2G108712_T01	AT2G29570	AT2G29570.1	87.89	5e-98	353
GRMZM2G128809	GRMZM2G128809_T01	AT4G03110	AT4G03110.1	56.85	7e-127	451
GRMZM2G177001	GRMZM2G177001_T01	AT4G03110	AT4G03110.1	62.01	1e-125	446
GRMZM2G005459	GRMZM2G005459_T01	AT4G03110	AT4G03110.1	62.04	2e-129	459
GRMZM5G872997	GRMZM5G872997_T02	AT5G51410	AT5G51410.2	70.57	3e-93	338
GRMZM2G345717	GRMZM2G345717_T01	AT4G22880	AT4G22880.2	51.69	1e-108	389
AC148152.3	AC148152.3_FGT006	AT5G13930	AT5G13930.1	53.02	2e-75	279
GRMZM2G155329	GRMZM2G155329_T01	AT3G55120	AT3G55120.1	64.8	2e-70	261
GRMZM2G026930	GRMZM2G026930_T01	AT5G42800	AT5G42800.1	65.14	7e-125	443
GRMZM2G035213	GRMZM2G035213_T01	AT1G64970	AT1G64970.1	68.51	9e-117	416
GRMZM2G074604	GRMZM2G074604_T01	AT2G37040	AT2G37040.1	70.71	0	1004
GRMZM2G104730	GRMZM2G104730_T01	AT2G41560	AT2G41560.1	65.29	0	1283
GRMZM5G873586	GRMZM5G873586_T01	AT4G23150	AT4G23150.1	39.7	1e-34	143
GRMZM2G150448	GRMZM2G150448_T01	AT1G48480	AT1G48480.1	54.62	7e-105	378
GRMZM2G166524	GRMZM2G166524_T01	AT1G68780	AT1G68780.1	49.48	3e-91	332
GRMZM2G477205	GRMZM2G477205_T03	AT2G17880	AT2G17880.1	50.51	8e-20	92.4
GRMZM2G415007	GRMZM2G415007_T01	AT5G28540	AT5G28540.1	89.81	0	1091
GRMZM2G066902	GRMZM2G066902_T01	AT5G02500	AT5G02500.1	75.6	0	656
GRMZM2G114793	GRMZM2G114793_T01	AT5G28540	AT5G28540.1	89.16	0	1062
GRMZM2G366532	GRMZM2G366532_T02	AT5G02500	AT5G02500.1	88.45	0	1061
GRMZM2G056039	GRMZM2G056039_T01	AT5G02500	AT5G02500.1	91.71	0	1142
GRMZM2G112165	GRMZM2G112165_T01	AT5G56000	AT5G56000.1	90.11	0	1129
GRMZM2G069651	GRMZM2G069651_T01	AT5G56000	AT5G56000.1	88.7	0	1122
GRMZM2G012631	GRMZM2G012631_T01	AT5G56030	AT5G56030.1	91.56	0	1107
GRMZM2G310431	GRMZM2G310431_T01	AT5G02500	AT5G02500.1	90.9	0	1107
GRMZM2G024668	GRMZM2G024668_T01	AT5G56030	AT5G56030.1	88	5e-167	583
GRMZM2G117989	GRMZM2G117989_T01	AT3G04720	AT3G04720.1	60.29	1e-41	165
GRMZM5G817886	GRMZM5G817886_T02	AT3G22200	AT3G22200.1	72.64	0	762
GRMZM2G003411	GRMZM2G003411_T01	AT1G15520	AT1G15520.1	68.08	0	1990
GRMZM2G104942	GRMZM2G104942_T01	AT3G47420	AT3G47420.1	66.33	9e-162	566
GRMZM2G176029	GRMZM2G176029_T01	AT1G14360	AT1G14360.1	76.29	3e-136	481
GRMZM2G089631	GRMZM2G089631_T01	AT4G31290	AT4G31290.1	76.32	7e-32	131
AC209835.4	AC209835.4_FGT004	AT4G31290	AT4G31290.1	63.38	8e-76	281
GRMZM2G064136	GRMZM2G064136_T01	AT4G31290	AT4G31290.1	70	1e-49	191
GRMZM2G002652	GRMZM2G002652_T01	AT5G53970	AT5G53970.1	60.16	9e-141	496
GRMZM2G059392	GRMZM2G059392_T01	AT3G53450	AT3G53450.1	83.52	4e-40	159
GRMZM2G147268	GRMZM2G147268_T01	AT1G08630	AT1G08630.4	68.19	1e-131	466
GRMZM2G053669	GRMZM2G053669_T01	AT3G47340	AT3G47340.1	73.47	0	800
GRMZM2G375504	GRMZM2G375504_T01	AT2G39800	AT2G39800.1	72.25	0	999
GRMZM2G173536	GRMZM2G173536_T01	AT3G48530	AT3G48530.1	58.88	9e-136	480
AC234156.1	AC234156.1_FGT005	AT2G04780	AT2G04780.2	65.28	1e-49	193
GRMZM2G329181	GRMZM2G329181_T01	AT3G52370	AT3G52370.1	74.91	2e-90	328
GRMZM2G084812	GRMZM2G084812_T01	AT5G55730	AT5G55730.1	46.02	1e-38	156
GRMZM2G405567	GRMZM2G405567_T01	AT5G03760	AT5G03760.1	56.78	4e-169	591
GRMZM2G368886	GRMZM2G368886_T01	AT2G39700	AT2G39700.1	79.76	7e-112	399
GRMZM2G318527	GRMZM2G318527_T01	AT1G65920	AT1G65920.1	40.67	0	660
GRMZM2G039365	GRMZM2G039365_T04	AT1G21460	AT1G21460.1	65.1	2e-52	201
GRMZM2G163798	GRMZM2G163798_T01	AT1G75500	AT1G75500.1	50.58	6e-72	267
GRMZM2G024808	GRMZM2G024808_T01	AT2G39210	AT2G39210.1	56.5	4e-171	598
GRMZM2G018946	GRMZM2G018946_T03	AT2G24490	AT2G24490.2	35.39	8e-24	106
GRMZM2G098714	GRMZM2G098714_T01	AT5G08020	AT5G08020.1	61.37	0	777
GRMZM2G172956	GRMZM2G172956_T01	AT3G57150	AT3G57150.1	83.71	8e-128	452
GRMZM2G044128	GRMZM2G044128_T01	AT3G57150	AT3G57150.1	83.86	0	689
GRMZM2G005256	GRMZM2G005256_T01	AT4G26600	AT4G26600.1	62.18	6e-171	597
GRMZM2G065205	GRMZM2G065205_T01	AT4G02060	AT4G02060.1	80.57	0	1118
GRMZM2G100639	GRMZM2G100639_T01	AT5G46280	AT5G46280.1	67.6	0	1047
GRMZM2G086934	GRMZM2G086934_T01	AT5G08020	AT5G08020.1	61.75	0	795
GRMZM2G066101	GRMZM2G066101_T01	AT2G16440	AT2G16440.1	73.73	0	1130
GRMZM2G391596	GRMZM2G391596_T01	AT2G45210	AT2G45210.1	60.87	5e-19	90.9
GRMZM2G427451	GRMZM2G427451_T01	AT3G07390	AT3G07390.1	46.05	3e-17	85.5
GRMZM2G098643	GRMZM2G098643_T01	AT1G73590	AT1G73590.1	66.35	0	800
GRMZM2G126260	GRMZM2G126260_T02	AT2G01420	AT2G01420.2	60.98	0	632
GRMZM2G074267	GRMZM2G074267_T01	AT1G73590	AT1G73590.1	66.61	0	794
GRMZM2G151223	GRMZM2G151223_T01	AT2G01830	AT2G01830.2	57.96	0	1049
GRMZM2G024973	GRMZM2G024973_T01	AT1G14920	AT1G14920.1	65.83	8e-150	527
GRMZM2G144744	GRMZM2G144744_T01	AT1G14920	AT1G14920.1	66.32	3e-147	518
GRMZM2G137694	GRMZM2G137694_T01	AT1G04220	AT1G04220.1	60.33	1e-146	516
GRMZM2G031790	GRMZM2G031790_T01	AT1G04220	AT1G04220.1	59.2	7e-130	461
GRMZM2G116876	GRMZM2G116876_T01	AT1G07230	AT1G07230.1	79.13	2e-121	431
GRMZM2G064590	GRMZM2G064590_T01	AT2G38110	AT2G38110.1	53.35	2e-140	496
GRMZM2G026969	GRMZM2G026969_T01	AT2G31390	AT2G31390.1	74.21	4e-126	447
GRMZM2G026889	GRMZM2G026889_T01	AT4G16600	AT4G16600.1	64.25	9e-172	600
GRMZM2G391936	GRMZM2G391936_T05	AT5G19220	AT5G19220.1	77.54	0	763
GRMZM2G111872	GRMZM2G111872_T01	AT5G50740	AT5G50740.1	49.4	2e-37	153
GRMZM2G122437	GRMZM2G122437_T01	AT5G50740	AT5G50740.1	53.45	2e-40	163
GRMZM2G155242	GRMZM2G155242_T01	AT2G22240	AT2G22240.1	88.24	0	954
GRMZM2G111324	GRMZM2G111324_T01	AT2G01630	AT2G01630.1	69.25	0	637
GRMZM2G323830	GRMZM2G323830_T01	AT4G39490	AT4G39490.1	47.79	1e-124	444
GRMZM2G056247	GRMZM2G056247_T01	AT3G14690	AT3G14690.1	58.02	4e-165	578
GRMZM2G112686	GRMZM2G112686_T01	AT5G45910	AT5G45910.1	52.92	6e-97	350
GRMZM2G159759	GRMZM2G159759_T01	AT5G45910	AT5G45910.1	44.64	5e-85	311
GRMZM2G029400	GRMZM2G029400_T01	AT5G45910	AT5G45910.1	40.74	3e-76	282
GRMZM2G469898	GRMZM2G469898_T01	AT5G45910	AT5G45910.1	46.78	6e-88	321
GRMZM2G045215	GRMZM2G045215_T01	AT5G45670	AT5G45670.1	66.17	2e-133	471
GRMZM2G060866	GRMZM2G060866_T01	AT1G75880	AT1G75880.2	45.48	8e-84	307
GRMZM2G044947	GRMZM2G044947_T01	AT5G45910	AT5G45910.1	43.9	1e-73	273
GRMZM2G330635	GRMZM2G330635_T01	AT1G10360	AT1G10360.1	48.4	6e-49	190
GRMZM2G434541	GRMZM2G434541_T01	AT1G10370	AT1G10370.1	54.29	8e-30	125
GRMZM2G447632	GRMZM2G447632_T01	AT1G10360	AT1G10360.1	49.05	1e-49	192
GRMZM2G141214	GRMZM2G141214_T01	AT1G72970	AT1G72970.1	64.35	1e-127	453
GRMZM2G049693	GRMZM2G049693_T01	AT4G12420	AT4G12420.1	71.67	0	791
GRMZM2G085198	GRMZM2G085198_T02	AT1G05260	AT1G05260.1	49.84	4e-79	291
GRMZM2G341934	GRMZM2G341934_T01	AT1G05260	AT1G05260.1	48.52	1e-79	293
GRMZM2G085967	GRMZM2G085967_T01	AT1G05260	AT1G05260.1	61.24	3e-108	388
GRMZM2G126199	GRMZM2G126199_T01	AT4G24050	AT4G24050.1	66.04	8e-101	363
GRMZM2G344911	GRMZM2G344911_T01	AT4G13180	AT4G13180.1	50.85	2e-56	216
GRMZM2G095280	GRMZM2G095280_T01	AT1G05680	AT1G05680.1	40.53	3e-95	345
GRMZM2G053047	GRMZM2G053047_T01	AT4G01210	AT4G01210.1	58.2	0	696
GRMZM2G375064	GRMZM2G375064_T01	AT5G53460	AT5G53460.1	75.19	0	3139
GRMZM2G176998	GRMZM2G176998_T01	AT1G21680	AT1G21680.1	36.83	2e-96	350
GRMZM2G003682	GRMZM2G003682_T01	AT2G40000	AT2G40000.1	47.12	5e-102	368
GRMZM2G158293	GRMZM2G158293_T01	AT3G56870	AT3G56870.1	31.62	1e-25	115
GRMZM2G093270	GRMZM2G093270_T01	AT1G32700	AT1G32700.1	51.05	4e-55	211
GRMZM2G123394	GRMZM2G123394_T01	AT2G40000	AT2G40000.1	44.92	1e-99	360
GRMZM2G139293	GRMZM2G139293_T01	AT2G31945	AT2G31945.1	63.79	2e-13	70.5
GRMZM2G063192	GRMZM2G063192_T01	AT4G33270	AT4G33270.1	70.94	0	640
GRMZM2G136081	GRMZM2G136081_T01	AT2G38820	AT2G38820.2	42.16	1e-46	183
GRMZM2G091124	GRMZM2G091124_T01	AT2G27830	AT2G27830.1	39.77	4e-21	97.8
GRMZM2G083812	GRMZM2G083812_T01	AT5G34940	AT5G34940.2	57.8	8e-180	627
GRMZM5G815358	GRMZM5G815358_T01	AT5G42900	AT5G42900.2	30.65	7e-14	73.6
GRMZM2G180920	GRMZM2G180920_T01	AT4G35320	AT4G35320.1	41.57	3e-14	74.7
GRMZM2G113052	GRMZM2G113052_T01	AT4G16146	AT4G16146.1	65.71	3e-18	86.7
GRMZM2G035665	GRMZM2G035665_T01	AT2G31270	AT2G31270.1	37.92	2e-67	253
GRMZM2G038243	GRMZM2G038243_T01	AT5G02890	AT5G02890.1	37.4	1e-18	90.5
GRMZM2G366150	GRMZM2G366150_T01	AT1G15740	AT1G15740.1	62.84	6e-142	501
GRMZM2G075837	GRMZM2G075837_T01	AT5G42680	AT5G42680.1	60.33	2e-62	235
GRMZM2G104983	GRMZM2G104983_T01	AT1G79150	AT1G79150.1	48.36	0	694
GRMZM2G106931	GRMZM2G106931_T01	AT1G54130	AT1G54130.1	43.39	3e-40	164
GRMZM2G110681	GRMZM2G110681_T01	AT2G38820	AT2G38820.2	42.37	1e-51	200
GRMZM2G448001	GRMZM2G448001_T01	AT1G21680	AT1G21680.1	58.09	0	738
GRMZM2G340527	GRMZM2G340527_T01	AT2G21790	AT2G21790.1	83.73	0	1438
GRMZM2G310947	GRMZM2G310947_T01	AT3G28580	AT3G28580.1	67.81	8e-85	310
GRMZM2G137321	GRMZM2G137321_T01	AT3G28580	AT3G28580.1	53.83	3e-121	432
GRMZM2G018070	GRMZM2G018070_T01	AT2G04240	AT2G04240.2	30.3	6e-13	70.1
GRMZM2G383210	GRMZM2G383210_T01	AT1G62310	AT1G62310.1	43.94	4e-108	390
GRMZM2G025459	GRMZM2G025459_T01	AT5G21170	AT5G21170.1	57.64	5e-73	271
GRMZM2G177445	GRMZM2G177445_T01	AT5G59010	AT5G59010.1	63.04	0	656
GRMZM2G016939	GRMZM2G016939_T02	AT2G44830	AT2G44830.1	68.13	0	793
GRMZM2G031400	GRMZM2G031400_T01	AT2G42960	AT2G42960.1	63.62	5e-167	584
GRMZM2G026301	GRMZM2G026301_T01	AT2G42960	AT2G42960.1	67.85	9e-167	583
GRMZM2G002903	GRMZM2G002903_T01	AT5G43960	AT5G43960.1	34.41	5e-35	145
GRMZM2G331533	GRMZM2G331533_T01	AT5G40480	AT5G40480.1	41.54	1e-127	455
GRMZM2G098622	GRMZM2G098622_T01	AT5G40480	AT5G40480.1	38.1	5e-87	318
GRMZM2G009223	GRMZM2G009223_T01	AT1G61800	AT1G61800.1	82.48	2e-134	475
GRMZM2G092427	GRMZM2G092427_T01	AT1G15820	AT1G15820.1	87.25	3e-73	270
GRMZM2G155216	GRMZM2G155216_T01	AT2G34420	AT2G34420.1	86.56	4e-119	424
GRMZM5G853854	GRMZM5G853854_T03	AT4G18360	AT4G18360.1	83.1	5e-103	370
GRMZM2G421033	GRMZM2G421033_T01	AT2G23340	AT2G23340.1	46.86	2e-24	108
GRMZM2G142768	GRMZM2G142768_T01	AT2G33310	AT2G33310.3	51.12	5e-37	151
GRMZM2G004696	GRMZM2G004696_T01	AT1G04250	AT1G04250.1	61.7	6e-41	164
GRMZM2G128421	GRMZM2G128421_T01	AT1G04240	AT1G04240.1	42.92	6e-27	117
GRMZM2G038783	GRMZM2G038783_T01	AT5G57660	AT5G57660.1	63.04	4e-28	122
GRMZM2G407287	GRMZM2G407287_T01	AT1G72440	AT1G72440.1	55.38	1e-166	583
GRMZM2G122076	GRMZM2G122076_T01	AT3G01470	AT3G01470.1	56.69	7e-44	174
GRMZM2G152862	GRMZM2G152862_T01	AT5G20240	AT5G20240.1	51.43	6e-57	216
GRMZM5G805387	GRMZM5G805387_T02	AT5G20240	AT5G20240.1	59.44	1e-46	181
GRMZM2G143328	GRMZM2G143328_T01	AT3G27810	AT3G27810.1	74.04	5e-45	177
GRMZM2G033962	GRMZM2G033962_T01	AT5G02810	AT5G02810.1	38.41	2e-72	270
GRMZM2G005732	GRMZM2G005732_T02	AT5G02810	AT5G02810.1	69.4	1e-49	192
GRMZM2G179024	GRMZM2G179024_T01	AT5G24470	AT5G24470.1	35.69	1e-75	281
GRMZM2G110233	GRMZM2G110233_T01	AT1G56110	AT1G56110.1	78.42	0	730
GRMZM2G067019	GRMZM2G067019_T01	AT4G30860	AT4G30860.1	71.22	7e-59	224
GRMZM2G131280	GRMZM2G131280_T01	AT1G32700	AT1G32700.1	59.83	3e-67	251
GRMZM2G042008	GRMZM2G042008_T01	AT1G01300	AT1G01300.1	57.01	9e-112	400
GRMZM2G086403	GRMZM2G086403_T01	AT1G32700	AT1G32700.1	60.09	2e-71	265
GRMZM2G161315	GRMZM2G161315_T01	AT1G69600	AT1G69600.1	82.35	2e-21	100
GRMZM2G119186	GRMZM2G119186_T01	AT3G55120	AT3G55120.1	61.05	2e-61	232
GRMZM2G009348	GRMZM2G009348_T01	AT5G13930	AT5G13930.1	48.48	4e-86	315
GRMZM2G175076	GRMZM2G175076_T01	AT5G05270	AT5G05270.2	57.14	1e-43	172
GRMZM2G422750	GRMZM2G422750_T02	AT5G13930	AT5G13930.1	71.88	1e-20	98.2
GRMZM2G068917	GRMZM2G068917_T01	AT2G23910	AT2G23910.1	43.05	2e-52	202
GRMZM2G025832	GRMZM2G025832_T01	AT5G07990	AT5G07990.1	60.92	5e-173	604
GRMZM2G054013	GRMZM2G054013_T02	AT1G65060	AT1G65060.1	66.04	0	659
GRMZM2G170692	GRMZM2G170692_T01	AT2G37040	AT2G37040.1	74.03	0	1116
GRMZM2G081582	GRMZM2G081582_T01	AT2G37040	AT2G37040.1	74.78	0	1078
GRMZM2G118345	GRMZM2G118345_T01	AT2G37040	AT2G37040.1	76.73	0	1105
GRMZM2G029048	GRMZM2G029048_T01	AT2G37040	AT2G37040.1	75.25	0	1095
GRMZM2G305159	GRMZM2G305159_T01	AT2G41560	AT2G41560.1	62.45	0	1261
GRMZM2G028516	GRMZM2G028516_T02	AT1G08450	AT1G08450.1	77.18	4e-146	514
GRMZM2G176465	GRMZM2G176465_T01	AT2G38800	AT2G38800.1	58.65	5e-30	130
GRMZM2G305115	GRMZM2G305115_T01	AT1G08450	AT1G08450.1	76.88	4e-148	521
GRMZM2G164527	GRMZM2G164527_T01	AT5G65270	AT5G65270.1	76.58	2e-95	345
GRMZM2G140602	GRMZM2G140602_T01	AT3G07050	AT3G07050.1	61.89	1e-168	589
GRMZM2G020156	GRMZM2G020156_T01	AT5G47800	AT5G47800.1	51.42	9e-140	494
GRMZM2G046729	GRMZM2G046729_T01	AT3G17840	AT3G17840.1	66.23	1e-114	410
GRMZM2G023110	GRMZM2G023110_T01	AT1G48480	AT1G48480.1	49.76	1e-148	523
GRMZM2G394321	GRMZM2G394321_T01	AT1G48480	AT1G48480.1	47.97	3e-151	532
GRMZM2G001812	GRMZM2G001812_T01	AT1G35710	AT1G35710.1	39.07	0	701
GRMZM2G070520	GRMZM2G070520_T01	AT1G28440	AT1G28440.1	58.49	0	1035
GRMZM2G399136	GRMZM2G399136_T01	AT2G17880	AT2G17880.1	48.94	2e-15	77.8
GRMZM2G125072	GRMZM2G125072_T01	AT5G23240	AT5G23240.1	44.29	3e-37	152
GRMZM2G059851	GRMZM2G059851_T01	AT5G03720	AT5G03720.1	52.61	3e-59	226
GRMZM2G149809	GRMZM2G149809_T01	AT4G36010	AT4G36010.2	62.55	2e-72	269
GRMZM2G105987	GRMZM2G105987_T01	AT1G65690	AT1G65690.1	43.83	1e-33	139
GRMZM2G016802	GRMZM2G016802_T01	AT3G46530	AT3G46530.1	27.12	5e-59	226
GRMZM2G093900	GRMZM2G093900_T01	AT3G22200	AT3G22200.1	73.62	0	783
GRMZM5G892675	GRMZM5G892675_T01	AT1G15520	AT1G15520.1	67.4	0	1889
GRMZM5G874955	GRMZM5G874955_T01	AT1G15520	AT1G15520.1	71.12	0	957
GRMZM2G045057	GRMZM2G045057_T01	AT1G77690	AT1G77690.1	80.12	0	735
GRMZM2G042933	GRMZM2G042933_T01	AT5G23810	AT5G23810.1	54.29	1e-132	469
GRMZM2G154958	GRMZM2G154958_T01	AT1G08230	AT1G08230.2	62.28	2e-144	508
GRMZM2G092125	GRMZM2G092125_T01	AT2G37170	AT2G37170.1	79.06	2e-124	441
GRMZM2G072034	GRMZM2G072034_T01	AT5G58070	AT5G58070.1	72.68	2e-78	287
GRMZM2G124307	GRMZM2G124307_T01	AT5G58070	AT5G58070.1	70.56	6e-76	279
GRMZM2G083176	GRMZM2G083176_T01	AT5G13400	AT5G13400.1	70.16	0	862
GRMZM2G009353	GRMZM2G009353_T02	AT2G35060	AT2G35060.1	69.87	0	1104
GRMZM2G093313	GRMZM2G093313_T01	AT5G46240	AT5G46240.1	45.17	3e-153	538
GRMZM2G125020	GRMZM2G125020_T01	AT3G63210	AT3G63210.1	44.95	5e-18	88.6
GRMZM2G032209	GRMZM2G032209_T01	AT2G31270	AT2G31270.1	29.35	4e-28	123
GRMZM2G133053	GRMZM2G133053_T01	AT5G55730	AT5G55730.1	55.63	2e-39	159
GRMZM5G836190	GRMZM5G836190_T01	AT2G42290	AT2G42290.1	50	3e-48	189
GRMZM2G055844	GRMZM2G055844_T01	AT5G67200	AT5G67200.1	48.39	9e-144	507
GRMZM2G008263	GRMZM2G008263_T01	AT1G32900	AT1G32900.1	71.59	0	787
GRMZM5G896859	GRMZM5G896859_T01	AT3G53450	AT3G53450.1	82.28	9e-25	108
GRMZM2G169967	GRMZM2G169967_T01	AT4G28250	AT4G28250.1	71.79	5e-89	323
GRMZM2G170289	GRMZM2G170289_T01	AT1G65920	AT1G65920.1	36.54	2e-77	286
GRMZM5G804575	GRMZM5G804575_T01	AT1G75500	AT1G75500.1	70.12	5e-148	520
GRMZM2G171702	GRMZM2G171702_T01	AT2G01420	AT2G01420.1	54.12	7e-161	564
GRMZM2G120938	GRMZM2G120938_T01	AT5G22500	AT5G22500.1	43.15	1e-83	307
GRMZM5G824920	GRMZM5G824920_T01	AT2G01630	AT2G01630.1	69.89	0	642
GRMZM2G004012	GRMZM2G004012_T01	AT2G02850	AT2G02850.1	50.77	1e-28	121
GRMZM2G002147	GRMZM2G002147_T01	AT4G15830	AT4G15830.1	51.95	9e-52	200
GRMZM2G074946	GRMZM2G074946_T01	AT1G13700	AT1G13700.1	54.02	2e-83	305
GRMZM2G162020	GRMZM2G162020_T01	AT4G00820	AT4G00820.1	44.81	9e-57	218
GRMZM2G481194	GRMZM2G481194_T01	AT5G66590	AT5G66590.1	48.25	3e-31	131
GRMZM2G129413	GRMZM2G129413_T01	AT2G21050	AT2G21050.1	84.14	0	699
GRMZM2G095968	GRMZM2G095968_T01	AT3G45970	AT3G45970.1	56	2e-64	242
GRMZM2G020320	GRMZM2G020320_T01	AT2G38110	AT2G38110.1	55.53	2e-118	422
GRMZM2G085812	GRMZM2G085812_T01	AT5G07990	AT5G07990.1	54.72	4e-65	243
GRMZM2G062946	GRMZM2G062946_T01	AT4G39490	AT4G39490.1	45.49	1e-128	456
GRMZM2G057514	GRMZM2G057514_T01	AT4G39490	AT4G39490.1	45.14	1e-124	443
GRMZM2G085176	GRMZM2G085176_T01	AT5G45910	AT5G45910.1	43.53	2e-83	306
GRMZM2G047139	GRMZM2G047139_T03	AT5G45910	AT5G45910.1	61.54	4e-12	69.3
GRMZM2G475059	GRMZM2G475059_T01	AT1G10370	AT1G10370.1	49.08	9e-47	183
AC197758.3	AC197758.3_FGT004	AT5G05340	AT5G05340.1	68.12	1e-115	413
GRMZM2G020523	GRMZM2G020523_T01	AT5G05340	AT5G05340.1	60.8	2e-103	372
GRMZM2G386229	GRMZM2G386229_T01	AT5G18860	AT5G18860.1	52.9	0	718
GRMZM2G323757	GRMZM2G323757_T01	AT1G03220	AT1G03220.1	48.18	7e-92	334
GRMZM2G131266	GRMZM2G131266_T01	AT1G79700	AT1G79700.2	76.97	2e-57	219
GRMZM2G430849	GRMZM2G430849_T01	AT1G69490	AT1G69490.1	69.46	2e-65	246
GRMZM2G119067	GRMZM2G119067_T01	AT5G07990	AT5G07990.1	36.25	3e-36	149
GRMZM2G099467	GRMZM2G099467_T01	AT5G24530	AT5G24530.1	60.65	3e-121	431
GRMZM2G062396	GRMZM2G062396_T01	AT3G51240	AT3G51240.1	76.6	4e-159	557
GRMZM2G080041	GRMZM2G080041_T01	AT5G46330	AT5G46330.1	46.02	0	928
GRMZM2G469313	GRMZM2G469313_T01	AT4G08850	AT4G08850.1	38.29	1e-138	490
GRMZM2G036826	GRMZM2G036826_T01	AT4G36010	AT4G36010.2	63.18	8e-72	267
GRMZM2G117942	GRMZM2G117942_T01	AT3G04720	AT3G04720.1	72.73	3e-48	187
GRMZM2G032219	GRMZM2G032219_T02	AT2G39200	AT2G39200.1	48.75	1e-144	510
GRMZM2G117971	GRMZM2G117971_T01	AT3G04720	AT3G04720.1	72.73	3e-48	186
GRMZM2G471357	GRMZM2G471357_T01	AT5G05340	AT5G05340.1	64.19	4e-102	367
GRMZM2G057717	GRMZM2G057717_T01	AT2G44670	AT2G44670.1	56.6	9e-11	62.4
GRMZM2G181284	GRMZM2G181284_T01	AT5G18670	AT5G18670.1	45.58	2e-98	356
The microarray data were derived from Boavida et al.(2011)
